# Supplementary material for: RNA-Seq analysis of gene expression for floral development in crested wheatgrass (Agropyron cristatum L.)
Source: PLoS One. 2017 May 22;12(5):e0177417. doi: 10.1371/journal.pone.0177417 (PMC5439701; doi:10.1371/journal.pone.0177417)
Supplement: S5 File — (ZIP) [file pone.0177417.s005.zip]

Archive with 1 entries (1 files):
- Suplemental_file_5.txt
