# Supplementary material for: RNA-Seq analysis of gene expression for floral development in crested wheatgrass (Agropyron cristatum L.)
Source: PLoS One. 2017 May 22;12(5):e0177417. doi: 10.1371/journal.pone.0177417 (PMC5439701; doi:10.1371/journal.pone.0177417)
Supplement: S5 File — (ZIP) [file pone.0177417.s005.zip › Suplemental_file_5.txt]

DN62293_c0_g1_i3	vacuolar sorting 13C -like [Oryza sativa Japonica Group]	gi|944063871|gb|KQJ99461.1|hypothetical protein BRADI_3g43345 [Brachypodium distachyon]/gi|944063872|gb|KQJ99462.1|hypothetical protein BRADI_3g43345 [Brachypodium distachyon]/gi|721663685|ref|XP_010235432.1|PREDICTED: uncharacterized protein LOC100837501 [Brachypodium distachyon]	0.0E0	944063872,721663685,944063871	XP_010235432.1,KQJ99462.1,KQJ99461.1	13458	GO:0045053-IBA,GO:0003677-IEA,GO:0016020-IEA,GO:0016021-IEA,GO:0006623-IBA,GO:0019898-IBA,GO:0005622-IBA	Biological Process-IBA,Molecular Function-IEA,Cellular Component-IEA,Cellular Component-IEA,Biological Process-IBA,Cellular Component-IBA,Cellular Component-IBA	protein retention in Golgi apparatus,intracellular,extrinsic component of membrane,protein targeting to vacuole	4	95.06%	XP_010235432.1,KQJ99462.1,KQJ99461.1
DN62041_c0_g1_i2	auxin transport BIG	gi|475511981|gb|EMT05455.1|E3 ubiquitin-protein ligase UBR4 [Aegilops tauschii]	0.0E0	475511981	EMT05455.1	12227	GO:0048364-IEA,GO:0009926-ISS,GO:0009926-IEA,GO:0009826-ISS,GO:0009826-IEA,GO:0046872-IEA,GO:0005829-IEA,GO:0016020-IEA,GO:0016021-IEA,GO:0016023-RCA,GO:0010311-IEA,GO:0016874-IEA,GO:0048281-IEA,GO:0008270-IEA,GO:0007275-IEA,GO:0009640-IEA,GO:0009733-IEA,GO:0009620-IEA,GO:0009506-IEA,GO:0009734-IEA	Biological Process-IEA,Biological Process-ISS,Biological Process-IEA,Biological Process-ISS,Biological Process-IEA,Molecular Function-IEA,Cellular Component-IEA,Cellular Component-IEA,Cellular Component-IEA,Cellular Component-RCA,Biological Process-IEA,Molecular Function-IEA,Biological Process-IEA,Molecular Function-IEA,Biological Process-IEA,Biological Process-IEA,Biological Process-IEA,Biologic…	response to fungus,lateral root formation,inflorescence morphogenesis,cytosol,unidimensional cell growth,integral component of membrane,auxin-activated signaling pathway,auxin polar transport,photomorphogenesis,plasmodesma,cytoplasmic membrane-bounded vesicle,ligase activity,zinc ion binding	13	99.35%	EMT05455.1
DN62041_c0_g1_i4	auxin transport BIG	gi|475511981|gb|EMT05455.1|E3 ubiquitin-protein ligase UBR4 [Aegilops tauschii]	0.0E0	475511981	EMT05455.1	12173	GO:0048364-IEA,GO:0009926-ISS,GO:0009926-IEA,GO:0009826-ISS,GO:0009826-IEA,GO:0046872-IEA,GO:0005829-IEA,GO:0016020-IEA,GO:0016021-IEA,GO:0016023-RCA,GO:0010311-IEA,GO:0016874-IEA,GO:0048281-IEA,GO:0008270-IEA,GO:0007275-IEA,GO:0009640-IEA,GO:0009733-IEA,GO:0009620-IEA,GO:0009506-IEA,GO:0009734-IEA	Biological Process-IEA,Biological Process-ISS,Biological Process-IEA,Biological Process-ISS,Biological Process-IEA,Molecular Function-IEA,Cellular Component-IEA,Cellular Component-IEA,Cellular Component-IEA,Cellular Component-RCA,Biological Process-IEA,Molecular Function-IEA,Biological Process-IEA,Molecular Function-IEA,Biological Process-IEA,Biological Process-IEA,Biological Process-IEA,Biologic…	response to fungus,lateral root formation,inflorescence morphogenesis,cytosol,unidimensional cell growth,integral component of membrane,auxin-activated signaling pathway,auxin polar transport,photomorphogenesis,plasmodesma,cytoplasmic membrane-bounded vesicle,ligase activity,zinc ion binding	13	99.35%	EMT05455.1
DN61704_c0_g3_i1	BEACH domain-containing B-like isoform X1 [Brachypodium distachyon]	gi|721653140|ref|XP_010233856.1|PREDICTED: BEACH domain-containing protein B-like isoform X2 [Brachypodium distachyon]	0.0E0	721653140	XP_010233856.1	10169					94.86%	XP_010233856.1
DN61704_c0_g3_i3	BEACH domain-containing B-like isoform X1 [Brachypodium distachyon]	gi|960477767|ref|XP_014756340.1|PREDICTED: BEACH domain-containing protein B-like isoform X1 [Brachypodium distachyon]/gi|960477769|ref|XP_014756341.1|PREDICTED: BEACH domain-containing protein B-like isoform X1 [Brachypodium distachyon]	0.0E0	960477769,960477767	XP_014756340.1,XP_014756341.1	9647					95.18%	XP_014756340.1,XP_014756341.1
DN63507_c1_g1_i1	PREDICTED: uncharacterized protein LOC100829381 isoform X1 [Brachypodium distachyon]	gi|960468100|ref|XP_014754542.1|PREDICTED: uncharacterized protein LOC100829381 isoform X1 [Brachypodium distachyon]/gi|944067567|gb|KQK03051.1|hypothetical protein BRADI_2g05242 [Brachypodium distachyon]	0.0E0	944067567,960468100	XP_014754542.1,KQK03051.1	8989	GO:0004181-IEA,GO:0008270-IEA,GO:0006508-IEA,GO:0016020-IEA,GO:0016021-IEA	Molecular Function-IEA,Molecular Function-IEA,Biological Process-IEA,Cellular Component-IEA,Cellular Component-IEA	integral component of membrane	1	92.37%	XP_014754542.1,KQK03051.1
DN60886_c1_g2_i1	WD repeat and FYVE domain-containing 3	gi|475627303|gb|EMT33621.1|WD repeat and FYVE domain-containing protein 3 [Aegilops tauschii]	0.0E0	475627303	EMT33621.1	8549					98.74%	EMT33621.1
DN63573_c1_g1_i2	SABRE isoform X1	gi|960456031|ref|XP_014752309.1|PREDICTED: protein SABRE isoform X1 [Brachypodium distachyon]/gi|944078432|gb|KQK13784.1|hypothetical protein BRADI_1g12490 [Brachypodium distachyon]/gi|960456029|ref|XP_014752308.1|PREDICTED: protein SABRE isoform X1 [Brachypodium distachyon]/gi|944078433|gb|KQK13785.1|hypothetical protein BRADI_1g12490 [Brachypodium distachyon]	0.0E0	960456031,960456029,944078433,944078432	XP_014752308.1,XP_014752309.1,KQK13784.1,KQK13785.1	8224	GO:0016020-IEA,GO:0016021-IEA,GO:0016023-RCA	Cellular Component-IEA,Cellular Component-IEA,Cellular Component-RCA	cytoplasmic membrane-bounded vesicle,integral component of membrane	2	92.70%	XP_014752308.1,XP_014752309.1,KQK13784.1,KQK13785.1
DN57819_c0_g1_i1	small subunit processome component 20 homolog	gi|473933830|gb|EMS50081.1|Small subunit processome component 20-like protein [Triticum urartu]	0.0E0	473933830	EMS50081.1	8223	GO:0032040-IBA,GO:0003700-IEA,GO:0000462-IBA,GO:0016020-IEA,GO:0016021-IEA,GO:0006355-IEA,GO:0030686-IBA,GO:0005730-IBA	Cellular Component-IBA,Molecular Function-IEA,Biological Process-IBA,Cellular Component-IEA,Cellular Component-IEA,Biological Process-IEA,Cellular Component-IBA,Cellular Component-IBA	maturation of SSU-rRNA from tricistronic rRNA transcript (SSU-rRNA 5.8S rRNA LSU-rRNA),90S preribosome,nucleolus,small-subunit processome,integral component of membrane,transcription factor activity sequence-specific DNA binding,regulation of transcription DNA-templated	7	97.38%	EMS50081.1
DN63690_c3_g1_i1	Lupus brain antigen 1	gi|475596180|gb|EMT23289.1|Lupus brain antigen 1-like protein [Aegilops tauschii]	0.0E0	475596180	EMT23289.1	8105	GO:0016020-IEA,GO:0016021-IEA,GO:0004386-IEA,GO:0005524-IEA,GO:0016787-IEA	Cellular Component-IEA,Cellular Component-IEA,Molecular Function-IEA,Molecular Function-IEA,Molecular Function-IEA	helicase activity,ATP binding	2	90.29%	EMT23289.1
DN63690_c3_g1_i2	Lupus brain antigen 1	gi|475596180|gb|EMT23289.1|Lupus brain antigen 1-like protein [Aegilops tauschii]	0.0E0	475596180	EMT23289.1	8060	GO:0016020-IEA,GO:0016021-IEA,GO:0004386-IEA,GO:0005524-IEA,GO:0016787-IEA	Cellular Component-IEA,Cellular Component-IEA,Molecular Function-IEA,Molecular Function-IEA,Molecular Function-IEA	helicase activity,ATP binding	2	90.28%	EMT23289.1
DN61891_c1_g2_i5	myosin-17 isoform X2	gi|721643872|ref|XP_010232223.1|PREDICTED: myosin-17-like isoform X5 [Brachypodium distachyon]	0.0E0	721643872	XP_010232223.1	7675	GO:0016459-IEA,GO:0000166-IEA,GO:0003779-IEA,GO:0003774-IEA,GO:0005524-IEA	Cellular Component-IEA,Molecular Function-IEA,Molecular Function-IEA,Molecular Function-IEA,Molecular Function-IEA	myosin complex,ATP binding,actin binding,motor activity	4	93.15%	XP_010232223.1
DN61891_c1_g2_i7	myosin-17-like isoform X2	gi|944073966|gb|KQK09450.1|hypothetical protein BRADI_2g48076 [Brachypodium distachyon]/gi|721643869|ref|XP_010232222.1|PREDICTED: myosin-17-like isoform X1 [Brachypodium distachyon]	0.0E0	944073966,721643869	KQK09450.1,XP_010232222.1	7656	GO:0016459-IEA,GO:0000166-IEA,GO:0003779-IEA,GO:0016023-RCA,GO:0003774-IEA,GO:0005524-IEA	Cellular Component-IEA,Molecular Function-IEA,Molecular Function-IEA,Cellular Component-RCA,Molecular Function-IEA,Molecular Function-IEA	myosin complex,cytoplasmic membrane-bounded vesicle,ATP binding,actin binding,motor activity	5	94.77%	KQK09450.1,XP_010232222.1
DN62832_c1_g2_i2	MAG2-interacting 2	gi|475623012|gb|EMT32057.1|hypothetical protein F775_02313 [Aegilops tauschii]	0.0E0	475623012	EMT32057.1	7575	GO:0006890-IEA,GO:0005622-IEA	Biological Process-IEA,Cellular Component-IEA	retrograde vesicle-mediated transport Golgi to ER,intracellular	2	97.79%	EMT32057.1
DN63680_c1_g1_i4	cytosolic acetyl- carboxylase	gi|188038082|gb|ACD46674.1|cytosolic acetyl-CoA carboxylase [Triticum aestivum]	0.0E0	188038082	ACD46674.1	7529	GO:0000166-IEA,GO:0005737-IEA,GO:0003824-IEA,GO:0046872-IEA,GO:0003989-IEA,GO:0006629-IEA,GO:0005829-IEA,GO:0016020-IEA,GO:0016021-IEA,GO:0016874-RCA,GO:0016874-IEA,GO:0008152-RCA,GO:0008152-IEA,GO:2001295-IEA,GO:0009343-RCA,GO:0004075-RCA,GO:0004075-IEA,GO:0006631-IEA,GO:0015171-IEA,GO:0003333-IEA,GO:0005524-RCA,GO:0005524-IEA,GO:0006633-IEA	Molecular Function-IEA,Cellular Component-IEA,Molecular Function-IEA,Molecular Function-IEA,Molecular Function-IEA,Biological Process-IEA,Cellular Component-IEA,Cellular Component-IEA,Cellular Component-IEA,Molecular Function-RCA,Molecular Function-IEA,Biological Process-RCA,Biological Process-IEA,Biological Process-IEA,Cellular Component-RCA,Molecular Function-RCA,Molecular Function-IEA,Biologic…	biotin carboxylase activity,metal ion binding,cytosol,amino acid transmembrane transport,fatty acid biosynthetic process,malonyl-CoA biosynthetic process,integral component of membrane,biotin carboxylase complex,acetyl-CoA carboxylase activity,ATP binding,amino acid transmembrane transporter activity	11	99.42%	ACD46674.1
DN63679_c1_g2_i1	acetyl-coenzyme A carboxylase	gi|188038098|gb|ACD46684.1|plastid acetyl-CoA carboxylase [Triticum aestivum]/gi|188038094|gb|ACD46682.1|plastid acetyl-CoA carboxylase [Triticum turgidum subsp. durum]	0.0E0	188038098,188038094	ACD46684.1,ACD46682.1	7504	GO:0000166-IEA,GO:0005737-IEA,GO:0003989-IEA,GO:0003824-IEA,GO:0046872-IEA,GO:0005829-IEA,GO:0006629-IEA,GO:0016874-RCA,GO:0016874-IEA,GO:0008152-RCA,GO:0008152-IEA,GO:2001295-IEA,GO:0009343-RCA,GO:0004075-RCA,GO:0004075-IEA,GO:0006631-IEA,GO:0005524-RCA,GO:0005524-IEA,GO:0006633-IEA,GO:0009536-RCA	Molecular Function-IEA,Cellular Component-IEA,Molecular Function-IEA,Molecular Function-IEA,Molecular Function-IEA,Cellular Component-IEA,Biological Process-IEA,Molecular Function-RCA,Molecular Function-IEA,Biological Process-RCA,Biological Process-IEA,Biological Process-IEA,Cellular Component-RCA,Molecular Function-RCA,Molecular Function-IEA,Biological Process-IEA,Molecular Function-RCA,Molecula…	biotin carboxylase activity,plastid,metal ion binding,cytosol,fatty acid biosynthetic process,malonyl-CoA biosynthetic process,biotin carboxylase complex,acetyl-CoA carboxylase activity,ATP binding	9	99.22%	ACD46684.1,ACD46682.1
DN63679_c1_g2_i2	acetyl-coenzyme A carboxylase	gi|188038098|gb|ACD46684.1|plastid acetyl-CoA carboxylase [Triticum aestivum]/gi|188038094|gb|ACD46682.1|plastid acetyl-CoA carboxylase [Triticum turgidum subsp. durum]	0.0E0	188038098,188038094	ACD46684.1,ACD46682.1	7458	GO:0000166-IEA,GO:0005737-IEA,GO:0003989-IEA,GO:0003824-IEA,GO:0046872-IEA,GO:0005829-IEA,GO:0006629-IEA,GO:0016874-RCA,GO:0016874-IEA,GO:0008152-RCA,GO:0008152-IEA,GO:2001295-IEA,GO:0009343-RCA,GO:0004075-RCA,GO:0004075-IEA,GO:0006631-IEA,GO:0005524-RCA,GO:0005524-IEA,GO:0006633-IEA,GO:0009536-RCA	Molecular Function-IEA,Cellular Component-IEA,Molecular Function-IEA,Molecular Function-IEA,Molecular Function-IEA,Cellular Component-IEA,Biological Process-IEA,Molecular Function-RCA,Molecular Function-IEA,Biological Process-RCA,Biological Process-IEA,Biological Process-IEA,Cellular Component-RCA,Molecular Function-RCA,Molecular Function-IEA,Biological Process-IEA,Molecular Function-RCA,Molecula…	biotin carboxylase activity,plastid,metal ion binding,cytosol,fatty acid biosynthetic process,malonyl-CoA biosynthetic process,biotin carboxylase complex,acetyl-CoA carboxylase activity,ATP binding	9	99.22%	ACD46684.1,ACD46682.1
DN62832_c1_g2_i3	MAG2-interacting 2	gi|473992553|gb|EMS51914.1|hypothetical protein TRIUR3_09235 [Triticum urartu]	0.0E0	473992553	EMS51914.1	7422	GO:0006890-IEA,GO:0005622-IEA	Biological Process-IEA,Cellular Component-IEA	retrograde vesicle-mediated transport Golgi to ER,intracellular	2	98.07%	EMS51914.1
DN63679_c1_g2_i3	acetyl-coenzyme A carboxylase	gi|188038098|gb|ACD46684.1|plastid acetyl-CoA carboxylase [Triticum aestivum]/gi|188038094|gb|ACD46682.1|plastid acetyl-CoA carboxylase [Triticum turgidum subsp. durum]	0.0E0	188038098,188038094	ACD46684.1,ACD46682.1	7415	GO:0000166-IEA,GO:0005737-IEA,GO:0003989-IEA,GO:0003824-IEA,GO:0046872-IEA,GO:0005829-IEA,GO:0006629-IEA,GO:0016874-RCA,GO:0016874-IEA,GO:0008152-RCA,GO:0008152-IEA,GO:2001295-IEA,GO:0009343-RCA,GO:0004075-RCA,GO:0004075-IEA,GO:0006631-IEA,GO:0005524-RCA,GO:0005524-IEA,GO:0006633-IEA,GO:0009536-RCA	Molecular Function-IEA,Cellular Component-IEA,Molecular Function-IEA,Molecular Function-IEA,Molecular Function-IEA,Cellular Component-IEA,Biological Process-IEA,Molecular Function-RCA,Molecular Function-IEA,Biological Process-RCA,Biological Process-IEA,Biological Process-IEA,Cellular Component-RCA,Molecular Function-RCA,Molecular Function-IEA,Biological Process-IEA,Molecular Function-RCA,Molecula…	biotin carboxylase activity,plastid,metal ion binding,cytosol,fatty acid biosynthetic process,malonyl-CoA biosynthetic process,biotin carboxylase complex,acetyl-CoA carboxylase activity,ATP binding	9	99.22%	ACD46684.1,ACD46682.1
DN60482_c0_g2_i1	dnaJ homolog subfamily C GRV2	gi|721661010|ref|XP_010235054.1|PREDICTED: dnaJ homolog subfamily C GRV2 [Brachypodium distachyon]/gi|944062388|gb|KQJ97978.1|hypothetical protein BRADI_3g34450 [Brachypodium distachyon]	0.0E0	721661010,944062388	XP_010235054.1,KQJ97978.1	7404	GO:0031902-IEA,GO:0009959-IEA,GO:0051301-IEA,GO:0005802-IEA,GO:0042594-IEA,GO:0043231-IEA,GO:0007033-IEA,GO:0009793-IEA,GO:0009660-IEA,GO:0007032-IEA,GO:0005770-IEA,GO:0005773-IEA,GO:0005794-IEA,GO:0005783-IEA,GO:0045324-IEA,GO:0000578-IEA,GO:0006623-IEA,GO:0009638-IEA,GO:0005774-IEA,GO:0009536-RCA,GO:0006897-IEA	Cellular Component-IEA,Biological Process-IEA,Biological Process-IEA,Cellular Component-IEA,Biological Process-IEA,Cellular Component-IEA,Biological Process-IEA,Biological Process-IEA,Biological Process-IEA,Biological Process-IEA,Cellular Component-IEA,Cellular Component-IEA,Cellular Component-IEA,Cellular Component-IEA,Biological Process-IEA,Biological Process-IEA,Biological Process-IEA,Biologic…	late endosome membrane,response to starvation,cell division,negative gravitropism,trans-Golgi network,protein targeting to vacuole,embryo development ending in seed dormancy,plastid,embryonic axis specification,amyloplast organization,endocytosis,endosome organization,phototropism,late endosome to vacuole transport,endoplasmic reticulum	15	96.48%	XP_010235054.1,KQJ97978.1
DN60482_c0_g2_i2	dnaJ homolog subfamily C GRV2	gi|721661010|ref|XP_010235054.1|PREDICTED: dnaJ homolog subfamily C GRV2 [Brachypodium distachyon]/gi|944062388|gb|KQJ97978.1|hypothetical protein BRADI_3g34450 [Brachypodium distachyon]	0.0E0	721661010,944062388	XP_010235054.1,KQJ97978.1	7397	GO:0031902-IEA,GO:0009959-IEA,GO:0051301-IEA,GO:0005802-IEA,GO:0042594-IEA,GO:0043231-IEA,GO:0007033-IEA,GO:0009793-IEA,GO:0009660-IEA,GO:0007032-IEA,GO:0005770-IEA,GO:0005773-IEA,GO:0005794-IEA,GO:0005783-IEA,GO:0045324-IEA,GO:0000578-IEA,GO:0006623-IEA,GO:0009638-IEA,GO:0005774-IEA,GO:0009536-RCA,GO:0006897-IEA	Cellular Component-IEA,Biological Process-IEA,Biological Process-IEA,Cellular Component-IEA,Biological Process-IEA,Cellular Component-IEA,Biological Process-IEA,Biological Process-IEA,Biological Process-IEA,Biological Process-IEA,Cellular Component-IEA,Cellular Component-IEA,Cellular Component-IEA,Cellular Component-IEA,Biological Process-IEA,Biological Process-IEA,Biological Process-IEA,Biologic…	late endosome membrane,response to starvation,cell division,negative gravitropism,trans-Golgi network,protein targeting to vacuole,embryo development ending in seed dormancy,plastid,embryonic axis specification,amyloplast organization,endocytosis,endosome organization,phototropism,late endosome to vacuole transport,endoplasmic reticulum	15	96.47%	XP_010235054.1,KQJ97978.1
DN63241_c0_g1_i1	U-box domain-containing 13 [Anthurium amnicola]	gi|721616867|ref|XP_010227838.1|PREDICTED: uncharacterized protein LOC100838974 [Brachypodium distachyon]/gi|944083556|gb|KQK18908.1|hypothetical protein BRADI_1g45400 [Brachypodium distachyon]	0.0E0	721616867,944083556	KQK18908.1,XP_010227838.1	7197	GO:0005737-IBA,GO:0005737-IEA,GO:0051211-IEA,GO:0030244-IEA,GO:0009506-IEA,GO:0016874-IEA,GO:0005634-IBA,GO:0005886-IEA	Cellular Component-IBA,Cellular Component-IEA,Biological Process-IEA,Biological Process-IEA,Cellular Component-IEA,Molecular Function-IEA,Cellular Component-IBA,Cellular Component-IEA	cytoplasm,anisotropic cell growth,plasma membrane,cellulose biosynthetic process,plasmodesma,nucleus,ligase activity	7	97.43%	KQK18908.1,XP_010227838.1
DN60128_c0_g1_i2	calpain [Zea mays]	gi|158829431|gb|ABW81402.1|calpain protease [Hordeum vulgare subsp. vulgare]	0.0E0	158829431	ABW81402.1	7156	GO:0005768-IEA,GO:0005789-ISS,GO:0005789-IEA,GO:0016020-RCA,GO:0016020-IEA,GO:0016021-IEA,GO:2000014-ISS,GO:0016787-IEA,GO:0008233-IEA,GO:2000011-ISS,GO:2000011-IMP,GO:0004198-IEA,GO:0004198-IBA,GO:0005783-IEA,GO:0008234-ISS,GO:0008234-IMP,GO:0008234-IEA,GO:0097264-ISS,GO:0005887-ISS,GO:0005887-IDA,GO:0005622-IEA,GO:0005886-IEA,GO:0005737-ISS,GO:0005737-IEA,GO:0005737-IBA,GO:0001558-ISS,GO:000650…	Cellular Component-IEA,Cellular Component-ISS,Cellular Component-IEA,Cellular Component-RCA,Cellular Component-IEA,Cellular Component-IEA,Biological Process-ISS,Molecular Function-IEA,Molecular Function-IEA,Biological Process-ISS,Biological Process-IMP,Molecular Function-IEA,Molecular Function-IBA,Cellular Component-IEA,Molecular Function-ISS,Molecular Function-IMP,Molecular Function-IEA,Biologic…	regulation of leaf development,regulation of adaxial/abaxial pattern formation,endosome membrane,regulation of endosperm development,regulation of meristem structural organization,regulation of cell growth,integral component of plasma membrane,embryo development ending in seed dormancy,endoplasmic reticulum membrane,epidermal cell fate specification,regulation of cell proliferation,self proteolys…	13	99.58%	ABW81402.1
DN63399_c1_g2_i2	translational activator GCN1	gi|944078133|gb|KQK13485.1|hypothetical protein BRADI_1g10447 [Brachypodium distachyon]/gi|721606759|ref|XP_010230742.1|PREDICTED: translational activator GCN1 isoform X2 [Brachypodium distachyon]	0.0E0	944078133,721606759	XP_010230742.1,KQK13485.1	7109	GO:0045859-IEA,GO:0006417-IEA,GO:0043022-IEA,GO:0033554-IEA,GO:0033674-IEA,GO:0019887-IEA,GO:0019901-IEA	Biological Process-IEA,Biological Process-IEA,Molecular Function-IEA,Biological Process-IEA,Biological Process-IEA,Molecular Function-IEA,Molecular Function-IEA	protein kinase binding,ribosome binding,cellular response to stress,positive regulation of kinase activity,regulation of protein kinase activity,protein kinase regulator activity,regulation of translation	7	97.09%	XP_010230742.1,KQK13485.1
DN63569_c0_g2_i2	modifier of transcription 1-D1 [Triticum aestivum]	gi|939467224|gb|ALJ79241.1|modifier of transcription 1-D1 [Triticum aestivum]/gi|939468709|gb|ALJ79575.1|modifier of transcription 1-D1 [Triticum aestivum]/gi|939467222|gb|ALJ79240.1|modifier of transcription 1-D1 [Triticum aestivum]/gi|939467226|gb|ALJ79242.1|modifier of transcription 1-D1 [Triticum aestivum]/gi|939468705|gb|ALJ79573.1|modifier of transcription 1-D1 [Triticum aestivum]/gi|939467…	0.0E0	939467226,939467224,939468711,939467222,939468709,939467220,939468707,939468705	ALJ79241.1,ALJ79240.1,ALJ79242.1,ALJ79575.1,ALJ79574.1,ALJ79239.1,ALJ79576.1,ALJ79573.1	6942	GO:0005524-IEA	Molecular Function-IEA	ATP binding	1	99.32%	ALJ79241.1,ALJ79240.1,ALJ79242.1,ALJ79575.1,ALJ79574.1,ALJ79239.1,ALJ79576.1,ALJ79573.1
DN60917_c1_g2_i1	chromatin modification-related EAF1 B-like [Setaria italica]	gi|475590197|gb|EMT21406.1|E1A-binding protein p400 [Aegilops tauschii]	0.0E0	475590197	EMT21406.1	6894	GO:0003677-IEA,GO:0005739-RCA	Molecular Function-IEA,Cellular Component-RCA	DNA binding	1	95.96%	EMT21406.1
DN62793_c0_g1_i3	5-methylcytosine DNA glycosylase	gi|333471383|gb|AEF38425.1|5-methylcytosine DNA glycosylase [Triticum aestivum]	0.0E0	333471383	AEF38425.1	6877	GO:0006281-IEA,GO:0003677-IEA,GO:0003824-IEA,GO:0006284-IEA,GO:0051539-IEA,GO:0008168-IEA,GO:0032259-IEA	Biological Process-IEA,Molecular Function-IEA,Molecular Function-IEA,Biological Process-IEA,Molecular Function-IEA,Molecular Function-IEA,Biological Process-IEA	4 iron 4 sulfur cluster binding,base-excision repair,methyltransferase activity,methylation	4	98.64%	AEF38425.1
DN62793_c0_g1_i4	5-methylcytosine DNA glycosylase	gi|333471383|gb|AEF38425.1|5-methylcytosine DNA glycosylase [Triticum aestivum]	0.0E0	333471383	AEF38425.1	6874	GO:0006281-IEA,GO:0003677-IEA,GO:0003824-IEA,GO:0006284-IEA,GO:0051539-IEA,GO:0008168-IEA,GO:0032259-IEA	Biological Process-IEA,Molecular Function-IEA,Molecular Function-IEA,Biological Process-IEA,Molecular Function-IEA,Molecular Function-IEA,Biological Process-IEA	4 iron 4 sulfur cluster binding,base-excision repair,methyltransferase activity,methylation	4	98.64%	AEF38425.1
DN63179_c0_g1_i1	Activating signal cointegrator 1 complex subunit 3	gi|474446025|gb|EMS68618.1|Activating signal cointegrator 1 complex subunit 3 [Triticum urartu]	0.0E0	474446025	EMS68618.1	6867	GO:0000166-IEA,GO:0003723-IEA,GO:0005739-RCA,GO:0030529-IEA,GO:0019013-IEA,GO:0016787-IEA,GO:0008380-IEA,GO:0005681-IEA,GO:0008026-ISS,GO:0006397-IEA,GO:0004386-IEA,GO:0005524-IEA,GO:0005634-ISM,GO:0003676-IEA	Molecular Function-IEA,Molecular Function-IEA,Cellular Component-RCA,Cellular Component-IEA,Cellular Component-IEA,Molecular Function-IEA,Biological Process-IEA,Cellular Component-IEA,Molecular Function-ISS,Biological Process-IEA,Molecular Function-IEA,Molecular Function-IEA,Cellular Component-ISM,Molecular Function-IEA	spliceosomal complex,mRNA processing,viral nucleocapsid,ATP-dependent helicase activity,ATP binding,RNA binding,mitochondrion,RNA splicing	8	97.33%	EMS68618.1
DN56323_c0_g1_i1	U-box domain-containing 13 [Anthurium amnicola]	gi|721678190|ref|XP_010237876.1|PREDICTED: uncharacterized protein LOC100827707 isoform X1 [Brachypodium distachyon]/gi|944053490|gb|KQJ89128.1|hypothetical protein BRADI_4g23680 [Brachypodium distachyon]	0.0E0	944053490,721678190	KQJ89128.1,XP_010237876.1	6852	GO:0005737-IBA,GO:0005634-IBA,GO:0009536-RCA	Cellular Component-IBA,Cellular Component-IBA,Cellular Component-RCA	plastid,nucleus	2	95.87%	KQJ89128.1,XP_010237876.1
DN61341_c1_g1_i2	Sacsin	gi|475618413|gb|EMT30440.1|Sacsin [Aegilops tauschii]	0.0E0	475618413	EMT30440.1	6847	GO:0008270-IEA,GO:0046872-IEA,GO:0016020-RCA,GO:0016020-IEA,GO:0016021-IEA,GO:0009506-IEA	Molecular Function-IEA,Molecular Function-IEA,Cellular Component-RCA,Cellular Component-IEA,Cellular Component-IEA,Cellular Component-IEA	plasmodesma,integral component of membrane,zinc ion binding	3	98.64%	EMT30440.1
DN57582_c0_g1_i1	midasin isoform X1	gi|473940352|gb|EMS50335.1|Midasin [Triticum urartu]	0.0E0	473940352	EMS50335.1	6757	GO:0000166-IEA,GO:0016926-IBA,GO:0016929-IBA,GO:0004175-IBA,GO:0000027-IEA,GO:0005634-IEA,GO:0005634-IBA,GO:0005524-IEA,GO:0016887-IEA	Molecular Function-IEA,Biological Process-IBA,Molecular Function-IBA,Molecular Function-IBA,Biological Process-IEA,Cellular Component-IEA,Cellular Component-IBA,Molecular Function-IEA,Molecular Function-IEA	protein desumoylation,ATPase activity,ribosomal large subunit assembly,nucleus,endopeptidase activity,ATP binding,SUMO-specific protease activity	7	94.79%	EMS50335.1
DN62793_c0_g1_i1	5-methylcytosine DNA glycosylase	gi|333471383|gb|AEF38425.1|5-methylcytosine DNA glycosylase [Triticum aestivum]	0.0E0	333471383	AEF38425.1	6724	GO:0006281-IEA,GO:0003677-IEA,GO:0003824-IEA,GO:0006284-IEA,GO:0051539-IEA,GO:0008168-IEA,GO:0032259-IEA	Biological Process-IEA,Molecular Function-IEA,Molecular Function-IEA,Biological Process-IEA,Molecular Function-IEA,Molecular Function-IEA,Biological Process-IEA	4 iron 4 sulfur cluster binding,base-excision repair,methyltransferase activity,methylation	4	98.59%	AEF38425.1
DN62793_c0_g1_i6	5-methylcytosine DNA glycosylase	gi|333471383|gb|AEF38425.1|5-methylcytosine DNA glycosylase [Triticum aestivum]	0.0E0	333471383	AEF38425.1	6721	GO:0006281-IEA,GO:0003677-IEA,GO:0003824-IEA,GO:0006284-IEA,GO:0051539-IEA,GO:0008168-IEA,GO:0032259-IEA	Biological Process-IEA,Molecular Function-IEA,Molecular Function-IEA,Biological Process-IEA,Molecular Function-IEA,Molecular Function-IEA,Biological Process-IEA	4 iron 4 sulfur cluster binding,base-excision repair,methyltransferase activity,methylation	4	98.64%	AEF38425.1
DN63172_c0_g2_i2	NETWORKED 1A [Oryza sativa Japonica Group]	gi|475626241|gb|EMT33256.1|hypothetical protein F775_18332 [Aegilops tauschii]	0.0E0	475626241	EMT33256.1	6716	GO:0003779-IEA,GO:0016310-IEA,GO:0016301-IEA	Molecular Function-IEA,Biological Process-IEA,Molecular Function-IEA	actin binding	1	94.07%	EMT33256.1
DN61341_c1_g1_i1	Sacsin	gi|475618413|gb|EMT30440.1|Sacsin [Aegilops tauschii]	0.0E0	475618413	EMT30440.1	6705	GO:0008270-IEA,GO:0046872-IEA,GO:0016020-RCA,GO:0016020-IEA,GO:0016021-IEA,GO:0009506-IEA	Molecular Function-IEA,Molecular Function-IEA,Cellular Component-RCA,Cellular Component-IEA,Cellular Component-IEA,Cellular Component-IEA	plasmodesma,integral component of membrane,zinc ion binding	3	99.28%	EMT30440.1
DN63172_c0_g2_i1	NETWORKED 1A [Oryza sativa Japonica Group]	gi|475626241|gb|EMT33256.1|hypothetical protein F775_18332 [Aegilops tauschii]	0.0E0	475626241	EMT33256.1	6671	GO:0003779-IEA,GO:0016310-IEA,GO:0016301-IEA	Molecular Function-IEA,Biological Process-IEA,Molecular Function-IEA	actin binding	1	94.07%	EMT33256.1
DN63172_c0_g2_i3	NETWORKED 1A [Oryza sativa Japonica Group]	gi|475626241|gb|EMT33256.1|hypothetical protein F775_18332 [Aegilops tauschii]	0.0E0	475626241	EMT33256.1	6650	GO:0003779-IEA,GO:0016310-IEA,GO:0016301-IEA	Molecular Function-IEA,Biological Process-IEA,Molecular Function-IEA	actin binding	1	94.07%	EMT33256.1
DN58908_c0_g1_i2	hypothetical protein F775_09017	gi|475602414|gb|EMT25125.1|hypothetical protein F775_09017 [Aegilops tauschii]	0.0E0	475602414	EMT25125.1	6642	GO:0009536-RCA	Cellular Component-RCA	plastid	1	94.94%	EMT25125.1
DN61670_c0_g1_i1	NADH-dependent glutamate synthase	gi|530452547|gb|AGT29557.1|NADH-dependent glutamate synthase [Triticum turgidum]	0.0E0	530452547	AGT29557.1	6600	GO:0006537-IMP,GO:0006537-IBA,GO:0006537-IEA,GO:0005506-IEA,GO:0009507-IEA,GO:0016040-IEA,GO:0003824-IEA,GO:0046872-IEA,GO:0019676-IMP,GO:0019676-IBA,GO:0019676-IEA,GO:0045181-IEA,GO:0008152-IEA,GO:0006094-IEA,GO:0006096-IEA,GO:0008652-IEA,GO:0005737-IBA,GO:0050660-IEA,GO:0016491-IEA,GO:0048589-IMP,GO:0048589-IEA,GO:0006807-IEA,GO:0055114-IEA,GO:0051538-IEA,GO:0051536-IEA,GO:0015930-IEA,GO:001593…	Biological Process-IMP,Biological Process-IBA,Biological Process-IEA,Molecular Function-IEA,Cellular Component-IEA,Molecular Function-IEA,Molecular Function-IEA,Molecular Function-IEA,Biological Process-IMP,Biological Process-IBA,Biological Process-IEA,Molecular Function-IEA,Biological Process-IEA,Biological Process-IEA,Biological Process-IEA,Biological Process-IEA,Cellular Component-IBA,Molecula…	FMN binding,iron ion binding,oxidation-reduction process,response to ammonium ion,chloroplast stroma,glutamate synthase (NADH) activity,developmental growth,glycolytic process,gluconeogenesis,ammonia assimilation cycle,L-glutamate biosynthetic process,response to salt stress,response to cytokinin,3 iron 4 sulfur cluster binding,flavin adenine dinucleotide binding,cellular amino acid biosynthetic …	16	98.89%	AGT29557.1
DN63686_c4_g1_i2	DNA helicase homolog	gi|721627711|ref|XP_010229584.1|PREDICTED: uncharacterized protein LOC100832196 [Brachypodium distachyon]	0.0E0	721627711	XP_010229584.1	6465	GO:0006281-IEA,GO:0003678-IEA,GO:0032508-IEA,GO:0000723-IEA,GO:0004386-IEA,GO:0005524-IEA	Biological Process-IEA,Molecular Function-IEA,Biological Process-IEA,Biological Process-IEA,Molecular Function-IEA,Molecular Function-IEA	telomere maintenance,DNA duplex unwinding,DNA helicase activity,ATP binding,DNA repair	5	86.87%	XP_010229584.1
DN54042_c0_g1_i1	DDB_G0276689 isoform X3	gi|669029157|emb|CDM83268.1|unnamed protein product [Triticum aestivum]/gi|669028442|emb|CDM82241.1|unnamed protein product [Triticum aestivum]	0.0E0	669029157,669028442	CDM82241.1,CDM83268.1	6433	GO:0016020-IEA,GO:0016021-IEA	Cellular Component-IEA,Cellular Component-IEA	membrane	1	99.04%	CDM82241.1,CDM83268.1
DN61829_c0_g2_i1	[Oryza sativa Japonica Group]	gi|721664698|ref|XP_010235576.1|PREDICTED: uncharacterized protein LOC100836046 [Brachypodium distachyon]/gi|944064390|gb|KQJ99980.1|hypothetical protein BRADI_3g46440 [Brachypodium distachyon]	0.0E0	944064390,721664698	XP_010235576.1,KQJ99980.1	6387	GO:2001070-IEA	Molecular Function-IEA	starch binding	1	88.05%	XP_010235576.1,KQJ99980.1
DN59756_c0_g2_i1	transformation transcription domain-associated -like	gi|475576617|gb|EMT17593.1|Transcription-associated protein 1 [Aegilops tauschii]	0.0E0	475576617	EMT17593.1	6358	GO:0000123-IEA,GO:0006281-IBA,GO:0016573-IEA,GO:0016310-IEA,GO:0016301-IEA,GO:0016301-IBA,GO:0005634-IEA,GO:0005634-IBA	Cellular Component-IEA,Biological Process-IBA,Biological Process-IEA,Biological Process-IEA,Molecular Function-IEA,Molecular Function-IBA,Cellular Component-IEA,Cellular Component-IBA	kinase activity,histone acetyltransferase complex,DNA repair,phosphorylation,histone acetylation	5	94.99%	EMT17593.1
DN60336_c0_g1_i1	microtubule bundling polypeptide TMBP200 [Oryza sativa Japonica Group]	gi|669030251|emb|CDM84719.1|unnamed protein product [Triticum aestivum]	0.0E0	669030251	CDM84719.1	6326	GO:0005856-IEA,GO:0005737-IEA,GO:0005819-IEA,GO:0030981-IEA,GO:0009574-IEA,GO:0009920-IEA,GO:0008017-IEA,GO:0009524-IEA,GO:0000911-IEA,GO:0009506-IEA,GO:0005874-IEA,GO:0006886-IEA,GO:0005622-IEA	Cellular Component-IEA,Cellular Component-IEA,Cellular Component-IEA,Cellular Component-IEA,Cellular Component-IEA,Biological Process-IEA,Molecular Function-IEA,Cellular Component-IEA,Biological Process-IEA,Cellular Component-IEA,Cellular Component-IEA,Biological Process-IEA,Cellular Component-IEA	microtubule,preprophase band,microtubule binding,plasmodesma,cortical microtubule cytoskeleton,cell plate formation involved in plant-type cell wall biogenesis,spindle,phragmoplast,intracellular protein transport	9	99.20%	CDM84719.1
DN60761_c0_g1_i3	HEAT repeat-containing 5B isoform X3	gi|721615697|ref|XP_010227660.1|PREDICTED: HEAT repeat-containing protein 5B isoform X2 [Brachypodium distachyon]/gi|944082881|gb|KQK18233.1|hypothetical protein BRADI_1g39436 [Brachypodium distachyon]	0.0E0	721615697,944082881	KQK18233.1,XP_010227660.1	6249					89.86%	KQK18233.1,XP_010227660.1
DN60761_c0_g1_i1	HEAT repeat-containing 5B isoform X3	gi|721615697|ref|XP_010227660.1|PREDICTED: HEAT repeat-containing protein 5B isoform X2 [Brachypodium distachyon]/gi|944082881|gb|KQK18233.1|hypothetical protein BRADI_1g39436 [Brachypodium distachyon]	0.0E0	721615697,944082881	KQK18233.1,XP_010227660.1	6218					89.86%	KQK18233.1,XP_010227660.1
DN63200_c0_g2_i1	nuclear-pore anchor isoform X1	gi|721668726|ref|XP_010236135.1|PREDICTED: nuclear-pore anchor isoform X2 [Brachypodium distachyon]/gi|944066388|gb|KQK01979.1|hypothetical protein BRADI_3g59627 [Brachypodium distachyon]	0.0E0	944066388,721668726	XP_010236135.1,KQK01979.1	6197	GO:0006913-IBA,GO:0006606-IEA,GO:0007094-IBA,GO:0019013-IEA,GO:0005487-IBA,GO:0005643-IBA,GO:0005622-IEA	Biological Process-IBA,Biological Process-IEA,Biological Process-IBA,Cellular Component-IEA,Molecular Function-IBA,Cellular Component-IBA,Cellular Component-IEA	viral nucleocapsid,nucleocytoplasmic transporter activity,mitotic spindle assembly checkpoint,protein import into nucleus,nuclear pore	5	89.06%	XP_010236135.1,KQK01979.1
DN63200_c0_g2_i3	nuclear-pore anchor isoform X1	gi|721668726|ref|XP_010236135.1|PREDICTED: nuclear-pore anchor isoform X2 [Brachypodium distachyon]/gi|944066388|gb|KQK01979.1|hypothetical protein BRADI_3g59627 [Brachypodium distachyon]	0.0E0	944066388,721668726	XP_010236135.1,KQK01979.1	6179	GO:0006913-IBA,GO:0006606-IEA,GO:0007094-IBA,GO:0019013-IEA,GO:0005487-IBA,GO:0005643-IBA,GO:0005622-IEA	Biological Process-IBA,Biological Process-IEA,Biological Process-IBA,Cellular Component-IEA,Molecular Function-IBA,Cellular Component-IBA,Cellular Component-IEA	viral nucleocapsid,nucleocytoplasmic transporter activity,mitotic spindle assembly checkpoint,protein import into nucleus,nuclear pore	5	88.96%	XP_010236135.1,KQK01979.1
DN54752_c1_g3_i1	1-phosphatidylinositol-3-phosphate 5-kinase FAB1B isoform X1 [Elaeis guineensis]	gi|326496693|dbj|BAJ98373.1|predicted protein [Hordeum vulgare subsp. vulgare]	0.0E0	326496693	BAJ98373.1	6175	GO:0005768-IEA,GO:0000285-IEA,GO:0046872-IEA,GO:0005739-IEA,GO:0046488-IEA,GO:0016310-IEA,GO:0016740-IEA,GO:0016301-IEA,GO:0010256-IEA,GO:0016307-IEA,GO:0007033-IEA,GO:0090332-IEA,GO:0046854-IEA,GO:0009555-IEA,GO:0005524-IEA	Cellular Component-IEA,Molecular Function-IEA,Molecular Function-IEA,Cellular Component-IEA,Biological Process-IEA,Biological Process-IEA,Molecular Function-IEA,Molecular Function-IEA,Biological Process-IEA,Molecular Function-IEA,Biological Process-IEA,Biological Process-IEA,Biological Process-IEA,Biological Process-IEA,Molecular Function-IEA	metal ion binding,phosphatidylinositol phosphate kinase activity,phosphatidylinositol phosphorylation,ATP binding	4	96.30%	BAJ98373.1
DN56295_c0_g1_i2	hypothetical protein F775_02685	gi|475617722|gb|EMT30227.1|hypothetical protein F775_02685 [Aegilops tauschii]	0.0E0	475617722	EMT30227.1	6163	GO:0003677-IEA,GO:0008270-IEA,GO:0004803-IEA,GO:0006313-IEA	Molecular Function-IEA,Molecular Function-IEA,Molecular Function-IEA,Biological Process-IEA	transposition DNA-mediated,transposase activity,DNA binding,zinc ion binding	4	95.90%	EMT30227.1
DN60698_c0_g2_i6	callose synthase 7-like	gi|721641619|ref|XP_010231888.1|PREDICTED: putative callose synthase 6 isoform X1 [Brachypodium distachyon]/gi|944072715|gb|KQK08199.1|hypothetical protein BRADI_2g40441 [Brachypodium distachyon]	0.0E0	721641619,944072715	KQK08199.1,XP_010231888.1	6128	GO:0008360-IEA,GO:0003843-ISS,GO:0003843-IEA,GO:0016757-ISS,GO:0016020-IEA,GO:0016021-IEA,GO:0006075-ISS,GO:0006075-IEA,GO:0071555-IEA,GO:0000148-ISS,GO:0000148-IEA,GO:0005886-ISM	Biological Process-IEA,Molecular Function-ISS,Molecular Function-IEA,Molecular Function-ISS,Cellular Component-IEA,Cellular Component-IEA,Biological Process-ISS,Biological Process-IEA,Biological Process-IEA,Cellular Component-ISS,Cellular Component-IEA,Cellular Component-ISM	13-beta-D-glucan synthase complex,(1->3)-beta-D-glucan biosynthetic process,integral component of membrane,13-beta-D-glucan synthase activity	4	93.42%	KQK08199.1,XP_010231888.1
DN60698_c0_g2_i3	callose synthase 7-like	gi|721641619|ref|XP_010231888.1|PREDICTED: putative callose synthase 6 isoform X1 [Brachypodium distachyon]/gi|944072715|gb|KQK08199.1|hypothetical protein BRADI_2g40441 [Brachypodium distachyon]	0.0E0	721641619,944072715	KQK08199.1,XP_010231888.1	6117	GO:0003843-ISS,GO:0003843-IMP,GO:0003843-IEA,GO:0016757-ISS,GO:0008360-IEA,GO:0080165-IMP,GO:0016020-IEA,GO:0016021-IEA,GO:0006075-ISS,GO:0006075-IEA,GO:0071555-IEA,GO:0000148-ISS,GO:0000148-IEA,GO:0010233-IMP,GO:0005886-ISM	Molecular Function-ISS,Molecular Function-IMP,Molecular Function-IEA,Molecular Function-ISS,Biological Process-IEA,Biological Process-IMP,Cellular Component-IEA,Cellular Component-IEA,Biological Process-ISS,Biological Process-IEA,Biological Process-IEA,Cellular Component-ISS,Cellular Component-IEA,Biological Process-IMP,Cellular Component-ISM	phloem transport,callose deposition in phloem sieve plate,13-beta-D-glucan synthase complex,(1->3)-beta-D-glucan biosynthetic process,integral component of membrane,regulation of cell shape,13-beta-D-glucan synthase activity,cell wall organization	8	94.66%	KQK08199.1,XP_010231888.1
DN63351_c0_g1_i6	callose synthase 9	gi|31322212|gb|AAO46087.1|putative callose synthase [Hordeum vulgare subsp. vulgare]	0.0E0	31322212	AAO46087.1	6106	GO:0003843-IEA,GO:0016020-IEA,GO:0016021-IEA,GO:0006075-IEA,GO:0000148-IEA	Molecular Function-IEA,Cellular Component-IEA,Cellular Component-IEA,Biological Process-IEA,Cellular Component-IEA	13-beta-D-glucan synthase complex,(1->3)-beta-D-glucan biosynthetic process,integral component of membrane,13-beta-D-glucan synthase activity	4	98.96%	AAO46087.1
DN60698_c0_g2_i7	callose synthase 7-like	gi|721641619|ref|XP_010231888.1|PREDICTED: putative callose synthase 6 isoform X1 [Brachypodium distachyon]/gi|944072715|gb|KQK08199.1|hypothetical protein BRADI_2g40441 [Brachypodium distachyon]	0.0E0	721641619,944072715	KQK08199.1,XP_010231888.1	6091	GO:0008360-IEA,GO:0003843-ISS,GO:0003843-IEA,GO:0016757-ISS,GO:0016020-RCA,GO:0016020-IEA,GO:0006075-ISS,GO:0006075-IEA,GO:0016021-IEA,GO:0071555-IEA,GO:0000148-ISS,GO:0000148-IEA,GO:0005886-ISM	Biological Process-IEA,Molecular Function-ISS,Molecular Function-IEA,Molecular Function-ISS,Cellular Component-RCA,Cellular Component-IEA,Biological Process-ISS,Biological Process-IEA,Cellular Component-IEA,Biological Process-IEA,Cellular Component-ISS,Cellular Component-IEA,Cellular Component-ISM	13-beta-D-glucan synthase complex,(1->3)-beta-D-glucan biosynthetic process,integral component of membrane,13-beta-D-glucan synthase activity	4	91.08%	KQK08199.1,XP_010231888.1
DN63221_c0_g6_i2	callose synthase 3-like	gi|721626180|ref|XP_010229272.1|PREDICTED: callose synthase 3-like [Brachypodium distachyon]	0.0E0	721626180	XP_010229272.1	6090	GO:0003843-IEA,GO:0016757-IEA,GO:0016020-RCA,GO:0016020-IEA,GO:0016021-IEA,GO:0006075-IEA,GO:0016740-IEA,GO:0000148-IEA	Molecular Function-IEA,Molecular Function-IEA,Cellular Component-RCA,Cellular Component-IEA,Cellular Component-IEA,Biological Process-IEA,Molecular Function-IEA,Cellular Component-IEA	13-beta-D-glucan synthase complex,(1->3)-beta-D-glucan biosynthetic process,integral component of membrane,13-beta-D-glucan synthase activity	4	94.75%	XP_010229272.1
DN60511_c0_g1_i1	EMB2410 [Arabidopsis lyrata lyrata]	gi|473996796|gb|EMS52093.1|hypothetical protein TRIUR3_23256 [Triticum urartu]	0.0E0	473996796	EMS52093.1	6087	GO:0016020-IEA,GO:0016021-IEA,GO:0009536-RCA	Cellular Component-IEA,Cellular Component-IEA,Cellular Component-RCA	plastid,integral component of membrane	2	96.55%	EMS52093.1
DN58770_c0_g1_i4	Guanine nucleotide exchange factor SPIKE 1	gi|1002254176|ref|XP_015631339.1|PREDICTED: guanine nucleotide exchange factor SPIKE 1 [Oryza sativa Japonica Group]/gi|1002254174|ref|XP_015631338.1|PREDICTED: guanine nucleotide exchange factor SPIKE 1 [Oryza sativa Japonica Group]	0.0E0	1002254174,1002254176	XP_015631338.1,XP_015631339.1	6074	GO:0010928-IEA,GO:0016192-IEA,GO:0009958-IEA,GO:0070971-IEA,GO:0005829-IEA,GO:0019898-IEA,GO:0008064-IEA,GO:0008360-IEA,GO:0005085-IEA,GO:0007264-IEA,GO:0005089-IEA,GO:0051493-IEA,GO:0005634-IEA,GO:0043547-IEA,GO:0005622-IEA,GO:0005886-IEA	Biological Process-IEA,Biological Process-IEA,Biological Process-IEA,Cellular Component-IEA,Cellular Component-IEA,Cellular Component-IEA,Biological Process-IEA,Biological Process-IEA,Molecular Function-IEA,Biological Process-IEA,Molecular Function-IEA,Biological Process-IEA,Cellular Component-IEA,Biological Process-IEA,Cellular Component-IEA,Cellular Component-IEA	Rho guanyl-nucleotide exchange factor activity,cytosol,plasma membrane,endoplasmic reticulum exit site,small GTPase mediated signal transduction,nucleus,positive regulation of GTPase activity,regulation of actin polymerization or depolymerization,regulation of cell shape,positive gravitropism,regulation of auxin mediated signaling pathway,extrinsic component of membrane,vesicle-mediated transport	13	95.86%	XP_015631338.1,XP_015631339.1
DN59557_c0_g1_i1	Eukaryotic translation initiation factor 4G	gi|474383938|gb|EMS64816.1|Eukaryotic translation initiation factor 4G [Triticum urartu]	0.0E0	474383938	EMS64816.1	6068	GO:0003743-IEA,GO:0003723-IEA,GO:0006417-IEA,GO:0009737-IEA,GO:0009615-IEA,GO:0006412-IEA,GO:0006413-IEA	Molecular Function-IEA,Molecular Function-IEA,Biological Process-IEA,Biological Process-IEA,Biological Process-IEA,Biological Process-IEA,Biological Process-IEA	translational initiation,translation initiation factor activity,regulation of translation,response to virus,response to abscisic acid	5	96.25%	EMS64816.1
DN59557_c0_g1_i3	Eukaryotic translation initiation factor 4G	gi|474383938|gb|EMS64816.1|Eukaryotic translation initiation factor 4G [Triticum urartu]	0.0E0	474383938	EMS64816.1	6056	GO:0003743-IEA,GO:0003723-IEA,GO:0006417-IEA,GO:0009737-IEA,GO:0009615-IEA,GO:0006412-IEA,GO:0006413-IEA	Molecular Function-IEA,Molecular Function-IEA,Biological Process-IEA,Biological Process-IEA,Biological Process-IEA,Biological Process-IEA,Biological Process-IEA	translational initiation,translation initiation factor activity,regulation of translation,response to virus,response to abscisic acid	5	96.25%	EMS64816.1
DN63626_c0_g1_i3	ATP-dependent helicase BRM	gi|473957286|gb|EMS50957.1|ATP-dependent helicase BRM [Triticum urartu]	0.0E0	473957286	EMS50957.1	6046	GO:0010199-IEA,GO:0008094-IEA,GO:0005829-IEA,GO:0043044-IEA,GO:0006355-IEA,GO:0003682-IEA,GO:0004386-IEA,GO:0005634-IEA,GO:0005524-IEA,GO:0040029-IEA	Biological Process-IEA,Molecular Function-IEA,Cellular Component-IEA,Biological Process-IEA,Biological Process-IEA,Molecular Function-IEA,Molecular Function-IEA,Cellular Component-IEA,Molecular Function-IEA,Biological Process-IEA	organ boundary specification between lateral organs and the meristem,cytosol,helicase activity,nucleus,regulation of gene expression epigenetic,ATP-dependent chromatin remodeling,ATP binding,chromatin binding,DNA-dependent ATPase activity,regulation of transcription DNA-templated	10	97.99%	EMS50957.1
DN58770_c0_g1_i1	Guanine nucleotide exchange factor SPIKE 1	gi|1002254176|ref|XP_015631339.1|PREDICTED: guanine nucleotide exchange factor SPIKE 1 [Oryza sativa Japonica Group]/gi|1002254174|ref|XP_015631338.1|PREDICTED: guanine nucleotide exchange factor SPIKE 1 [Oryza sativa Japonica Group]	0.0E0	1002254174,1002254176	XP_015631338.1,XP_015631339.1	5990	GO:0010928-IEA,GO:0016192-IEA,GO:0009958-IEA,GO:0070971-IEA,GO:0005829-IEA,GO:0019898-IEA,GO:0008064-IEA,GO:0008360-IEA,GO:0005085-IEA,GO:0007264-IEA,GO:0005089-IEA,GO:0051493-IEA,GO:0005634-IEA,GO:0043547-IEA,GO:0005622-IEA,GO:0005886-IEA	Biological Process-IEA,Biological Process-IEA,Biological Process-IEA,Cellular Component-IEA,Cellular Component-IEA,Cellular Component-IEA,Biological Process-IEA,Biological Process-IEA,Molecular Function-IEA,Biological Process-IEA,Molecular Function-IEA,Biological Process-IEA,Cellular Component-IEA,Biological Process-IEA,Cellular Component-IEA,Cellular Component-IEA	Rho guanyl-nucleotide exchange factor activity,cytosol,plasma membrane,endoplasmic reticulum exit site,small GTPase mediated signal transduction,nucleus,positive regulation of GTPase activity,regulation of actin polymerization or depolymerization,regulation of cell shape,positive gravitropism,regulation of auxin mediated signaling pathway,extrinsic component of membrane,vesicle-mediated transport	13	95.86%	XP_015631338.1,XP_015631339.1
DN58770_c0_g1_i3	Guanine nucleotide exchange factor SPIKE 1	gi|1002254176|ref|XP_015631339.1|PREDICTED: guanine nucleotide exchange factor SPIKE 1 [Oryza sativa Japonica Group]/gi|1002254174|ref|XP_015631338.1|PREDICTED: guanine nucleotide exchange factor SPIKE 1 [Oryza sativa Japonica Group]	0.0E0	1002254174,1002254176	XP_015631338.1,XP_015631339.1	5973	GO:0010928-IEA,GO:0016192-IEA,GO:0009958-IEA,GO:0070971-IEA,GO:0005829-IEA,GO:0019898-IEA,GO:0008064-IEA,GO:0008360-IEA,GO:0005085-IEA,GO:0007264-IEA,GO:0005089-IEA,GO:0051493-IEA,GO:0005634-IEA,GO:0043547-IEA,GO:0005622-IEA,GO:0005886-IEA	Biological Process-IEA,Biological Process-IEA,Biological Process-IEA,Cellular Component-IEA,Cellular Component-IEA,Cellular Component-IEA,Biological Process-IEA,Biological Process-IEA,Molecular Function-IEA,Biological Process-IEA,Molecular Function-IEA,Biological Process-IEA,Cellular Component-IEA,Biological Process-IEA,Cellular Component-IEA,Cellular Component-IEA	Rho guanyl-nucleotide exchange factor activity,cytosol,plasma membrane,endoplasmic reticulum exit site,small GTPase mediated signal transduction,nucleus,positive regulation of GTPase activity,regulation of actin polymerization or depolymerization,regulation of cell shape,positive gravitropism,regulation of auxin mediated signaling pathway,extrinsic component of membrane,vesicle-mediated transport	13	95.86%	XP_015631338.1,XP_015631339.1
DN63626_c0_g1_i2	ATP-dependent helicase BRM	gi|473957286|gb|EMS50957.1|ATP-dependent helicase BRM [Triticum urartu]	0.0E0	473957286	EMS50957.1	5918	GO:0010199-IEA,GO:0008094-IEA,GO:0005829-IEA,GO:0043044-IEA,GO:0006355-IEA,GO:0003682-IEA,GO:0004386-IEA,GO:0005634-IEA,GO:0005524-IEA,GO:0040029-IEA	Biological Process-IEA,Molecular Function-IEA,Cellular Component-IEA,Biological Process-IEA,Biological Process-IEA,Molecular Function-IEA,Molecular Function-IEA,Cellular Component-IEA,Molecular Function-IEA,Biological Process-IEA	organ boundary specification between lateral organs and the meristem,cytosol,helicase activity,nucleus,regulation of gene expression epigenetic,ATP-dependent chromatin remodeling,ATP binding,chromatin binding,DNA-dependent ATPase activity,regulation of transcription DNA-templated	10	98.04%	EMS50957.1
DN58908_c0_g1_i1	hypothetical protein F775_09017	gi|475602414|gb|EMT25125.1|hypothetical protein F775_09017 [Aegilops tauschii]	0.0E0	475602414	EMT25125.1	5910	GO:0009536-RCA	Cellular Component-RCA	plastid	1	96.20%	EMT25125.1
DN55879_c0_g1_i2	histone-lysine N-methyltransferase ATXR3	gi|474371617|gb|EMS63882.1|putative histone-lysine N-methyltransferase ATXR3 [Triticum urartu]	0.0E0	474371617	EMS63882.1	5907	GO:0008408-IEA,GO:0048440-IEA,GO:0048443-IEA,GO:0004519-IEA,GO:0030870-IEA,GO:0016740-IEA,GO:0030145-IEA,GO:0010228-IEA,GO:0032259-IEA,GO:0051568-IEA,GO:0016787-IEA,GO:0009791-IEA,GO:0090305-IEA,GO:0008168-IEA,GO:0006302-IEA,GO:0005634-IEA,GO:0042800-IEA	Molecular Function-IEA,Biological Process-IEA,Biological Process-IEA,Molecular Function-IEA,Cellular Component-IEA,Molecular Function-IEA,Molecular Function-IEA,Biological Process-IEA,Biological Process-IEA,Biological Process-IEA,Molecular Function-IEA,Biological Process-IEA,Biological Process-IEA,Molecular Function-IEA,Biological Process-IEA,Cellular Component-IEA,Molecular Function-IEA	vegetative to reproductive phase transition of meristem,Mre11 complex,3'-5' exonuclease activity,double-strand break repair,manganese ion binding,histone methyltransferase activity (H3-K4 specific),endonuclease activity,histone H3-K4 methylation,nucleic acid phosphodiester bond hydrolysis,carpel development,stamen development	11	91.13%	EMS63882.1
DN59756_c0_g2_i3	transformation transcription domain-associated -like	gi|960455244|ref|XP_014752146.1|PREDICTED: transcription-associated protein 1 isoform X3 [Brachypodium distachyon]	0.0E0	960455244	XP_014752146.1	5884	GO:0000123-IEA,GO:0006281-IBA,GO:0016573-IEA,GO:0016310-IEA,GO:0016301-IEA,GO:0016301-IBA,GO:0005634-IEA,GO:0005634-IBA	Cellular Component-IEA,Biological Process-IBA,Biological Process-IEA,Biological Process-IEA,Molecular Function-IEA,Molecular Function-IBA,Cellular Component-IEA,Cellular Component-IBA	kinase activity,histone acetyltransferase complex,DNA repair,phosphorylation,histone acetylation	5	96.46%	XP_014752146.1
DN56798_c3_g2_i2	disease resistance RGA3	gi|944072395|gb|KQK07879.1|hypothetical protein BRADI_2g38192 partial [Brachypodium distachyon]	0.0E0	944072395	KQK07879.1	5876	GO:0008270-IEA,GO:0043531-IEA,GO:0003676-IEA	Molecular Function-IEA,Molecular Function-IEA,Molecular Function-IEA	organic cyclic compound binding,heterocyclic compound binding	2	75.22%	KQK07879.1
DN63604_c0_g1_i1	callose synthase 10	gi|721618732|ref|XP_010228114.1|PREDICTED: callose synthase 10 [Brachypodium distachyon]/gi|944084644|gb|KQK19996.1|hypothetical protein BRADI_1g51757 [Brachypodium distachyon]	0.0E0	944084644,721618732	XP_010228114.1,KQK19996.1	5858	GO:0003843-IEA,GO:0016020-RCA,GO:0016020-IEA,GO:0016021-IEA,GO:0006075-IEA,GO:0000148-IEA	Molecular Function-IEA,Cellular Component-RCA,Cellular Component-IEA,Cellular Component-IEA,Biological Process-IEA,Cellular Component-IEA	13-beta-D-glucan synthase complex,(1->3)-beta-D-glucan biosynthetic process,integral component of membrane,13-beta-D-glucan synthase activity	4	97.57%	XP_010228114.1,KQK19996.1
DN61893_c1_g1_i3	ATP-dependent RNA helicase chloroplastic isoform X2 [Oryza sativa Japonica Group]	gi|1002284632|ref|XP_015646613.1|PREDICTED: ATP-dependent RNA helicase DEAH11 chloroplastic isoform X1 [Oryza sativa Japonica Group]	0.0E0	1002284632	XP_015646613.1	5850	GO:0000166-IEA,GO:0005737-IBA,GO:0043161-IBA,GO:0046872-IEA,GO:0005739-RCA,GO:0016020-IEA,GO:0016021-IEA,GO:0016787-IEA,GO:0016567-IEA,GO:0061630-IBA,GO:0008270-IEA,GO:0006396-IBA,GO:0008026-IEA,GO:0004386-IEA,GO:0044822-IBA,GO:0004004-IBA,GO:0005524-IEA,GO:0005634-IBA,GO:0003676-IEA	Molecular Function-IEA,Cellular Component-IBA,Biological Process-IBA,Molecular Function-IEA,Cellular Component-RCA,Cellular Component-IEA,Cellular Component-IEA,Molecular Function-IEA,Biological Process-IEA,Molecular Function-IBA,Molecular Function-IEA,Biological Process-IBA,Molecular Function-IEA,Molecular Function-IEA,Molecular Function-IBA,Molecular Function-IBA,Molecular Function-IEA,Cellular…	ATP-dependent RNA helicase activity,protein ubiquitination,nucleus,ubiquitin protein ligase activity,poly(A) RNA binding,integral component of membrane,RNA processing,proteasome-mediated ubiquitin-dependent protein catabolic process,ATP binding,mitochondrion,zinc ion binding	11	88.15%	XP_015646613.1
DN56798_c3_g2_i28	disease resistance RGA3	gi|944072395|gb|KQK07879.1|hypothetical protein BRADI_2g38192 partial [Brachypodium distachyon]	0.0E0	944072395	KQK07879.1	5839	GO:0008270-IEA,GO:0043531-IEA,GO:0003676-IEA	Molecular Function-IEA,Molecular Function-IEA,Molecular Function-IEA	organic cyclic compound binding,heterocyclic compound binding	2	75.22%	KQK07879.1
DN61174_c1_g1_i1	transformation transcription domain-associated -like	gi|721609745|ref|XP_010234736.1|PREDICTED: transcription-associated protein 1 isoform X2 [Brachypodium distachyon]	0.0E0	721609745	XP_010234736.1	5826	GO:0000123-IEA,GO:0006281-IBA,GO:0016020-IEA,GO:0016021-IEA,GO:0016573-IEA,GO:0016310-IEA,GO:0016740-IEA,GO:0016301-IEA,GO:0016301-IBA,GO:0005634-IEA,GO:0005634-IBA	Cellular Component-IEA,Biological Process-IBA,Cellular Component-IEA,Cellular Component-IEA,Biological Process-IEA,Biological Process-IEA,Molecular Function-IEA,Molecular Function-IEA,Molecular Function-IBA,Cellular Component-IEA,Cellular Component-IBA	kinase activity,histone acetyltransferase complex,integral component of membrane,DNA repair,phosphorylation,histone acetylation	6	96.40%	XP_010234736.1
DN63221_c0_g6_i5	callose synthase 3-like	gi|721626180|ref|XP_010229272.1|PREDICTED: callose synthase 3-like [Brachypodium distachyon]	0.0E0	721626180	XP_010229272.1	5822	GO:0003843-IEA,GO:0016757-IEA,GO:0016020-RCA,GO:0016020-IEA,GO:0016021-IEA,GO:0006075-IEA,GO:0016740-IEA,GO:0000148-IEA	Molecular Function-IEA,Molecular Function-IEA,Cellular Component-RCA,Cellular Component-IEA,Cellular Component-IEA,Biological Process-IEA,Molecular Function-IEA,Cellular Component-IEA	13-beta-D-glucan synthase complex,(1->3)-beta-D-glucan biosynthetic process,integral component of membrane,13-beta-D-glucan synthase activity	4	95.13%	XP_010229272.1
DN62689_c1_g2_i4	rRNA biogenesis rrp5	gi|473895110|gb|EMS48920.1|rRNA biogenesis protein rrp5 [Triticum urartu]	0.0E0	473895110	EMS48920.1	5820	GO:0032040-IBA,GO:0001510-IEA,GO:0006606-IEA,GO:0003723-IBA,GO:0009553-IEA,GO:0006396-IEA,GO:0006397-IEA,GO:0006364-IEA,GO:0005730-IEA,GO:0005730-IBA,GO:0005634-IEA,GO:0003676-IEA,GO:0005886-IEA	Cellular Component-IBA,Biological Process-IEA,Biological Process-IEA,Molecular Function-IBA,Biological Process-IEA,Biological Process-IEA,Biological Process-IEA,Biological Process-IEA,Cellular Component-IEA,Cellular Component-IBA,Cellular Component-IEA,Molecular Function-IEA,Cellular Component-IEA	plasma membrane,mRNA processing,rRNA processing,nucleolus,small-subunit processome,protein import into nucleus,RNA binding,RNA methylation,embryo sac development	9	93.79%	EMS48920.1
DN62689_c1_g2_i6	rRNA biogenesis rrp5	gi|473895110|gb|EMS48920.1|rRNA biogenesis protein rrp5 [Triticum urartu]	0.0E0	473895110	EMS48920.1	5817	GO:0032040-IBA,GO:0001510-IEA,GO:0006606-IEA,GO:0003723-IBA,GO:0009553-IEA,GO:0006396-IEA,GO:0006397-IEA,GO:0006364-IEA,GO:0005730-IEA,GO:0005730-IBA,GO:0005634-IEA,GO:0003676-IEA,GO:0005886-IEA	Cellular Component-IBA,Biological Process-IEA,Biological Process-IEA,Molecular Function-IBA,Biological Process-IEA,Biological Process-IEA,Biological Process-IEA,Biological Process-IEA,Cellular Component-IEA,Cellular Component-IBA,Cellular Component-IEA,Molecular Function-IEA,Cellular Component-IEA	plasma membrane,mRNA processing,rRNA processing,nucleolus,small-subunit processome,protein import into nucleus,RNA binding,RNA methylation,embryo sac development	9	93.73%	EMS48920.1
DN62689_c1_g2_i7	rRNA biogenesis rrp5	gi|473895110|gb|EMS48920.1|rRNA biogenesis protein rrp5 [Triticum urartu]	0.0E0	473895110	EMS48920.1	5817	GO:0032040-IBA,GO:0001510-IEA,GO:0006606-IEA,GO:0003723-IBA,GO:0009553-IEA,GO:0006396-IEA,GO:0006397-IEA,GO:0006364-IEA,GO:0005730-IEA,GO:0005730-IBA,GO:0005634-IEA,GO:0003676-IEA,GO:0005886-IEA	Cellular Component-IBA,Biological Process-IEA,Biological Process-IEA,Molecular Function-IBA,Biological Process-IEA,Biological Process-IEA,Biological Process-IEA,Biological Process-IEA,Cellular Component-IEA,Cellular Component-IBA,Cellular Component-IEA,Molecular Function-IEA,Cellular Component-IEA	plasma membrane,mRNA processing,rRNA processing,nucleolus,small-subunit processome,protein import into nucleus,RNA binding,RNA methylation,embryo sac development	9	93.78%	EMS48920.1
DN62689_c1_g2_i5	rRNA biogenesis rrp5	gi|473895110|gb|EMS48920.1|rRNA biogenesis protein rrp5 [Triticum urartu]	0.0E0	473895110	EMS48920.1	5814	GO:0032040-IBA,GO:0001510-IEA,GO:0006606-IEA,GO:0003723-IBA,GO:0009553-IEA,GO:0006396-IEA,GO:0006397-IEA,GO:0006364-IEA,GO:0005730-IEA,GO:0005730-IBA,GO:0005634-IEA,GO:0003676-IEA,GO:0005886-IEA	Cellular Component-IBA,Biological Process-IEA,Biological Process-IEA,Molecular Function-IBA,Biological Process-IEA,Biological Process-IEA,Biological Process-IEA,Biological Process-IEA,Cellular Component-IEA,Cellular Component-IBA,Cellular Component-IEA,Molecular Function-IEA,Cellular Component-IEA	plasma membrane,mRNA processing,rRNA processing,nucleolus,small-subunit processome,protein import into nucleus,RNA binding,RNA methylation,embryo sac development	9	93.73%	EMS48920.1
DN56798_c3_g2_i30	disease resistance RGA3	gi|944072395|gb|KQK07879.1|hypothetical protein BRADI_2g38192 partial [Brachypodium distachyon]	0.0E0	944072395	KQK07879.1	5809	GO:0008270-IEA,GO:0043531-IEA,GO:0003676-IEA	Molecular Function-IEA,Molecular Function-IEA,Molecular Function-IEA	organic cyclic compound binding,heterocyclic compound binding	2	75.22%	KQK07879.1
DN60432_c0_g1_i1	serine threonine- kinase TOR	gi|944071233|gb|KQK06717.1|hypothetical protein BRADI_2g28007 [Brachypodium distachyon]/gi|960468134|ref|XP_003568625.2|PREDICTED: serine/threonine-protein kinase TOR [Brachypodium distachyon]	0.0E0	944071233,960468134	XP_003568625.2,KQK06717.1	5754	GO:0000166-IEA,GO:0005737-IEA,GO:0030307-IEA,GO:0045893-IEA,GO:0010507-IEA,GO:2000234-IEA,GO:0016310-IEA,GO:0016740-IEA,GO:0016301-IEA,GO:0016301-IBA,GO:0009791-IEA,GO:0006281-IBA,GO:0042802-IEA,GO:0007275-IEA,GO:0009793-IEA,GO:0009303-IEA,GO:0043621-IEA,GO:0000975-IEA,GO:0044877-IEA,GO:0004674-IEA,GO:0040019-IEA,GO:0005524-IEA,GO:0005634-IEA,GO:0005634-IBA,GO:0040008-IEA,GO:0006468-IEA	Molecular Function-IEA,Cellular Component-IEA,Biological Process-IEA,Biological Process-IEA,Biological Process-IEA,Biological Process-IEA,Biological Process-IEA,Molecular Function-IEA,Molecular Function-IEA,Molecular Function-IBA,Biological Process-IEA,Biological Process-IBA,Molecular Function-IEA,Biological Process-IEA,Biological Process-IEA,Biological Process-IEA,Molecular Function-IEA,Molecula…	regulatory region DNA binding,identical protein binding,positive regulation of rRNA processing,nucleus,protein self-association,protein phosphorylation,DNA repair,cytoplasm,rRNA transcription,embryo development ending in seed dormancy,macromolecular complex binding,protein serine/threonine kinase activity,positive regulation of transcription DNA-templated,positive regulation of embryonic developm…	17	97.31%	XP_003568625.2,KQK06717.1
DN59557_c0_g1_i2	Eukaryotic translation initiation factor 4G	gi|474383938|gb|EMS64816.1|Eukaryotic translation initiation factor 4G [Triticum urartu]	0.0E0	474383938	EMS64816.1	5744	GO:0003743-IEA,GO:0003723-IEA,GO:0006417-IEA,GO:0009737-IEA,GO:0009615-IEA,GO:0006412-IEA,GO:0006413-IEA	Molecular Function-IEA,Molecular Function-IEA,Biological Process-IEA,Biological Process-IEA,Biological Process-IEA,Biological Process-IEA,Biological Process-IEA	translational initiation,translation initiation factor activity,regulation of translation,response to virus,response to abscisic acid	5	96.25%	EMS64816.1
DN59557_c0_g1_i4	Eukaryotic translation initiation factor 4G	gi|474383938|gb|EMS64816.1|Eukaryotic translation initiation factor 4G [Triticum urartu]	0.0E0	474383938	EMS64816.1	5732	GO:0003743-IEA,GO:0003723-IEA,GO:0006417-IEA,GO:0009737-IEA,GO:0009615-IEA,GO:0006412-IEA,GO:0006413-IEA	Molecular Function-IEA,Molecular Function-IEA,Biological Process-IEA,Biological Process-IEA,Biological Process-IEA,Biological Process-IEA,Biological Process-IEA	translational initiation,translation initiation factor activity,regulation of translation,response to virus,response to abscisic acid	5	96.25%	EMS64816.1
DN56798_c3_g2_i22	disease resistance RGA3	gi|944072395|gb|KQK07879.1|hypothetical protein BRADI_2g38192 partial [Brachypodium distachyon]	0.0E0	944072395	KQK07879.1	5732	GO:0008270-IEA,GO:0043531-IEA,GO:0003676-IEA	Molecular Function-IEA,Molecular Function-IEA,Molecular Function-IEA	organic cyclic compound binding,heterocyclic compound binding	2	75.22%	KQK07879.1
DN62322_c0_g3_i1	proteasome activator subunit 4	gi|326512106|dbj|BAJ96034.1|predicted protein [Hordeum vulgare subsp. vulgare]	0.0E0	326512106	BAJ96034.1	5728	GO:0016020-IEA,GO:0016021-IEA,GO:0000502-IEA	Cellular Component-IEA,Cellular Component-IEA,Cellular Component-IEA	proteasome complex,integral component of membrane	2	98.87%	BAJ96034.1
DN50807_c0_g1_i1	nipped-B isoform X1	gi|475554335|gb|EMT12209.1|Nipped-B-like protein [Aegilops tauschii]	0.0E0	475554335	EMT12209.1	5728	GO:0050665-IEA,GO:0034508-IEA,GO:0051301-IEA,GO:0046872-IEA,GO:0051177-IEA,GO:0005739-RCA,GO:0045132-IEA,GO:0045595-IEA,GO:0010468-IEA,GO:0010228-IEA,GO:0010431-IEA,GO:0007062-IEA,GO:0009790-IEA,GO:0008270-IEA,GO:0010072-IEA,GO:0016926-IEA,GO:0007064-IEA,GO:0033044-IEA,GO:0009793-IEA,GO:0007131-IEA,GO:0009880-IEA,GO:0003682-IEA,GO:0048316-IEA,GO:0042138-IEA	Biological Process-IEA,Biological Process-IEA,Biological Process-IEA,Molecular Function-IEA,Biological Process-IEA,Cellular Component-RCA,Biological Process-IEA,Biological Process-IEA,Biological Process-IEA,Biological Process-IEA,Biological Process-IEA,Biological Process-IEA,Biological Process-IEA,Molecular Function-IEA,Biological Process-IEA,Biological Process-IEA,Biological Process-IEA,Biologic…	embryonic pattern specification,regulation of gene expression,cell division,reciprocal meiotic recombination,chromatin binding,mitochondrion,seed maturation,vegetative to reproductive phase transition of meristem,protein desumoylation,regulation of chromosome organization,centromere complex assembly,meiotic sister chromatid cohesion,regulation of cell differentiation,hydrogen peroxide biosyntheti…	18	96.16%	EMT12209.1
DN63670_c1_g1_i1	Pre-mRNA-processing-splicing factor 8	gi|475625394|gb|EMT32957.1|Pre-mRNA-processing-splicing factor 8 [Aegilops tauschii]	0.0E0	475625394	EMT32957.1	5717	GO:0000398-IEA,GO:0017070-IBA,GO:0017070-IEA,GO:0000244-IBA,GO:0000386-IBA,GO:0003723-IEA,GO:0097157-IBA,GO:0071013-IBA,GO:0030619-IBA,GO:0030620-IBA,GO:0030623-IEA,GO:0030623-IBA,GO:0005681-IEA,GO:0005682-IBA,GO:0003676-IEA	Biological Process-IEA,Molecular Function-IBA,Molecular Function-IEA,Biological Process-IBA,Molecular Function-IBA,Molecular Function-IEA,Molecular Function-IBA,Cellular Component-IBA,Molecular Function-IBA,Molecular Function-IBA,Molecular Function-IEA,Molecular Function-IBA,Cellular Component-IEA,Cellular Component-IBA,Molecular Function-IEA	second spliceosomal transesterification activity,spliceosomal tri-snRNP complex assembly,U6 snRNA binding,U5 snRNA binding,U1 snRNA binding,U5 snRNP,pre-mRNA intronic binding,U2 snRNA binding,catalytic step 2 spliceosome	9	99.58%	EMT32957.1
DN62920_c0_g1_i2	DDT domain-containing PTM	gi|475588442|gb|EMT20858.1|hypothetical protein F775_52258 [Aegilops tauschii]	0.0E0	475588442	EMT20858.1	5716	GO:0008270-IEA,GO:0046872-IEA,GO:0016020-IEA,GO:0016021-IEA	Molecular Function-IEA,Molecular Function-IEA,Cellular Component-IEA,Cellular Component-IEA	integral component of membrane,zinc ion binding	2	87.00%	EMT20858.1
DN62535_c0_g1_i2	Agenet domain containing expressed	gi|475616900|gb|EMT29925.1|hypothetical protein F775_32038 [Aegilops tauschii]	0.0E0	475616900	EMT29925.1	5712	GO:0009630-IEA,GO:0000911-IEA,GO:0009506-IEA,GO:0000226-IEA	Biological Process-IEA,Biological Process-IEA,Cellular Component-IEA,Biological Process-IEA	plasmodesma,cytokinesis by cell plate formation,gravitropism,microtubule cytoskeleton organization	4	93.65%	EMT29925.1
DN50807_c0_g1_i2	nipped-B isoform X1	gi|475554335|gb|EMT12209.1|Nipped-B-like protein [Aegilops tauschii]	0.0E0	475554335	EMT12209.1	5710	GO:0050665-IEA,GO:0034508-IEA,GO:0051301-IEA,GO:0046872-IEA,GO:0051177-IEA,GO:0005739-RCA,GO:0045132-IEA,GO:0045595-IEA,GO:0010468-IEA,GO:0010228-IEA,GO:0010431-IEA,GO:0007062-IEA,GO:0009790-IEA,GO:0008270-IEA,GO:0010072-IEA,GO:0016926-IEA,GO:0007064-IEA,GO:0033044-IEA,GO:0009793-IEA,GO:0007131-IEA,GO:0009880-IEA,GO:0003682-IEA,GO:0048316-IEA,GO:0042138-IEA	Biological Process-IEA,Biological Process-IEA,Biological Process-IEA,Molecular Function-IEA,Biological Process-IEA,Cellular Component-RCA,Biological Process-IEA,Biological Process-IEA,Biological Process-IEA,Biological Process-IEA,Biological Process-IEA,Biological Process-IEA,Biological Process-IEA,Molecular Function-IEA,Biological Process-IEA,Biological Process-IEA,Biological Process-IEA,Biologic…	embryonic pattern specification,regulation of gene expression,cell division,reciprocal meiotic recombination,chromatin binding,mitochondrion,seed maturation,vegetative to reproductive phase transition of meristem,protein desumoylation,regulation of chromosome organization,centromere complex assembly,meiotic sister chromatid cohesion,regulation of cell differentiation,hydrogen peroxide biosyntheti…	18	96.44%	EMT12209.1
DN63135_c0_g1_i1	CHROMATIN REMODELING 5 isoform X2	gi|326500828|dbj|BAJ95080.1|predicted protein [Hordeum vulgare subsp. vulgare]	0.0E0	326500828	BAJ95080.1	5705	GO:0003677-IEA,GO:0000166-IEA,GO:0016020-IEA,GO:0016021-IEA,GO:0016887-IEA,GO:0042626-IEA,GO:0055085-IEA,GO:0016818-IEA,GO:0008026-IEA,GO:0009506-IEA,GO:0006810-IEA,GO:0006338-IEA,GO:0005524-IEA,GO:0005634-IEA,GO:0003676-IEA	Molecular Function-IEA,Molecular Function-IEA,Cellular Component-IEA,Cellular Component-IEA,Molecular Function-IEA,Molecular Function-IEA,Biological Process-IEA,Molecular Function-IEA,Molecular Function-IEA,Cellular Component-IEA,Biological Process-IEA,Biological Process-IEA,Molecular Function-IEA,Cellular Component-IEA,Molecular Function-IEA	transmembrane transport,ATPase activity coupled to transmembrane movement of substances,ATP-dependent helicase activity,plasmodesma,chromatin remodeling,nucleus,integral component of membrane,ATP binding,DNA binding	9	97.40%	BAJ95080.1
DN63118_c0_g1_i3	Brefeldin A-inhibited guanine nucleotide-exchange 2	gi|475579804|gb|EMT18434.1|Brefeldin A-inhibited guanine nucleotide-exchange protein 2 [Aegilops tauschii]	0.0E0	475579804	EMT18434.1	5683	GO:0016192-IBA,GO:0005802-IBA,GO:0032012-IEA,GO:0005829-IBA,GO:0005086-IBA,GO:0005086-IEA,GO:0043547-IEA	Biological Process-IBA,Cellular Component-IBA,Biological Process-IEA,Cellular Component-IBA,Molecular Function-IBA,Molecular Function-IEA,Biological Process-IEA	cytosol,regulation of ARF protein signal transduction,positive regulation of GTPase activity,ARF guanyl-nucleotide exchange factor activity,trans-Golgi network,vesicle-mediated transport	6	96.57%	EMT18434.1
DN62522_c0_g1_i1	phosphatidylinositol 4-kinase alpha 1	gi|944078260|gb|KQK13612.1|hypothetical protein BRADI_1g11317 [Brachypodium distachyon]/gi|721606971|ref|XP_010231085.1|PREDICTED: phosphatidylinositol 4-kinase alpha 1 [Brachypodium distachyon]	0.0E0	944078260,721606971	KQK13612.1,XP_010231085.1	5672	GO:0070273-IEA,GO:0051015-IEA,GO:0070300-IEA,GO:0048015-IEA,GO:0016310-IEA,GO:0016740-IEA,GO:0016301-IEA,GO:0048471-IEA,GO:0046854-IEA,GO:0004430-IBA,GO:0004430-IEA,GO:0009506-IEA,GO:0005546-IEA,GO:0006468-IEA,GO:0005886-IEA,GO:0005886-IBA,GO:0005622-IEA	Molecular Function-IEA,Molecular Function-IEA,Molecular Function-IEA,Biological Process-IEA,Biological Process-IEA,Molecular Function-IEA,Molecular Function-IEA,Cellular Component-IEA,Biological Process-IEA,Molecular Function-IBA,Molecular Function-IEA,Cellular Component-IEA,Molecular Function-IEA,Biological Process-IEA,Cellular Component-IEA,Cellular Component-IBA,Cellular Component-IEA	phosphatidic acid binding,perinuclear region of cytoplasm,plasma membrane,phosphatidylinositol-mediated signaling,plasmodesma,phosphatidylinositol-45-bisphosphate binding,1-phosphatidylinositol 4-kinase activity,phosphatidylinositol-4-phosphate binding,protein phosphorylation,phosphatidylinositol phosphorylation,actin filament binding	11	96.81%	KQK13612.1,XP_010231085.1
DN63118_c0_g1_i4	Brefeldin A-inhibited guanine nucleotide-exchange 2	gi|475579804|gb|EMT18434.1|Brefeldin A-inhibited guanine nucleotide-exchange protein 2 [Aegilops tauschii]	0.0E0	475579804	EMT18434.1	5668	GO:0016192-IBA,GO:0005802-IBA,GO:0032012-IEA,GO:0005829-IBA,GO:0005086-IBA,GO:0005086-IEA,GO:0043547-IEA	Biological Process-IBA,Cellular Component-IBA,Biological Process-IEA,Cellular Component-IBA,Molecular Function-IBA,Molecular Function-IEA,Biological Process-IEA	cytosol,regulation of ARF protein signal transduction,positive regulation of GTPase activity,ARF guanyl-nucleotide exchange factor activity,trans-Golgi network,vesicle-mediated transport	6	96.35%	EMT18434.1
DN62522_c0_g1_i2	phosphatidylinositol 4-kinase alpha 1	gi|944078260|gb|KQK13612.1|hypothetical protein BRADI_1g11317 [Brachypodium distachyon]/gi|721606971|ref|XP_010231085.1|PREDICTED: phosphatidylinositol 4-kinase alpha 1 [Brachypodium distachyon]	0.0E0	944078260,721606971	KQK13612.1,XP_010231085.1	5644	GO:0070273-IEA,GO:0051015-IEA,GO:0070300-IEA,GO:0048015-IEA,GO:0016310-IEA,GO:0016740-IEA,GO:0016301-IEA,GO:0048471-IEA,GO:0046854-IEA,GO:0004430-IBA,GO:0004430-IEA,GO:0009506-IEA,GO:0005546-IEA,GO:0006468-IEA,GO:0005886-IEA,GO:0005886-IBA,GO:0005622-IEA	Molecular Function-IEA,Molecular Function-IEA,Molecular Function-IEA,Biological Process-IEA,Biological Process-IEA,Molecular Function-IEA,Molecular Function-IEA,Cellular Component-IEA,Biological Process-IEA,Molecular Function-IBA,Molecular Function-IEA,Cellular Component-IEA,Molecular Function-IEA,Biological Process-IEA,Cellular Component-IEA,Cellular Component-IBA,Cellular Component-IEA	phosphatidic acid binding,perinuclear region of cytoplasm,plasma membrane,phosphatidylinositol-mediated signaling,plasmodesma,phosphatidylinositol-45-bisphosphate binding,1-phosphatidylinositol 4-kinase activity,phosphatidylinositol-4-phosphate binding,protein phosphorylation,phosphatidylinositol phosphorylation,actin filament binding	11	96.81%	KQK13612.1,XP_010231085.1
DN56798_c3_g2_i16	disease resistance RGA3	gi|944072395|gb|KQK07879.1|hypothetical protein BRADI_2g38192 partial [Brachypodium distachyon]	0.0E0	944072395	KQK07879.1	5641	GO:0008270-IEA,GO:0043531-IEA,GO:0003676-IEA	Molecular Function-IEA,Molecular Function-IEA,Molecular Function-IEA	organic cyclic compound binding,heterocyclic compound binding	2	75.04%	KQK07879.1
DN61463_c1_g1_i1	hypothetical protein BRADI_3g33740	gi|944062266|gb|KQJ97856.1|hypothetical protein BRADI_3g33740 [Brachypodium distachyon]	0.0E0	944062266	KQJ97856.1	5636	GO:0045053-IBA,GO:0016021-IEA,GO:0006623-IBA,GO:0019898-IBA,GO:0005622-IBA	Biological Process-IBA,Cellular Component-IEA,Biological Process-IBA,Cellular Component-IBA,Cellular Component-IBA	protein retention in Golgi apparatus,intracellular,extrinsic component of membrane,protein targeting to vacuole	4	95.69%	KQJ97856.1
DN58003_c0_g1_i1	callose synthase 12-like [Elaeis guineensis]	gi|944073655|gb|KQK09139.1|hypothetical protein BRADI_2g46250 [Brachypodium distachyon]/gi|357130696|ref|XP_003566983.1|PREDICTED: callose synthase 12-like [Brachypodium distachyon]	0.0E0	357130696,944073655	XP_003566983.1,KQK09139.1	5623	GO:0003843-IEA,GO:0052544-IEA,GO:0052542-IEA,GO:0016020-RCA,GO:0016020-IEA,GO:0016021-IEA,GO:0016740-IEA,GO:0050832-IEA,GO:0016757-IEA,GO:0009870-IEA,GO:0006075-IEA,GO:0010150-IEA,GO:0009555-IEA,GO:0005794-IEA,GO:0009620-IEA,GO:0042742-IEA,GO:0009506-IEA,GO:0000148-IEA,GO:0009965-IEA,GO:0000003-IEA,GO:0006952-IEA,GO:0005886-IEA	Molecular Function-IEA,Biological Process-IEA,Biological Process-IEA,Cellular Component-RCA,Cellular Component-IEA,Cellular Component-IEA,Molecular Function-IEA,Biological Process-IEA,Molecular Function-IEA,Biological Process-IEA,Biological Process-IEA,Biological Process-IEA,Biological Process-IEA,Cellular Component-IEA,Biological Process-IEA,Biological Process-IEA,Cellular Component-IEA,Cellular…	13-beta-D-glucan synthase complex,defense response signaling pathway resistance gene-dependent,integral component of membrane,13-beta-D-glucan synthase activity,defense response to fungus,Golgi apparatus,leaf senescence,defense response by callose deposition in cell wall,pollen development,leaf morphogenesis,plasmodesma,(1->3)-beta-D-glucan biosynthetic process,defense response to bacterium,repro…	14	98.02%	XP_003566983.1,KQK09139.1
DN63642_c0_g1_i2	TSS isoform X2	gi|475588385|gb|EMT20839.1|hypothetical protein F775_04890 [Aegilops tauschii]	0.0E0	475588385	EMT20839.1	5615	GO:0003743-IEA,GO:0006413-IEA	Molecular Function-IEA,Biological Process-IEA			97.49%	EMT20839.1
DN57506_c0_g1_i3	E3 ubiquitin- ligase TRIM33	gi|473984078|gb|EMS51652.1|E3 ubiquitin-protein ligase TRIM33 [Triticum urartu]	0.0E0	473984078	EMS51652.1	5601	GO:0003677-IEA,GO:0016746-IEA,GO:0008270-IEA,GO:0046872-IEA,GO:0016740-IEA,GO:0004386-IEA,GO:0016874-IEA,GO:0008080-IEA,GO:0005634-IEA	Molecular Function-IEA,Molecular Function-IEA,Molecular Function-IEA,Molecular Function-IEA,Molecular Function-IEA,Molecular Function-IEA,Molecular Function-IEA,Molecular Function-IEA,Cellular Component-IEA	N-acetyltransferase activity,ligase activity,zinc ion binding	3	97.10%	EMS51652.1
DN57506_c0_g1_i2	E3 ubiquitin- ligase TRIM33	gi|473984078|gb|EMS51652.1|E3 ubiquitin-protein ligase TRIM33 [Triticum urartu]	0.0E0	473984078	EMS51652.1	5600	GO:0003677-IEA,GO:0016746-IEA,GO:0008270-IEA,GO:0046872-IEA,GO:0016740-IEA,GO:0004386-IEA,GO:0016874-IEA,GO:0008080-IEA,GO:0005634-IEA	Molecular Function-IEA,Molecular Function-IEA,Molecular Function-IEA,Molecular Function-IEA,Molecular Function-IEA,Molecular Function-IEA,Molecular Function-IEA,Molecular Function-IEA,Cellular Component-IEA	N-acetyltransferase activity,ligase activity,zinc ion binding	3	97.10%	EMS51652.1
DN57506_c0_g1_i1	E3 ubiquitin- ligase TRIM33	gi|473984078|gb|EMS51652.1|E3 ubiquitin-protein ligase TRIM33 [Triticum urartu]	0.0E0	473984078	EMS51652.1	5597	GO:0003677-IEA,GO:0016746-IEA,GO:0008270-IEA,GO:0046872-IEA,GO:0016740-IEA,GO:0004386-IEA,GO:0016874-IEA,GO:0008080-IEA,GO:0005634-IEA	Molecular Function-IEA,Molecular Function-IEA,Molecular Function-IEA,Molecular Function-IEA,Molecular Function-IEA,Molecular Function-IEA,Molecular Function-IEA,Molecular Function-IEA,Cellular Component-IEA	N-acetyltransferase activity,ligase activity,zinc ion binding	3	97.04%	EMS51652.1
DN63642_c0_g1_i5	TSS isoform X2	gi|475588385|gb|EMT20839.1|hypothetical protein F775_04890 [Aegilops tauschii]	0.0E0	475588385	EMT20839.1	5588	GO:0003743-IEA,GO:0006413-IEA	Molecular Function-IEA,Biological Process-IEA			97.91%	EMT20839.1
DN61164_c0_g2_i1	S phase cyclin A-associated in the endoplasmic reticulum-like isoform X1 [Phoenix dactylifera]	gi|475606263|gb|EMT26344.1|hypothetical protein F775_02018 [Aegilops tauschii]	0.0E0	475606263	EMT26344.1	5567					96.01%	EMT26344.1
DN57668_c0_g3_i1	Gamma-irradiation and mitomycin c induced isoform 1	gi|960476156|ref|XP_014756023.1|PREDICTED: LOW QUALITY PROTEIN: uncharacterized protein LOC100829204 [Brachypodium distachyon]	0.0E0	960476156	XP_014756023.1	5566					78.68%	XP_014756023.1
DN63510_c0_g1_i1	Os10g0316400 [Oryza sativa Japonica Group]	gi|475618061|gb|EMT30332.1|hypothetical protein F775_04348 [Aegilops tauschii]	0.0E0	475618061	EMT30332.1	5559					95.33%	EMT30332.1
DN58178_c0_g1_i2	mediator of RNA polymerase II transcription subunit 14-like	gi|721679037|ref|XP_010238014.1|PREDICTED: mediator of RNA polymerase II transcription subunit 14 [Brachypodium distachyon]/gi|944054045|gb|KQJ89683.1|hypothetical protein BRADI_4g27157 [Brachypodium distachyon]	0.0E0	944054045,721679037	KQJ89683.1,XP_010238014.1	5549	GO:0005515-IPI,GO:0045893-ISS,GO:0016592-ISS,GO:0016592-IDA,GO:0016592-IEA,GO:0016592-IBA,GO:0070847-IBA,GO:0008284-IMP,GO:0008284-IEA,GO:0007275-IEA,GO:0006351-IEA,GO:0009631-IMP,GO:0009631-IEA,GO:0009627-IEP,GO:0009506-IDA,GO:0009506-IEA,GO:0006357-IEA,GO:0001104-IEA,GO:0001104-IBA,GO:0040008-IEA,GO:0005634-ISM	Molecular Function-IPI,Biological Process-ISS,Cellular Component-ISS,Cellular Component-IDA,Cellular Component-IEA,Cellular Component-IBA,Cellular Component-IBA,Biological Process-IMP,Biological Process-IEA,Biological Process-IEA,Biological Process-IEA,Biological Process-IMP,Biological Process-IEA,Biological Process-IEP,Cellular Component-IDA,Cellular Component-IEA,Biological Process-IEA,Molecula…	regulation of transcription from RNA polymerase II promoter,RNA polymerase II transcription cofactor activity,positive regulation of cell proliferation,systemic acquired resistance,plasmodesma,mediator complex,cold acclimation,core mediator complex,protein binding	9	91.19%	KQJ89683.1,XP_010238014.1
DN56798_c3_g2_i34	disease resistance RGA3	gi|944072395|gb|KQK07879.1|hypothetical protein BRADI_2g38192 partial [Brachypodium distachyon]	0.0E0	944072395	KQK07879.1	5534	GO:0008270-IEA,GO:0043531-IEA,GO:0003676-IEA	Molecular Function-IEA,Molecular Function-IEA,Molecular Function-IEA	organic cyclic compound binding,heterocyclic compound binding	2	75.04%	KQK07879.1
DN57087_c0_g1_i1	nucleo TPR isoform X2	gi|475583986|gb|EMT19635.1|hypothetical protein F775_01780 [Aegilops tauschii]	0.0E0	475583986	EMT19635.1	5531	GO:0016020-IEA,GO:0016021-IEA,GO:0009536-RCA	Cellular Component-IEA,Cellular Component-IEA,Cellular Component-RCA	plastid	1	96.05%	EMT19635.1
DN60992_c0_g2_i2	proteasome-associated ECM29 homolog	gi|474287680|gb|EMS61181.1|Proteasome-associated protein ECM29-like protein [Triticum urartu]	0.0E0	474287680	EMS61181.1	5509	GO:0032947-IEA,GO:0000502-IEA,GO:0043248-IEA	Molecular Function-IEA,Cellular Component-IEA,Biological Process-IEA	proteasome complex,proteasome assembly,protein complex scaffold	3	96.12%	EMS61181.1
DN63248_c0_g1_i2	ABC transporter C family member 2-like [Musa acuminata malaccensis]	gi|474339813|gb|EMS62619.1|ABC transporter C family member 2 [Triticum urartu]	0.0E0	474339813	EMS62619.1	5501	GO:0000166-IEA,GO:0042626-IEA,GO:0055085-IEA,GO:0016020-RCA,GO:0016020-IEA,GO:0016021-IEA,GO:0006810-IEA,GO:0005524-IEA,GO:0016887-IEA	Molecular Function-IEA,Molecular Function-IEA,Biological Process-IEA,Cellular Component-RCA,Cellular Component-IEA,Cellular Component-IEA,Biological Process-IEA,Molecular Function-IEA,Molecular Function-IEA	transmembrane transport,ATPase activity coupled to transmembrane movement of substances,integral component of membrane,ATP binding	4	99.26%	EMS62619.1
DN63642_c0_g1_i3	TSS isoform X2	gi|475588385|gb|EMT20839.1|hypothetical protein F775_04890 [Aegilops tauschii]	0.0E0	475588385	EMT20839.1	5488	GO:0003743-IEA,GO:0006413-IEA	Molecular Function-IEA,Biological Process-IEA			98.63%	EMT20839.1
DN63642_c0_g1_i4	TSS isoform X2	gi|475588385|gb|EMT20839.1|hypothetical protein F775_04890 [Aegilops tauschii]	0.0E0	475588385	EMT20839.1	5485	GO:0003743-IEA,GO:0006413-IEA	Molecular Function-IEA,Biological Process-IEA			98.63%	EMT20839.1
DN59737_c0_g1_i7	UDP-glucose:glyco glucosyltransferase	gi|721659421|ref|XP_010234810.1|PREDICTED: UDP-glucose:glycoprotein glucosyltransferase isoform X1 [Brachypodium distachyon]/gi|944061476|gb|KQJ97066.1|hypothetical protein BRADI_3g28605 [Brachypodium distachyon]	0.0E0	944061476,721659421	KQJ97066.1,XP_010234810.1	5479	GO:0016757-IEA,GO:0097359-IEA,GO:0006486-IEA,GO:0003980-IEA,GO:0016740-IEA	Molecular Function-IEA,Biological Process-IEA,Biological Process-IEA,Molecular Function-IEA,Molecular Function-IEA	protein glycosylation,UDP-glucosylation,UDP-glucose:glycoprotein glucosyltransferase activity	3	94.59%	KQJ97066.1,XP_010234810.1
DN62160_c0_g1_i4	Intron-binding aquarius	gi|944086109|gb|KQK21461.1|hypothetical protein BRADI_1g60890 [Brachypodium distachyon]/gi|357112007|ref|XP_003557801.1|PREDICTED: intron-binding protein aquarius isoform X1 [Brachypodium distachyon]	0.0E0	944086109,357112007	KQK21461.1,XP_003557801.1	5477	GO:0000398-IEA,GO:0009507-IEA,GO:0005681-IEA,GO:0005886-IEA	Biological Process-IEA,Cellular Component-IEA,Cellular Component-IEA,Cellular Component-IEA	chloroplast,spliceosomal complex,plasma membrane,mRNA splicing via spliceosome	4	93.90%	KQK21461.1,XP_003557801.1
DN58956_c1_g1_i1	1-phosphatidylinositol-3-phosphate 5-kinase FAB1A-like isoform X2	gi|475571104|gb|EMT16171.1|1-phosphatidylinositol-3-phosphate 5-kinase FAB1 [Aegilops tauschii]	0.0E0	475571104	EMT16171.1	5446	GO:0016307-IEA,GO:0046488-IEA,GO:0046854-IEA,GO:0016310-IEA,GO:0016301-IEA,GO:0005524-IEA	Molecular Function-IEA,Biological Process-IEA,Biological Process-IEA,Biological Process-IEA,Molecular Function-IEA,Molecular Function-IEA	phosphatidylinositol phosphate kinase activity,phosphatidylinositol phosphorylation,ATP binding	3	90.75%	EMT16171.1
DN61122_c0_g1_i1	histone-lysine N-methyltransferase SUVR5 isoform X1	gi|473912546|gb|EMS49610.1|Histone-lysine N-methyltransferase SUVR5 [Triticum urartu]	0.0E0	473912546	EMS49610.1	5439	GO:0008270-IEA,GO:0046872-IEA,GO:0005694-IEA,GO:0018024-IEA,GO:0016740-IEA,GO:0008168-IEA,GO:0034968-IEA,GO:0005634-RCA,GO:0005634-IEA,GO:0032259-IEA	Molecular Function-IEA,Molecular Function-IEA,Cellular Component-IEA,Molecular Function-IEA,Molecular Function-IEA,Molecular Function-IEA,Biological Process-IEA,Cellular Component-RCA,Cellular Component-IEA,Biological Process-IEA	histone lysine methylation,chromosome,nucleus,histone-lysine N-methyltransferase activity,zinc ion binding	5	94.40%	EMS49610.1
DN63152_c1_g1_i6	bromodomain and WD repeat-containing 3-like isoform X2 [Phoenix dactylifera]	gi|474188402|gb|EMS58000.1|PH-interacting protein [Triticum urartu]	0.0E0	474188402	EMS58000.1	5434	GO:0015074-IEA,GO:0003676-IEA	Biological Process-IEA,Molecular Function-IEA			93.36%	EMS58000.1
DN60263_c0_g2_i1	brefeldin A-inhibited guanine nucleotide-exchange 5	gi|721611200|ref|XP_010236942.1|PREDICTED: brefeldin A-inhibited guanine nucleotide-exchange protein 5 [Brachypodium distachyon]/gi|944080379|gb|KQK15731.1|hypothetical protein BRADI_1g24597 [Brachypodium distachyon]	0.0E0	721611200,944080379	XP_010236942.1,KQK15731.1	5433	GO:0032012-IEA,GO:0016020-IEA,GO:0005086-IEA,GO:0016021-IEA,GO:0043547-IEA	Biological Process-IEA,Cellular Component-IEA,Molecular Function-IEA,Cellular Component-IEA,Biological Process-IEA	regulation of ARF protein signal transduction,positive regulation of GTPase activity,integral component of membrane,ARF guanyl-nucleotide exchange factor activity	4	96.42%	XP_010236942.1,KQK15731.1
DN63251_c0_g1_i2	Disease resistance RPP8 3	gi|475514977|gb|EMT05779.1|Disease resistance RPP8-like protein 3 [Aegilops tauschii]	1.0E-163	475514977	EMT05779.1	5409	GO:0043531-IEA	Molecular Function-IEA			52.66%	EMT05779.1
DN62160_c0_g1_i2	Intron-binding aquarius	gi|944086109|gb|KQK21461.1|hypothetical protein BRADI_1g60890 [Brachypodium distachyon]/gi|357112007|ref|XP_003557801.1|PREDICTED: intron-binding protein aquarius isoform X1 [Brachypodium distachyon]	0.0E0	944086109,357112007	KQK21461.1,XP_003557801.1	5404	GO:0000398-IEA,GO:0009507-IEA,GO:0005681-IEA,GO:0005886-IEA	Biological Process-IEA,Cellular Component-IEA,Cellular Component-IEA,Cellular Component-IEA	chloroplast,spliceosomal complex,plasma membrane,mRNA splicing via spliceosome	4	93.90%	KQK21461.1,XP_003557801.1
DN61783_c1_g3_i3	PHD-finger family expressed [Oryza sativa Japonica Group]	gi|475585129|gb|EMT19974.1|Nucleosome-remodeling factor subunit NURF301 [Aegilops tauschii]	0.0E0	475585129	EMT19974.1	5389	GO:0003677-IEA,GO:0042626-IBA,GO:0000166-IEA,GO:0055085-IEA,GO:0008270-IEA,GO:0046872-IEA,GO:0016020-IEA,GO:0016021-IBA,GO:0016021-IEA,GO:0004386-IEA,GO:0005524-IEA,GO:0005886-IBA,GO:0016887-IEA	Molecular Function-IEA,Molecular Function-IBA,Molecular Function-IEA,Biological Process-IEA,Molecular Function-IEA,Molecular Function-IEA,Cellular Component-IEA,Cellular Component-IBA,Cellular Component-IEA,Molecular Function-IEA,Molecular Function-IEA,Cellular Component-IBA,Molecular Function-IEA	plasma membrane,ATPase activity coupled to transmembrane movement of substances,integral component of membrane,nucleotide binding,zinc ion binding	5	95.85%	EMT19974.1
DN57200_c0_g1_i1	hypothetical protein F775_03205	gi|475606994|gb|EMT26555.1|hypothetical protein F775_03205 [Aegilops tauschii]	0.0E0	475606994	EMT26555.1	5354	GO:0006606-IBA,GO:0006405-IBA,GO:0017056-IBA,GO:0044611-IBA	Biological Process-IBA,Biological Process-IBA,Molecular Function-IBA,Cellular Component-IBA	RNA export from nucleus,structural constituent of nuclear pore,nuclear pore inner ring,protein import into nucleus	4	98.24%	EMT26555.1
DN55764_c0_g2_i1	piezo-type mechanosensitive ion channel homolog isoform X2	gi|669028924|emb|CDM82908.1|unnamed protein product [Triticum aestivum]	0.0E0	669028924	CDM82908.1	5336	GO:0008381-IEA,GO:0016020-IEA,GO:0016021-IEA,GO:0034220-IEA	Molecular Function-IEA,Cellular Component-IEA,Cellular Component-IEA,Biological Process-IEA	integral component of membrane,mechanically-gated ion channel activity,ion transmembrane transport	3	98.69%	CDM82908.1
DN61441_c1_g1_i6	Sphingoid long-chain bases kinase 1	gi|944061872|gb|KQJ97462.1|hypothetical protein BRADI_3g30830 [Brachypodium distachyon]/gi|944061873|gb|KQJ97463.1|hypothetical protein BRADI_3g30830 [Brachypodium distachyon]/gi|721660106|ref|XP_010234915.1|PREDICTED: sphingoid long-chain bases kinase 1 [Brachypodium distachyon]	0.0E0	944061873,944061872,721660106	KQJ97463.1,XP_010234915.1,KQJ97462.1	5324	GO:0016310-IEA,GO:0016301-IEA,GO:0035091-IEA	Biological Process-IEA,Molecular Function-IEA,Molecular Function-IEA	kinase activity,phosphorylation,phosphatidylinositol binding	3	95.35%	KQJ97463.1,XP_010234915.1,KQJ97462.1
DN61441_c1_g1_i7	Sphingoid long-chain bases kinase 1	gi|944061872|gb|KQJ97462.1|hypothetical protein BRADI_3g30830 [Brachypodium distachyon]/gi|944061873|gb|KQJ97463.1|hypothetical protein BRADI_3g30830 [Brachypodium distachyon]/gi|721660106|ref|XP_010234915.1|PREDICTED: sphingoid long-chain bases kinase 1 [Brachypodium distachyon]	0.0E0	944061873,944061872,721660106	KQJ97463.1,XP_010234915.1,KQJ97462.1	5315	GO:0016310-IEA,GO:0016301-IEA,GO:0035091-IEA	Biological Process-IEA,Molecular Function-IEA,Molecular Function-IEA	kinase activity,phosphorylation,phosphatidylinositol binding	3	95.35%	KQJ97463.1,XP_010234915.1,KQJ97462.1
DN63040_c0_g1_i8	chromatin structure-remodeling complex SYD isoform X1 [Oryza sativa Japonica Group]	gi|475572166|gb|EMT16433.1|Chromatin structure-remodeling complex subunit snf21 [Aegilops tauschii]	0.0E0	475572166	EMT16433.1	5312	GO:0042393-IEA,GO:0009909-IEA,GO:0009908-IEA,GO:0005829-IEA,GO:0043044-IEA,GO:0016567-IEA,GO:0016887-IEA,GO:0010199-IEA,GO:0009640-IEA,GO:0000911-IEA,GO:0003682-IEA,GO:0007267-IEA,GO:0005524-IEA,GO:0009845-IEA,GO:0006306-IEA,GO:0050826-IEA,GO:0010228-IEA,GO:0010267-IEA,GO:0010104-IEA,GO:1900150-IEA,GO:2000022-IEA,GO:0010182-IEA,GO:0009793-IEA,GO:0010162-IEA,GO:0006342-IEA,GO:0000226-IEA,GO:000993…	Molecular Function-IEA,Biological Process-IEA,Biological Process-IEA,Cellular Component-IEA,Biological Process-IEA,Biological Process-IEA,Molecular Function-IEA,Biological Process-IEA,Biological Process-IEA,Biological Process-IEA,Molecular Function-IEA,Biological Process-IEA,Molecular Function-IEA,Biological Process-IEA,Biological Process-IEA,Biological Process-IEA,Biological Process-IEA,Biologic…	cell-cell signaling,protein ubiquitination,seed germination,cytokinesis by cell plate formation,chromatin binding,microtubule cytoskeleton organization,ATPase activity,regulation of flower development,DNA methylation,regulation of jasmonic acid mediated signaling pathway,flower development,ATP binding,meristem structural organization,chromatin silencing,organ boundary specification between latera…	27	88.67%	EMT16433.1
DN61463_c2_g2_i3	Vacuolar sorting-associated 13C	gi|475549742|gb|EMT11309.1|Vacuolar protein sorting-associated protein 13C [Aegilops tauschii]	0.0E0	475549742	EMT11309.1	5303	GO:0045053-IBA,GO:0008150-ND,GO:0005773-IDA,GO:0005794-IDA,GO:0009506-IDA,GO:0006623-IBA,GO:0019898-IBA,GO:0005886-ISM,GO:0005622-IBA	Biological Process-IBA,Biological Process-ND,Cellular Component-IDA,Cellular Component-IDA,Cellular Component-IDA,Biological Process-IBA,Cellular Component-IBA,Cellular Component-ISM,Cellular Component-IBA	protein retention in Golgi apparatus,vacuole,plasma membrane,plasmodesma,Golgi apparatus,extrinsic component of membrane,protein targeting to vacuole	7	96.34%	EMT11309.1
DN60154_c0_g1_i1	SCAR 1 isoform X2	gi|475527040|gb|EMT07395.1|hypothetical protein F775_05261 [Aegilops tauschii]	0.0E0	475527040	EMT07395.1	5290	GO:0051127-IEA,GO:0010638-IEA,GO:0071555-IEA,GO:0010014-IEA,GO:0016049-IEA,GO:0009887-IEA,GO:0010090-IEA,GO:0010091-IEA,GO:0003002-IEA,GO:0009965-IEA,GO:0000278-IEA,GO:0005886-IEA,GO:0009888-IEA,GO:0005856-IEA,GO:0045010-IEA,GO:0005737-IEA,GO:0003779-IEA,GO:0048765-IEA,GO:0048589-IEA,GO:0045595-IEA,GO:0030036-IEA,GO:0016337-IEA,GO:0007155-IEA,GO:0033044-IEA,GO:0007131-IEA,GO:0048449-IEA,GO:000632…	Biological Process-IEA,Biological Process-IEA,Biological Process-IEA,Biological Process-IEA,Biological Process-IEA,Biological Process-IEA,Biological Process-IEA,Biological Process-IEA,Biological Process-IEA,Biological Process-IEA,Biological Process-IEA,Cellular Component-IEA,Biological Process-IEA,Cellular Component-IEA,Biological Process-IEA,Cellular Component-IEA,Molecular Function-IEA,Biologic…	chromatin organization,cytoskeleton,plasma membrane,trichome branching,developmental growth,cell growth,mitotic cell cycle,reciprocal meiotic recombination,actin nucleation,leaf morphogenesis,regulation of chromosome organization,single organismal cell-cell adhesion,floral organ formation,root hair cell differentiation,meristem initiation,regulation of cell differentiation,cell wall organization,…	19	92.91%	EMT07395.1
DN58596_c0_g2_i1	CHROMATIN REMODELING 4 [Oryza sativa Japonica Group]	gi|475553426|gb|EMT12002.1|CHD3-type chromatin-remodeling factor PICKLE [Aegilops tauschii]	0.0E0	475553426	EMT12002.1	5245	GO:0003677-IEA,GO:0003700-IEA,GO:0008270-IEA,GO:0046872-IEA,GO:0006355-IEA,GO:0004386-IEA,GO:0005634-IEA,GO:0005524-IEA	Molecular Function-IEA,Molecular Function-IEA,Molecular Function-IEA,Molecular Function-IEA,Biological Process-IEA,Molecular Function-IEA,Cellular Component-IEA,Molecular Function-IEA	nucleus,ATP binding,DNA binding,zinc ion binding	4	93.19%	EMT12002.1
DN53012_c0_g1_i1	callose synthase 12-like [Elaeis guineensis]	gi|669029799|emb|CDM84125.1|unnamed protein product [Triticum aestivum]	0.0E0	669029799	CDM84125.1	5244	GO:0003843-IEA,GO:0016757-IEA,GO:0016020-RCA,GO:0016020-IEA,GO:0006075-IEA,GO:0016021-IEA,GO:0016023-RCA,GO:0016740-IEA,GO:0000148-IEA	Molecular Function-IEA,Molecular Function-IEA,Cellular Component-RCA,Cellular Component-IEA,Biological Process-IEA,Cellular Component-IEA,Cellular Component-RCA,Molecular Function-IEA,Cellular Component-IEA	13-beta-D-glucan synthase complex,(1->3)-beta-D-glucan biosynthetic process,cytoplasmic membrane-bounded vesicle,integral component of membrane,13-beta-D-glucan synthase activity	5	99.43%	CDM84125.1
DN58499_c0_g1_i4	Os12g0236700 [Oryza sativa Japonica Group]	gi|944075359|gb|KQK10843.1|hypothetical protein BRADI_2g56547 [Brachypodium distachyon]/gi|721646595|ref|XP_010232631.1|PREDICTED: putative 1-phosphatidylinositol-3-phosphate 5-kinase FAB1D isoform X1 [Brachypodium distachyon]	0.0E0	721646595,944075359	KQK10843.1,XP_010232631.1	5242	GO:0016307-IEA,GO:0046488-IEA,GO:0016021-IEA,GO:0046854-IEA,GO:0016310-IEA,GO:0016301-IEA,GO:0006810-IEA,GO:0005524-IEA	Molecular Function-IEA,Biological Process-IEA,Cellular Component-IEA,Biological Process-IEA,Biological Process-IEA,Molecular Function-IEA,Biological Process-IEA,Molecular Function-IEA	phosphatidylinositol phosphate kinase activity,phosphatidylinositol phosphorylation,ATP binding	3	84.00%	KQK10843.1,XP_010232631.1
DN63374_c0_g1_i1	DNA-directed RNA polymerase I subunit rpa1	gi|474022713|gb|EMS52925.1|DNA-directed RNA polymerase I subunit rpa1 [Triticum urartu]	0.0E0	474022713	EMS52925.1	5229	GO:0003677-IEA,GO:0006606-IEA,GO:0003899-IEA,GO:0005736-IBA,GO:0006406-IEA,GO:0001054-IBA,GO:0016740-IEA,GO:0016779-IEA,GO:0008270-IEA,GO:0006351-IEA,GO:0006360-IEA,GO:0006354-IEA,GO:0009506-IEA,GO:0005634-IEA	Molecular Function-IEA,Biological Process-IEA,Molecular Function-IEA,Cellular Component-IBA,Biological Process-IEA,Molecular Function-IBA,Molecular Function-IEA,Molecular Function-IEA,Molecular Function-IEA,Biological Process-IEA,Biological Process-IEA,Biological Process-IEA,Cellular Component-IEA,Cellular Component-IEA	DNA-directed RNA polymerase activity,mRNA export from nucleus,plasmodesma,nucleus,protein import into nucleus,DNA binding,zinc ion binding,DNA-templated transcription elongation	8	97.06%	EMS52925.1
DN63374_c0_g1_i4	DNA-directed RNA polymerase I subunit rpa1	gi|474022713|gb|EMS52925.1|DNA-directed RNA polymerase I subunit rpa1 [Triticum urartu]	0.0E0	474022713	EMS52925.1	5228	GO:0003677-IEA,GO:0006606-IEA,GO:0003899-IEA,GO:0005736-IBA,GO:0006406-IEA,GO:0001054-IBA,GO:0016740-IEA,GO:0016779-IEA,GO:0008270-IEA,GO:0006351-IEA,GO:0006360-IEA,GO:0006354-IEA,GO:0009506-IEA,GO:0005634-IEA	Molecular Function-IEA,Biological Process-IEA,Molecular Function-IEA,Cellular Component-IBA,Biological Process-IEA,Molecular Function-IBA,Molecular Function-IEA,Molecular Function-IEA,Molecular Function-IEA,Biological Process-IEA,Biological Process-IEA,Biological Process-IEA,Cellular Component-IEA,Cellular Component-IEA	DNA-directed RNA polymerase activity,mRNA export from nucleus,plasmodesma,nucleus,protein import into nucleus,DNA binding,zinc ion binding,DNA-templated transcription elongation	8	97.06%	EMS52925.1
DN63040_c0_g1_i7	chromatin structure-remodeling complex SYD isoform X1 [Oryza sativa Japonica Group]	gi|475572166|gb|EMT16433.1|Chromatin structure-remodeling complex subunit snf21 [Aegilops tauschii]	0.0E0	475572166	EMT16433.1	5228	GO:0042393-IEA,GO:0009909-IEA,GO:0009908-IEA,GO:0005829-IEA,GO:0043044-IEA,GO:0016567-IEA,GO:0016887-IEA,GO:0010199-IEA,GO:0009640-IEA,GO:0000911-IEA,GO:0003682-IEA,GO:0007267-IEA,GO:0005524-IEA,GO:0009845-IEA,GO:0006306-IEA,GO:0050826-IEA,GO:0010228-IEA,GO:0010267-IEA,GO:0010104-IEA,GO:1900150-IEA,GO:2000022-IEA,GO:0010182-IEA,GO:0009793-IEA,GO:0010162-IEA,GO:0006342-IEA,GO:0000226-IEA,GO:000993…	Molecular Function-IEA,Biological Process-IEA,Biological Process-IEA,Cellular Component-IEA,Biological Process-IEA,Biological Process-IEA,Molecular Function-IEA,Biological Process-IEA,Biological Process-IEA,Biological Process-IEA,Molecular Function-IEA,Biological Process-IEA,Molecular Function-IEA,Biological Process-IEA,Biological Process-IEA,Biological Process-IEA,Biological Process-IEA,Biologic…	cell-cell signaling,protein ubiquitination,seed germination,cytokinesis by cell plate formation,chromatin binding,microtubule cytoskeleton organization,ATPase activity,regulation of flower development,DNA methylation,regulation of jasmonic acid mediated signaling pathway,flower development,ATP binding,meristem structural organization,chromatin silencing,organ boundary specification between latera…	27	88.62%	EMT16433.1
DN60960_c0_g6_i1	PHD finger rhinoceros	gi|475610034|gb|EMT27594.1|PHD finger protein rhinoceros [Aegilops tauschii]	0.0E0	475610034	EMT27594.1	5228	GO:0008270-IEA,GO:0046872-IEA	Molecular Function-IEA,Molecular Function-IEA	zinc ion binding	1	89.87%	EMT27594.1
DN62798_c0_g1_i1	regulatory-associated of TOR 2	gi|944056956|gb|KQJ92594.1|hypothetical protein BRADI_4g44667 [Brachypodium distachyon]	0.0E0	944056956	KQJ92594.1	5225	GO:0031929-IEA,GO:0031931-IEA	Biological Process-IEA,Cellular Component-IEA	TORC1 complex,TOR signaling	2	97.98%	KQJ92594.1
DN63040_c0_g1_i4	chromatin structure-remodeling complex SYD isoform X1 [Oryza sativa Japonica Group]	gi|475572166|gb|EMT16433.1|Chromatin structure-remodeling complex subunit snf21 [Aegilops tauschii]	0.0E0	475572166	EMT16433.1	5219	GO:0042393-IEA,GO:0009909-IEA,GO:0009908-IEA,GO:0005829-IEA,GO:0043044-IEA,GO:0016567-IEA,GO:0016887-IEA,GO:0010199-IEA,GO:0009640-IEA,GO:0000911-IEA,GO:0003682-IEA,GO:0007267-IEA,GO:0005524-IEA,GO:0009845-IEA,GO:0006306-IEA,GO:0050826-IEA,GO:0010228-IEA,GO:0010267-IEA,GO:0010104-IEA,GO:1900150-IEA,GO:2000022-IEA,GO:0010182-IEA,GO:0009793-IEA,GO:0010162-IEA,GO:0006342-IEA,GO:0000226-IEA,GO:000993…	Molecular Function-IEA,Biological Process-IEA,Biological Process-IEA,Cellular Component-IEA,Biological Process-IEA,Biological Process-IEA,Molecular Function-IEA,Biological Process-IEA,Biological Process-IEA,Biological Process-IEA,Molecular Function-IEA,Biological Process-IEA,Molecular Function-IEA,Biological Process-IEA,Biological Process-IEA,Biological Process-IEA,Biological Process-IEA,Biologic…	cell-cell signaling,protein ubiquitination,seed germination,cytokinesis by cell plate formation,chromatin binding,microtubule cytoskeleton organization,ATPase activity,regulation of flower development,DNA methylation,regulation of jasmonic acid mediated signaling pathway,flower development,ATP binding,meristem structural organization,chromatin silencing,organ boundary specification between latera…	27	88.50%	EMT16433.1
DN59477_c0_g1_i1	Os02g0633100 [Oryza sativa Japonica Group]	gi|944064858|gb|KQK00449.1|hypothetical protein BRADI_3g49467 [Brachypodium distachyon]/gi|721665689|ref|XP_010235741.1|PREDICTED: uncharacterized protein LOC100846116 isoform X2 [Brachypodium distachyon]	0.0E0	721665689,944064858	XP_010235741.1,KQK00449.1	5213					87.16%	XP_010235741.1,KQK00449.1
DN60154_c0_g1_i2	SCAR 1 isoform X2	gi|475527040|gb|EMT07395.1|hypothetical protein F775_05261 [Aegilops tauschii]	0.0E0	475527040	EMT07395.1	5212	GO:0051127-IEA,GO:0010638-IEA,GO:0071555-IEA,GO:0010014-IEA,GO:0016049-IEA,GO:0009887-IEA,GO:0010090-IEA,GO:0010091-IEA,GO:0003002-IEA,GO:0009965-IEA,GO:0000278-IEA,GO:0005886-IEA,GO:0009888-IEA,GO:0005856-IEA,GO:0045010-IEA,GO:0005737-IEA,GO:0003779-IEA,GO:0048765-IEA,GO:0048589-IEA,GO:0045595-IEA,GO:0030036-IEA,GO:0016337-IEA,GO:0007155-IEA,GO:0033044-IEA,GO:0007131-IEA,GO:0048449-IEA,GO:000632…	Biological Process-IEA,Biological Process-IEA,Biological Process-IEA,Biological Process-IEA,Biological Process-IEA,Biological Process-IEA,Biological Process-IEA,Biological Process-IEA,Biological Process-IEA,Biological Process-IEA,Biological Process-IEA,Cellular Component-IEA,Biological Process-IEA,Cellular Component-IEA,Biological Process-IEA,Cellular Component-IEA,Molecular Function-IEA,Biologic…	chromatin organization,cytoskeleton,plasma membrane,trichome branching,developmental growth,cell growth,mitotic cell cycle,reciprocal meiotic recombination,actin nucleation,leaf morphogenesis,regulation of chromosome organization,single organismal cell-cell adhesion,floral organ formation,root hair cell differentiation,meristem initiation,regulation of cell differentiation,cell wall organization,…	19	92.82%	EMT07395.1
DN62634_c0_g1_i3	nuclear pore complex NUP214	gi|473723540|gb|EMS44986.1|hypothetical protein TRIUR3_16071 [Triticum urartu]	0.0E0	473723540	EMS44986.1	5211	GO:0003677-IEA,GO:0006801-IEA,GO:0005737-IBA,GO:0016491-IEA,GO:0046872-IEA,GO:0005507-IBA,GO:0019430-IBA,GO:0055114-IEA,GO:0008270-IBA,GO:0006351-IEA,GO:0006355-IEA,GO:0005773-IEA,GO:0004563-IEA,GO:0004784-IEA,GO:0004784-IBA,GO:0004553-IEA,GO:0005777-IEA,GO:0005975-IEA,GO:0005634-IEA	Molecular Function-IEA,Biological Process-IEA,Cellular Component-IBA,Molecular Function-IEA,Molecular Function-IEA,Molecular Function-IBA,Biological Process-IBA,Biological Process-IEA,Molecular Function-IBA,Biological Process-IEA,Biological Process-IEA,Cellular Component-IEA,Molecular Function-IEA,Molecular Function-IEA,Molecular Function-IBA,Molecular Function-IEA,Cellular Component-IEA,Biologic…	superoxide dismutase activity,cytoplasmic part,hydrolase activity hydrolyzing O-glycosyl compounds,transcription DNA-templated,copper ion binding,nucleus,removal of superoxide radicals,DNA binding,zinc ion binding,regulation of transcription DNA-templated	10	97.66%	EMS44986.1
DN62041_c0_g1_i3	auxin transport BIG	gi|475511981|gb|EMT05455.1|E3 ubiquitin-protein ligase UBR4 [Aegilops tauschii]	0.0E0	475511981	EMT05455.1	5208	GO:0048364-IEA,GO:0009926-ISS,GO:0009926-IEA,GO:0009826-ISS,GO:0009826-IEA,GO:0046872-IEA,GO:0005829-IEA,GO:0016020-IEA,GO:0016021-IEA,GO:0016023-RCA,GO:0010311-IEA,GO:0016874-IEA,GO:0048281-IEA,GO:0008270-IEA,GO:0007275-IEA,GO:0009640-IEA,GO:0009733-IEA,GO:0009620-IEA,GO:0009506-IEA,GO:0009734-IEA	Biological Process-IEA,Biological Process-ISS,Biological Process-IEA,Biological Process-ISS,Biological Process-IEA,Molecular Function-IEA,Cellular Component-IEA,Cellular Component-IEA,Cellular Component-IEA,Cellular Component-RCA,Biological Process-IEA,Molecular Function-IEA,Biological Process-IEA,Molecular Function-IEA,Biological Process-IEA,Biological Process-IEA,Biological Process-IEA,Biologic…	response to fungus,lateral root formation,inflorescence morphogenesis,cytosol,unidimensional cell growth,integral component of membrane,auxin-activated signaling pathway,auxin polar transport,photomorphogenesis,plasmodesma,cytoplasmic membrane-bounded vesicle,ligase activity,zinc ion binding	13	99.34%	EMT05455.1
DN63440_c0_g1_i1	vacuolar sorting-associated 13A	gi|944059283|gb|KQJ94873.1|hypothetical protein BRADI_3g13757 [Brachypodium distachyon]/gi|960477903|ref|XP_014756366.1|PREDICTED: putative vacuolar protein sorting-associated protein 13A isoform X1 [Brachypodium distachyon]	0.0E0	960477903,944059283	KQJ94873.1,XP_014756366.1	5199	GO:0045053-IBA,GO:0016020-IEA,GO:0016021-IEA,GO:0006623-IBA,GO:0019898-IBA,GO:0005622-IBA	Biological Process-IBA,Cellular Component-IEA,Cellular Component-IEA,Biological Process-IBA,Cellular Component-IBA,Cellular Component-IBA	protein retention in Golgi apparatus,intracellular,extrinsic component of membrane,protein targeting to vacuole	4	94.67%	KQJ94873.1,XP_014756366.1
DN62160_c0_g1_i1	Intron-binding aquarius	gi|944086109|gb|KQK21461.1|hypothetical protein BRADI_1g60890 [Brachypodium distachyon]/gi|357112007|ref|XP_003557801.1|PREDICTED: intron-binding protein aquarius isoform X1 [Brachypodium distachyon]	0.0E0	944086109,357112007	KQK21461.1,XP_003557801.1	5194	GO:0000398-IEA,GO:0009507-IEA,GO:0005681-IEA,GO:0005886-IEA	Biological Process-IEA,Cellular Component-IEA,Cellular Component-IEA,Cellular Component-IEA	chloroplast,spliceosomal complex,plasma membrane,mRNA splicing via spliceosome	4	94.02%	KQK21461.1,XP_003557801.1
DN63566_c1_g1_i1	NETWORKED 1D-like [Brachypodium distachyon]	gi|475597997|gb|EMT23791.1|hypothetical protein F775_02084 [Aegilops tauschii]	0.0E0	475597997	EMT23791.1	5189	GO:0015116-IEA,GO:0015116-IBA,GO:0008272-IEA,GO:0008271-IEA,GO:0055085-IEA,GO:0009507-IEA,GO:0003779-IEA,GO:0016020-RCA,GO:0016020-IEA,GO:0016021-IEA,GO:1902358-IEA,GO:0006810-IEA,GO:0005887-IBA	Molecular Function-IEA,Molecular Function-IBA,Biological Process-IEA,Molecular Function-IEA,Biological Process-IEA,Cellular Component-IEA,Molecular Function-IEA,Cellular Component-RCA,Cellular Component-IEA,Cellular Component-IEA,Biological Process-IEA,Biological Process-IEA,Cellular Component-IBA	chloroplast,secondary active sulfate transmembrane transporter activity,sulfate transmembrane transport,integral component of plasma membrane,actin binding	5	98.94%	EMT23791.1
DN58003_c0_g1_i2	callose synthase 12-like [Elaeis guineensis]	gi|944073655|gb|KQK09139.1|hypothetical protein BRADI_2g46250 [Brachypodium distachyon]/gi|357130696|ref|XP_003566983.1|PREDICTED: callose synthase 12-like [Brachypodium distachyon]	0.0E0	357130696,944073655	XP_003566983.1,KQK09139.1	5182	GO:0003843-IEA,GO:0052544-IEA,GO:0052542-IEA,GO:0016020-RCA,GO:0016020-IEA,GO:0016021-IEA,GO:0016740-IEA,GO:0050832-IEA,GO:0016757-IEA,GO:0009870-IEA,GO:0006075-IEA,GO:0010150-IEA,GO:0009555-IEA,GO:0005794-IEA,GO:0009620-IEA,GO:0042742-IEA,GO:0009506-IEA,GO:0000148-IEA,GO:0009965-IEA,GO:0000003-IEA,GO:0006952-IEA,GO:0005886-IEA	Molecular Function-IEA,Biological Process-IEA,Biological Process-IEA,Cellular Component-RCA,Cellular Component-IEA,Cellular Component-IEA,Molecular Function-IEA,Biological Process-IEA,Molecular Function-IEA,Biological Process-IEA,Biological Process-IEA,Biological Process-IEA,Biological Process-IEA,Cellular Component-IEA,Biological Process-IEA,Biological Process-IEA,Cellular Component-IEA,Cellular…	13-beta-D-glucan synthase complex,defense response signaling pathway resistance gene-dependent,integral component of membrane,13-beta-D-glucan synthase activity,defense response to fungus,Golgi apparatus,leaf senescence,defense response by callose deposition in cell wall,pollen development,leaf morphogenesis,plasmodesma,(1->3)-beta-D-glucan biosynthetic process,defense response to bacterium,repro…	14	98.02%	XP_003566983.1,KQK09139.1
DN61783_c1_g3_i5	PHD-finger family expressed [Oryza sativa Japonica Group]	gi|475585129|gb|EMT19974.1|Nucleosome-remodeling factor subunit NURF301 [Aegilops tauschii]	0.0E0	475585129	EMT19974.1	5177	GO:0003677-IEA,GO:0042626-IBA,GO:0000166-IEA,GO:0055085-IEA,GO:0008270-IEA,GO:0046872-IEA,GO:0016020-IEA,GO:0016021-IBA,GO:0016021-IEA,GO:0004386-IEA,GO:0005524-IEA,GO:0005886-IBA,GO:0016887-IEA	Molecular Function-IEA,Molecular Function-IBA,Molecular Function-IEA,Biological Process-IEA,Molecular Function-IEA,Molecular Function-IEA,Cellular Component-IEA,Cellular Component-IBA,Cellular Component-IEA,Molecular Function-IEA,Molecular Function-IEA,Cellular Component-IBA,Molecular Function-IEA	plasma membrane,ATPase activity coupled to transmembrane movement of substances,integral component of membrane,nucleotide binding,zinc ion binding	5	96.15%	EMT19974.1
DN54221_c0_g1_i1	DNA (cytosine-5)-methyltransferase 1B	gi|474175089|gb|EMS57761.1|DNA (cytosine-5)-methyltransferase 1B [Triticum urartu]	0.0E0	474175089	EMS57761.1	5176	GO:0003886-IEA,GO:0003677-IEA,GO:0090116-IEA,GO:0010216-ISS,GO:0010424-ISS,GO:0003682-IEA,GO:0008168-IEA,GO:0016740-IEA,GO:0032259-IEA,GO:0005634-IEA,GO:0016458-IMP	Molecular Function-IEA,Molecular Function-IEA,Biological Process-IEA,Biological Process-ISS,Biological Process-ISS,Molecular Function-IEA,Molecular Function-IEA,Molecular Function-IEA,Biological Process-IEA,Cellular Component-IEA,Biological Process-IMP	DNA (cytosine-5-)-methyltransferase activity,DNA methylation on cytosine within a CG sequence,gene silencing,nucleus,C-5 methylation of cytosine,DNA binding,chromatin binding,maintenance of DNA methylation	8	99.35%	EMS57761.1
DN55592_c2_g9_i1	Os03g0858100 [Oryza sativa Japonica Group]	gi|474268675|gb|EMS60810.1|Exportin-1 [Triticum urartu]	0.0E0	474268675	EMS60810.1	5174	GO:0008270-IEA,GO:0015074-IEA,GO:0008536-IEA,GO:0005622-IEA,GO:0006886-IEA,GO:0003676-IEA	Molecular Function-IEA,Biological Process-IEA,Molecular Function-IEA,Cellular Component-IEA,Biological Process-IEA,Molecular Function-IEA			80.60%	EMS60810.1
DN60043_c0_g1_i4	sister chromatid cohesion PDS5 homolog A isoform X1	gi|475515724|gb|EMT05896.1|Sister chromatid cohesion PDS5-B-B-like protein [Aegilops tauschii]	0.0E0	475515724	EMT05896.1	5161	GO:0009507-IEA,GO:0005739-IEA,GO:0007067-IEA,GO:0005829-IEA,GO:0005634-IEA	Cellular Component-IEA,Cellular Component-IEA,Biological Process-IEA,Cellular Component-IEA,Cellular Component-IEA	chloroplast,cytosol,mitotic nuclear division,nucleus,mitochondrion	5	91.34%	EMT05896.1
DN62040_c1_g9_i2	photosystem I P700 chlorophyll a apo A2 (chloroplast) [Aegilops tauschii]	gi|1001825000|gb|AMM06269.1|'photosystem I P700 apoprotein A1 (chloroplast) [Vicia sativa]	0.0E0	1001825000	AMM06269.1	5128	GO:0000287-IEA,GO:0009507-IEA,GO:0046872-IEA,GO:0016491-IEA,GO:0005739-RCA,GO:0018298-IEA,GO:0016020-RCA,GO:0016020-IEA,GO:0016021-IEA,GO:0055114-IEA,GO:0051539-IEA,GO:0015979-IEA,GO:0016168-IEA,GO:0051536-IEA,GO:0009055-IEA,GO:0009579-IEA,GO:0009535-IEA,GO:0042651-IEA,GO:0009522-IEA,GO:0009536-IC,GO:0009536-IEA	Molecular Function-IEA,Cellular Component-IEA,Molecular Function-IEA,Molecular Function-IEA,Cellular Component-RCA,Biological Process-IEA,Cellular Component-RCA,Cellular Component-IEA,Cellular Component-IEA,Biological Process-IEA,Molecular Function-IEA,Biological Process-IEA,Molecular Function-IEA,Molecular Function-IEA,Molecular Function-IEA,Cellular Component-IEA,Cellular Component-IEA,Cellular…	4 iron 4 sulfur cluster binding,magnesium ion binding,chlorophyll binding,oxidation-reduction process,photosynthesis,photosystem I,oxidoreductase activity,integral component of membrane,electron carrier activity,protein-chromophore linkage,mitochondrion,chloroplast thylakoid membrane	12	89.95%	AMM06269.1
DN55592_c2_g9_i2	Os03g0858100 [Oryza sativa Japonica Group]	gi|474268675|gb|EMS60810.1|Exportin-1 [Triticum urartu]	0.0E0	474268675	EMS60810.1	5128	GO:0008270-IEA,GO:0015074-IEA,GO:0008536-IEA,GO:0005622-IEA,GO:0006886-IEA,GO:0003676-IEA	Molecular Function-IEA,Biological Process-IEA,Molecular Function-IEA,Cellular Component-IEA,Biological Process-IEA,Molecular Function-IEA			80.60%	EMS60810.1
DN57321_c2_g1_i8	DNA helicase INO80	gi|475622157|gb|EMT31763.1|DNA helicase INO80 complex-1-like protein [Aegilops tauschii]	0.0E0	475622157	EMT31763.1	5122	GO:0003677-IEA,GO:0004386-IEA,GO:0005524-IEA	Molecular Function-IEA,Molecular Function-IEA,Molecular Function-IEA	helicase activity,ATP binding,DNA binding	3	97.76%	EMT31763.1
DN61086_c0_g4_i1	predicted protein	gi|326514302|dbj|BAJ96138.1|predicted protein [Hordeum vulgare subsp. vulgare]	0.0E0	326514302	BAJ96138.1	5121	GO:0009536-RCA	Cellular Component-RCA	plastid	1	96.07%	BAJ96138.1
DN60043_c0_g1_i3	sister chromatid cohesion PDS5 homolog A isoform X1	gi|475515724|gb|EMT05896.1|Sister chromatid cohesion PDS5-B-B-like protein [Aegilops tauschii]	0.0E0	475515724	EMT05896.1	5098	GO:0009507-IEA,GO:0005739-IEA,GO:0007067-IEA,GO:0005829-IEA,GO:0005634-IEA	Cellular Component-IEA,Cellular Component-IEA,Biological Process-IEA,Cellular Component-IEA,Cellular Component-IEA	chloroplast,cytosol,mitotic nuclear division,nucleus,mitochondrion	5	90.11%	EMT05896.1
DN61441_c1_g1_i3	sphingoid long-chain bases kinase 1-like [Phoenix dactylifera]	gi|944061872|gb|KQJ97462.1|hypothetical protein BRADI_3g30830 [Brachypodium distachyon]/gi|944061873|gb|KQJ97463.1|hypothetical protein BRADI_3g30830 [Brachypodium distachyon]/gi|721660106|ref|XP_010234915.1|PREDICTED: sphingoid long-chain bases kinase 1 [Brachypodium distachyon]	0.0E0	944061873,944061872,721660106	KQJ97463.1,XP_010234915.1,KQJ97462.1	5093	GO:0016310-IEA,GO:0016301-IEA,GO:0035091-IEA	Biological Process-IEA,Molecular Function-IEA,Molecular Function-IEA	kinase activity,phosphorylation,phosphatidylinositol binding	3	95.35%	KQJ97463.1,XP_010234915.1,KQJ97462.1
DN63353_c1_g1_i1	nucleo TPR-like [Musa acuminata malaccensis]	gi|474443811|gb|EMS68518.1|hypothetical protein TRIUR3_07606 [Triticum urartu]	0.0E0	474443811	EMS68518.1	5089	GO:0010075-IEA,GO:0016020-IEA,GO:0016021-IEA,GO:0005773-IEA	Biological Process-IEA,Cellular Component-IEA,Cellular Component-IEA,Cellular Component-IEA	vacuole,regulation of meristem growth,integral component of membrane	3	92.77%	EMS68518.1
DN63676_c0_g2_i2	Syntaxin-binding 5	gi|326505224|dbj|BAK02999.1|predicted protein [Hordeum vulgare subsp. vulgare]	0.0E0	326505224	BAK02999.1	5089	GO:0000045-IBA,GO:0016192-IEA,GO:0005739-RCA,GO:0005198-IEA,GO:0030126-IEA,GO:0006886-IEA,GO:0000421-IBA	Biological Process-IBA,Biological Process-IEA,Cellular Component-RCA,Molecular Function-IEA,Cellular Component-IEA,Biological Process-IEA,Cellular Component-IBA	COPI vesicle coat,structural molecule activity,autophagosome membrane,autophagosome assembly,mitochondrion,intracellular protein transport,vesicle-mediated transport	7	98.84%	BAK02999.1
DN60657_c0_g1_i2	E3 ubiquitin- ligase UPL1	gi|475606341|gb|EMT26370.1|E3 ubiquitin-protein ligase UPL1 [Aegilops tauschii]	0.0E0	475606341	EMT26370.1	5075	GO:0005737-IBA,GO:0016874-IEA,GO:0042787-IBA,GO:0004842-IEA,GO:0004842-IBA,GO:0005634-IBA,GO:0016567-IEA	Cellular Component-IBA,Molecular Function-IEA,Biological Process-IBA,Molecular Function-IEA,Molecular Function-IBA,Cellular Component-IBA,Biological Process-IEA	cytoplasm,protein ubiquitination involved in ubiquitin-dependent protein catabolic process,ubiquitin-protein transferase activity,nucleus,ligase activity	5	98.94%	EMT26370.1
DN61999_c0_g1_i1	Brefeldin A-inhibited guanine nucleotide-exchange 1	gi|474213044|gb|EMS58923.1|Brefeldin A-inhibited guanine nucleotide-exchange protein 2 [Triticum urartu]	0.0E0	474213044	EMS58923.1	5070	GO:0016192-IBA,GO:0005802-IBA,GO:0032012-IEA,GO:0005086-IBA,GO:0005086-IEA,GO:0043547-IEA,GO:0009536-RCA	Biological Process-IBA,Cellular Component-IBA,Biological Process-IEA,Molecular Function-IBA,Molecular Function-IEA,Biological Process-IEA,Cellular Component-RCA	plastid,regulation of ARF protein signal transduction,positive regulation of GTPase activity,ARF guanyl-nucleotide exchange factor activity,trans-Golgi network,vesicle-mediated transport	6	97.62%	EMS58923.1
DN61154_c0_g1_i3	Os01g0179500 [Oryza sativa Japonica Group]	gi|669028147|emb|CDM81839.1|unnamed protein product [Triticum aestivum]	0.0E0	669028147	CDM81839.1	5061	GO:0010050-IEA,GO:0016020-IEA,GO:0016021-IEA,GO:0016740-IEA,GO:0008168-IEA,GO:0010267-IEA,GO:0032259-IEA	Biological Process-IEA,Cellular Component-IEA,Cellular Component-IEA,Molecular Function-IEA,Molecular Function-IEA,Biological Process-IEA,Biological Process-IEA	vegetative phase change,methyltransferase activity,production of ta-siRNAs involved in RNA interference,methylation	4	96.92%	CDM81839.1
DN62040_c1_g9_i3	photosystem I P700 chlorophyll a apo A2 (chloroplast) [Aegilops tauschii]	gi|1001825000|gb|AMM06269.1|'photosystem I P700 apoprotein A1 (chloroplast) [Vicia sativa]	0.0E0	1001825000	AMM06269.1	5057	GO:0000287-IEA,GO:0009507-IEA,GO:0046872-IEA,GO:0016491-IEA,GO:0005739-RCA,GO:0018298-IEA,GO:0016020-RCA,GO:0016020-IEA,GO:0016021-IEA,GO:0055114-IEA,GO:0051539-IEA,GO:0015979-IEA,GO:0016168-IEA,GO:0051536-IEA,GO:0009055-IEA,GO:0009579-IEA,GO:0009535-IEA,GO:0042651-IEA,GO:0009522-IEA,GO:0009536-IC,GO:0009536-IEA	Molecular Function-IEA,Cellular Component-IEA,Molecular Function-IEA,Molecular Function-IEA,Cellular Component-RCA,Biological Process-IEA,Cellular Component-RCA,Cellular Component-IEA,Cellular Component-IEA,Biological Process-IEA,Molecular Function-IEA,Biological Process-IEA,Molecular Function-IEA,Molecular Function-IEA,Molecular Function-IEA,Cellular Component-IEA,Cellular Component-IEA,Cellular…	4 iron 4 sulfur cluster binding,magnesium ion binding,chlorophyll binding,oxidation-reduction process,photosynthesis,photosystem I,oxidoreductase activity,integral component of membrane,electron carrier activity,protein-chromophore linkage,mitochondrion,chloroplast thylakoid membrane	12	89.95%	AMM06269.1
DN62395_c1_g1_i1	nuclear pore complex NUP160	gi|721652802|ref|XP_010233798.1|PREDICTED: nuclear pore complex protein NUP160 [Brachypodium distachyon]/gi|944057695|gb|KQJ93285.1|hypothetical protein BRADI_3g03637 [Brachypodium distachyon]	0.0E0	721652802,944057695	XP_010233798.1,KQJ93285.1	5055	GO:0006913-IEA,GO:0005487-IBA,GO:0005643-IBA	Biological Process-IEA,Molecular Function-IBA,Cellular Component-IBA	nucleocytoplasmic transporter activity,nucleocytoplasmic transport,nuclear pore	3	92.14%	XP_010233798.1,KQJ93285.1
DN61871_c0_g3_i3	PREDICTED: uncharacterized protein LOC100840359 isoform X1	gi|721672920|ref|XP_010237081.1|PREDICTED: uncharacterized protein LOC100840359 isoform X1 [Brachypodium distachyon]	0.0E0	721672920	XP_010237081.1	5054	GO:0045053-IBA,GO:0005739-RCA,GO:0016020-IEA,GO:0016021-IEA,GO:0006623-IBA,GO:0019898-IBA,GO:0005622-IBA	Biological Process-IBA,Cellular Component-RCA,Cellular Component-IEA,Cellular Component-IEA,Biological Process-IBA,Cellular Component-IBA,Cellular Component-IBA	protein retention in Golgi apparatus,mitochondrion,extrinsic component of membrane,protein targeting to vacuole	4	93.22%	XP_010237081.1
DN61871_c0_g3_i5	PREDICTED: uncharacterized protein LOC100840359 isoform X1	gi|721672920|ref|XP_010237081.1|PREDICTED: uncharacterized protein LOC100840359 isoform X1 [Brachypodium distachyon]	0.0E0	721672920	XP_010237081.1	5053	GO:0045053-IBA,GO:0005739-RCA,GO:0016020-IEA,GO:0016021-IEA,GO:0006623-IBA,GO:0019898-IBA,GO:0005622-IBA	Biological Process-IBA,Cellular Component-RCA,Cellular Component-IEA,Cellular Component-IEA,Biological Process-IBA,Cellular Component-IBA,Cellular Component-IBA	protein retention in Golgi apparatus,mitochondrion,extrinsic component of membrane,protein targeting to vacuole	4	93.22%	XP_010237081.1
DN57316_c0_g1_i2	Os08g0430000 [Oryza sativa Japonica Group]	gi|474104652|gb|EMS55368.1|hypothetical protein TRIUR3_33239 [Triticum urartu]	0.0E0	474104652	EMS55368.1	5050	GO:0003677-IEA,GO:0003676-IEA	Molecular Function-IEA,Molecular Function-IEA			90.33%	EMS55368.1
DN61871_c0_g3_i4	PREDICTED: uncharacterized protein LOC100840359 isoform X1	gi|721672920|ref|XP_010237081.1|PREDICTED: uncharacterized protein LOC100840359 isoform X1 [Brachypodium distachyon]	0.0E0	721672920	XP_010237081.1	5050	GO:0045053-IBA,GO:0005739-RCA,GO:0016020-IEA,GO:0016021-IEA,GO:0006623-IBA,GO:0019898-IBA,GO:0005622-IBA	Biological Process-IBA,Cellular Component-RCA,Cellular Component-IEA,Cellular Component-IEA,Biological Process-IBA,Cellular Component-IBA,Cellular Component-IBA	protein retention in Golgi apparatus,mitochondrion,extrinsic component of membrane,protein targeting to vacuole	4	93.22%	XP_010237081.1
DN61154_c0_g1_i1	Os01g0179500 [Oryza sativa Japonica Group]	gi|669028147|emb|CDM81839.1|unnamed protein product [Triticum aestivum]	0.0E0	669028147	CDM81839.1	5045	GO:0010050-IEA,GO:0016020-IEA,GO:0016021-IEA,GO:0016740-IEA,GO:0008168-IEA,GO:0010267-IEA,GO:0032259-IEA	Biological Process-IEA,Cellular Component-IEA,Cellular Component-IEA,Molecular Function-IEA,Molecular Function-IEA,Biological Process-IEA,Biological Process-IEA	vegetative phase change,methyltransferase activity,production of ta-siRNAs involved in RNA interference,methylation	4	96.92%	CDM81839.1
DN57316_c0_g1_i5	Os08g0430000 [Oryza sativa Japonica Group]	gi|474104652|gb|EMS55368.1|hypothetical protein TRIUR3_33239 [Triticum urartu]	0.0E0	474104652	EMS55368.1	5038	GO:0003677-IEA,GO:0003676-IEA	Molecular Function-IEA,Molecular Function-IEA			90.06%	EMS55368.1
DN62314_c0_g2_i1	probable GPI-anchored adhesin PGA55 isoform X1 [Zea mays]	gi|475597312|gb|EMT23595.1|hypothetical protein F775_03608 [Aegilops tauschii]	0.0E0	475597312	EMT23595.1	5021	GO:0008270-IEA,GO:0005739-RCA,GO:0016020-RCA,GO:0016020-IEA,GO:0016021-IBA,GO:0016021-IEA,GO:0008643-IBA,GO:0008643-IEA,GO:0051119-ISS,GO:0051119-IBA,GO:0006810-IEA,GO:0034219-IEA,GO:0005887-ISS,GO:0005886-IEA	Molecular Function-IEA,Cellular Component-RCA,Cellular Component-RCA,Cellular Component-IEA,Cellular Component-IBA,Cellular Component-IEA,Biological Process-IBA,Biological Process-IEA,Molecular Function-ISS,Molecular Function-IBA,Biological Process-IEA,Biological Process-IEA,Cellular Component-ISS,Cellular Component-IEA	sugar transmembrane transporter activity,integral component of plasma membrane,carbohydrate transport,zinc ion binding	4	90.73%	EMT23595.1
DN57316_c0_g1_i4	Os08g0430000 [Oryza sativa Japonica Group]	gi|474104652|gb|EMS55368.1|hypothetical protein TRIUR3_33239 [Triticum urartu]	0.0E0	474104652	EMS55368.1	5002	GO:0003677-IEA,GO:0003676-IEA	Molecular Function-IEA,Molecular Function-IEA			91.35%	EMS55368.1
DN57316_c0_g1_i1	Os08g0430000 [Oryza sativa Japonica Group]	gi|474104652|gb|EMS55368.1|hypothetical protein TRIUR3_33239 [Triticum urartu]	0.0E0	474104652	EMS55368.1	4990	GO:0003677-IEA,GO:0003676-IEA	Molecular Function-IEA,Molecular Function-IEA			91.07%	EMS55368.1
DN61264_c0_g1_i2	homolog subfamily C member 7	gi|475584834|gb|EMT19884.1|DnaJ homolog subfamily C member 7 [Aegilops tauschii]	0.0E0	475584834	EMT19884.1	4979	GO:0009507-IEA,GO:0009536-RCA,GO:0009536-IEA	Cellular Component-IEA,Cellular Component-RCA,Cellular Component-IEA	plastid	1	95.26%	EMT19884.1
DN61999_c0_g1_i2	Brefeldin A-inhibited guanine nucleotide-exchange 1	gi|474213044|gb|EMS58923.1|Brefeldin A-inhibited guanine nucleotide-exchange protein 2 [Triticum urartu]	0.0E0	474213044	EMS58923.1	4979	GO:0016192-IBA,GO:0005802-IBA,GO:0032012-IEA,GO:0005086-IBA,GO:0005086-IEA,GO:0043547-IEA,GO:0009536-RCA	Biological Process-IBA,Cellular Component-IBA,Biological Process-IEA,Molecular Function-IBA,Molecular Function-IEA,Biological Process-IEA,Cellular Component-RCA	plastid,regulation of ARF protein signal transduction,positive regulation of GTPase activity,ARF guanyl-nucleotide exchange factor activity,trans-Golgi network,vesicle-mediated transport	6	97.62%	EMS58923.1
DN63251_c0_g1_i4	Disease resistance RPP8 3	gi|475514977|gb|EMT05779.1|Disease resistance RPP8-like protein 3 [Aegilops tauschii]	1.2E-164	475514977	EMT05779.1	4970	GO:0043531-IEA	Molecular Function-IEA			52.66%	EMT05779.1
DN57611_c0_g1_i1	serine threonine- kinase SMG1-like [Brachypodium distachyon]	gi|474391874|gb|EMS65402.1|Serine hydroxymethyltransferase mitochondrial [Triticum urartu]	0.0E0	474391874	EMS65402.1	4951	GO:0000166-IEA,GO:0003824-IEA,GO:0000184-IEA,GO:0035999-IEA,GO:0016310-IEA,GO:0016740-IEA,GO:0016301-IEA,GO:0016301-IBA,GO:0032259-IEA,GO:0006281-IBA,GO:0030170-IEA,GO:0004372-IEA,GO:0006730-IEA,GO:0006563-IEA,GO:0008168-IEA,GO:0004674-IEA,GO:0005524-IEA,GO:0005634-IBA,GO:0006544-IEA,GO:0006468-IEA	Molecular Function-IEA,Molecular Function-IEA,Biological Process-IEA,Biological Process-IEA,Biological Process-IEA,Molecular Function-IEA,Molecular Function-IEA,Molecular Function-IBA,Biological Process-IEA,Biological Process-IBA,Molecular Function-IEA,Molecular Function-IEA,Biological Process-IEA,Biological Process-IEA,Molecular Function-IEA,Molecular Function-IEA,Molecular Function-IEA,Cellular…	tetrahydrofolate interconversion,nucleus,nuclear-transcribed mRNA catabolic process nonsense-mediated decay,protein phosphorylation,DNA repair,pyridoxal phosphate binding,glycine metabolic process,protein serine/threonine kinase activity,methyltransferase activity,methylation,glycine hydroxymethyltransferase activity,L-serine metabolic process,ATP binding	13	97.56%	EMS65402.1
DN59521_c1_g1_i2	1-phosphatidylinositol-3-phosphate 5-kinase FAB1C	gi|475575146|gb|EMT17188.1|1-phosphatidylinositol-3-phosphate 5-kinase fab1 [Aegilops tauschii]	0.0E0	475575146	EMT17188.1	4924	GO:0016307-IEA,GO:0000285-IEA,GO:0046488-IEA,GO:0046854-IEA,GO:0016310-IEA,GO:0016740-IEA,GO:0016301-IEA,GO:0005524-IEA	Molecular Function-IEA,Molecular Function-IEA,Biological Process-IEA,Biological Process-IEA,Biological Process-IEA,Molecular Function-IEA,Molecular Function-IEA,Molecular Function-IEA	phosphatidylinositol phosphate kinase activity,phosphatidylinositol phosphorylation,ATP binding	3	92.95%	EMT17188.1
DN62492_c0_g2_i2	DNA-directed RNA polymerase V subunit 1	gi|475596017|gb|EMT23234.1|DNA-directed RNA polymerase II subunit RPB1-B [Aegilops tauschii]	0.0E0	475596017	EMT23234.1	4924	GO:0003677-IEA,GO:0001056-IBA,GO:0003899-IEA,GO:0006306-IEA,GO:0016740-IEA,GO:0030422-IEA,GO:0016779-IEA,GO:0016604-IEA,GO:0006351-IEA,GO:0000419-IEA,GO:0006383-IEA,GO:0035194-IEA,GO:0005730-IEA,GO:0005634-IEA,GO:0005666-IBA	Molecular Function-IEA,Molecular Function-IBA,Molecular Function-IEA,Biological Process-IEA,Molecular Function-IEA,Biological Process-IEA,Molecular Function-IEA,Cellular Component-IEA,Biological Process-IEA,Cellular Component-IEA,Biological Process-IEA,Biological Process-IEA,Cellular Component-IEA,Cellular Component-IEA,Cellular Component-IBA	nuclear body,DNA-directed RNA polymerase III complex,DNA-directed RNA polymerase V complex,nucleolus,DNA methylation,transcription from RNA polymerase III promoter,production of siRNA involved in RNA interference,DNA binding,RNA polymerase III activity	9	93.63%	EMT23234.1
DN60559_c0_g1_i1	mediator of RNA polymerase II transcription subunit 23	gi|475577171|gb|EMT17734.1|hypothetical protein F775_08084 [Aegilops tauschii]	0.0E0	475577171	EMT17734.1	4906	GO:0045492-IEA,GO:0016592-IEA,GO:0016020-IEA,GO:0016021-IEA,GO:0006487-IEA	Biological Process-IEA,Cellular Component-IEA,Cellular Component-IEA,Cellular Component-IEA,Biological Process-IEA	xylan biosynthetic process,protein N-linked glycosylation,mediator complex,integral component of membrane	4	91.03%	EMT17734.1
DN63118_c0_g1_i2	Brefeldin A-inhibited guanine nucleotide-exchange 2	gi|475579804|gb|EMT18434.1|Brefeldin A-inhibited guanine nucleotide-exchange protein 2 [Aegilops tauschii]	0.0E0	475579804	EMT18434.1	4901	GO:0016192-IBA,GO:0005802-IBA,GO:0032012-IEA,GO:0005829-IBA,GO:0005086-IEA,GO:0005086-IBA,GO:0043547-IEA	Biological Process-IBA,Cellular Component-IBA,Biological Process-IEA,Cellular Component-IBA,Molecular Function-IEA,Molecular Function-IBA,Biological Process-IEA	cytosol,regulation of ARF protein signal transduction,positive regulation of GTPase activity,ARF guanyl-nucleotide exchange factor activity,trans-Golgi network,vesicle-mediated transport	6	96.85%	EMT18434.1
DN63096_c0_g3_i2	zinc finger CCCH domain-containing 19-like isoform X1 [Brachypodium distachyon]	gi|475625278|gb|EMT32909.1|Zinc finger CCCH domain-containing protein 44 [Aegilops tauschii]	0.0E0	475625278	EMT32909.1	4898	GO:0003677-IEA,GO:0004579-IBA,GO:0046872-IEA,GO:0016570-IEA,GO:0016020-IEA,GO:0016593-IEA,GO:0016021-IEA,GO:0018279-IBA,GO:0008250-IBA,GO:0008270-IEA,GO:0043687-IBA,GO:0006486-IEA,GO:0004576-IEA,GO:0006368-IEA	Molecular Function-IEA,Molecular Function-IBA,Molecular Function-IEA,Biological Process-IEA,Cellular Component-IEA,Cellular Component-IEA,Cellular Component-IEA,Biological Process-IBA,Cellular Component-IBA,Molecular Function-IEA,Biological Process-IBA,Biological Process-IEA,Molecular Function-IEA,Biological Process-IEA	protein glycosylation,membrane part,intracellular membrane-bounded organelle,oligosaccharyl transferase activity,intracellular organelle part,transferase complex,DNA binding,zinc ion binding	8	93.31%	EMT32909.1
DN62492_c0_g2_i1	DNA-directed RNA polymerase V subunit 1	gi|475596017|gb|EMT23234.1|DNA-directed RNA polymerase II subunit RPB1-B [Aegilops tauschii]	0.0E0	475596017	EMT23234.1	4893	GO:0003677-IEA,GO:0001056-IBA,GO:0003899-IEA,GO:0006306-IEA,GO:0016740-IEA,GO:0030422-IEA,GO:0016779-IEA,GO:0016604-IEA,GO:0006351-IEA,GO:0000419-IEA,GO:0006383-IEA,GO:0035194-IEA,GO:0005730-IEA,GO:0005634-IEA,GO:0005666-IBA	Molecular Function-IEA,Molecular Function-IBA,Molecular Function-IEA,Biological Process-IEA,Molecular Function-IEA,Biological Process-IEA,Molecular Function-IEA,Cellular Component-IEA,Biological Process-IEA,Cellular Component-IEA,Biological Process-IEA,Biological Process-IEA,Cellular Component-IEA,Cellular Component-IEA,Cellular Component-IBA	nuclear body,DNA-directed RNA polymerase III complex,DNA-directed RNA polymerase V complex,nucleolus,DNA methylation,transcription from RNA polymerase III promoter,production of siRNA involved in RNA interference,DNA binding,RNA polymerase III activity	9	93.63%	EMT23234.1
DN57316_c0_g1_i6	Os08g0430000 [Oryza sativa Japonica Group]	gi|474104652|gb|EMS55368.1|hypothetical protein TRIUR3_33239 [Triticum urartu]	0.0E0	474104652	EMS55368.1	4888	GO:0003677-IEA,GO:0003676-IEA	Molecular Function-IEA,Molecular Function-IEA			88.62%	EMS55368.1
DN58534_c2_g2_i1	CHROMATIN REMODELING 20 isoform X2	gi|473759274|gb|EMS45787.1|Transcriptional regulator ATRX [Triticum urartu]	0.0E0	473759274	EMS45787.1	4888	GO:0003677-RCA,GO:0004386-RCA,GO:0004386-IEA,GO:0005524-RCA,GO:0005524-IEA,GO:0003676-RCA	Molecular Function-RCA,Molecular Function-RCA,Molecular Function-IEA,Molecular Function-RCA,Molecular Function-IEA,Molecular Function-RCA	helicase activity,ATP binding,DNA binding	3	95.21%	EMS45787.1
DN60531_c0_g1_i2	Autophagy-related 2	gi|474063421|gb|EMS54055.1|Autophagy-related protein 2 [Triticum urartu]	0.0E0	474063421	EMS54055.1	4880	GO:0044804-IBA,GO:0000045-IBA,GO:0006914-IEA,GO:0000407-IBA,GO:0019898-IBA,GO:0000422-IBA	Biological Process-IBA,Biological Process-IBA,Biological Process-IEA,Cellular Component-IBA,Cellular Component-IBA,Biological Process-IBA	mitophagy,pre-autophagosomal structure,nucleophagy,autophagosome assembly,extrinsic component of membrane	5	95.47%	EMS54055.1
DN60043_c0_g1_i1	sister chromatid cohesion PDS5 homolog A isoform X1	gi|475515724|gb|EMT05896.1|Sister chromatid cohesion PDS5-B-B-like protein [Aegilops tauschii]	0.0E0	475515724	EMT05896.1	4880	GO:0009507-IEA,GO:0005739-IEA,GO:0007067-IEA,GO:0005829-IEA,GO:0005634-IEA	Cellular Component-IEA,Cellular Component-IEA,Biological Process-IEA,Cellular Component-IEA,Cellular Component-IEA	chloroplast,cytosol,mitotic nuclear division,nucleus,mitochondrion	5	90.97%	EMT05896.1
DN61683_c0_g2_i1	ABC transporter G family member 42	gi|326497143|dbj|BAK02156.1|predicted protein [Hordeum vulgare subsp. vulgare]	0.0E0	326497143	BAK02156.1	4878	GO:0000166-IEA,GO:0042626-IBA,GO:0055085-IEA,GO:0016020-RCA,GO:0016020-IEA,GO:0016021-IEA,GO:0016021-IBA,GO:0006810-IEA,GO:0005524-IEA,GO:0016787-IEA,GO:0016887-IEA,GO:0005886-IBA	Molecular Function-IEA,Molecular Function-IBA,Biological Process-IEA,Cellular Component-RCA,Cellular Component-IEA,Cellular Component-IEA,Cellular Component-IBA,Biological Process-IEA,Molecular Function-IEA,Molecular Function-IEA,Molecular Function-IEA,Cellular Component-IBA	transmembrane transport,plasma membrane,ATPase activity coupled to transmembrane movement of substances,integral component of membrane,ATP binding	5	98.67%	BAK02156.1
DN59575_c0_g2_i1	Transcription elongation factor SPT6	gi|474278332|gb|EMS61141.1|Transcription elongation factor SPT6 [Triticum urartu]	0.0E0	474278332	EMS61141.1	4876	GO:0003677-IEA,GO:0003746-IEA,GO:0032784-IEA,GO:0006414-IEA,GO:0006139-IEA,GO:0006357-IEA,GO:0003676-IEA	Molecular Function-IEA,Molecular Function-IEA,Biological Process-IEA,Biological Process-IEA,Biological Process-IEA,Biological Process-IEA,Molecular Function-IEA	regulation of transcription from RNA polymerase II promoter,regulation of DNA-templated transcription elongation,translational elongation,nucleobase-containing compound metabolic process,translation elongation factor activity,DNA binding	6	97.74%	EMS61141.1
DN57316_c0_g1_i3	Os08g0430000 [Oryza sativa Japonica Group]	gi|474104652|gb|EMS55368.1|hypothetical protein TRIUR3_33239 [Triticum urartu]	0.0E0	474104652	EMS55368.1	4876	GO:0003677-IEA,GO:0003676-IEA	Molecular Function-IEA,Molecular Function-IEA			88.34%	EMS55368.1
DN59022_c0_g1_i1	callose synthase 5	gi|721617550|ref|XP_010227953.1|PREDICTED: callose synthase 5 [Brachypodium distachyon]	0.0E0	721617550	XP_010227953.1	4875	GO:0003843-IEA,GO:0009827-IEA,GO:0003824-IEA,GO:0010208-IEA,GO:0016020-RCA,GO:0016020-IEA,GO:0016021-IEA,GO:0080092-IEA,GO:0010584-IEA,GO:0030170-IEA,GO:0009058-IEA,GO:0009860-IEA,GO:0006075-IEA,GO:0009556-IEA,GO:0000148-IEA,GO:0009846-IEA	Molecular Function-IEA,Biological Process-IEA,Molecular Function-IEA,Biological Process-IEA,Cellular Component-RCA,Cellular Component-IEA,Cellular Component-IEA,Biological Process-IEA,Biological Process-IEA,Molecular Function-IEA,Biological Process-IEA,Biological Process-IEA,Biological Process-IEA,Biological Process-IEA,Cellular Component-IEA,Biological Process-IEA	pyridoxal phosphate binding,microsporogenesis,pollen germination,plant-type cell wall modification,pollen exine formation,13-beta-D-glucan synthase complex,(1->3)-beta-D-glucan biosynthetic process,regulation of pollen tube growth,integral component of membrane,13-beta-D-glucan synthase activity,pollen tube growth	11	98.23%	XP_010227953.1
DN60960_c0_g6_i3	PHD finger rhinoceros	gi|475610034|gb|EMT27594.1|PHD finger protein rhinoceros [Aegilops tauschii]	0.0E0	475610034	EMT27594.1	4870	GO:0008270-IEA,GO:0046872-IEA	Molecular Function-IEA,Molecular Function-IEA	zinc ion binding	1	89.47%	EMT27594.1
DN59521_c1_g1_i1	1-phosphatidylinositol-3-phosphate 5-kinase FAB1C	gi|473824589|gb|EMS47098.1|1-phosphatidylinositol-3-phosphate 5-kinase fab1 [Triticum urartu]	0.0E0	473824589	EMS47098.1	4864	GO:0016307-IEA,GO:0000285-IEA,GO:0046488-IEA,GO:0046854-IEA,GO:0016310-IEA,GO:0016740-IEA,GO:0016301-IEA,GO:0005524-IEA	Molecular Function-IEA,Molecular Function-IEA,Biological Process-IEA,Biological Process-IEA,Biological Process-IEA,Molecular Function-IEA,Molecular Function-IEA,Molecular Function-IEA	phosphatidylinositol phosphate kinase activity,phosphatidylinositol phosphorylation,ATP binding	3	94.72%	EMS47098.1
DN63652_c1_g1_i4	clustered mitochondria homolog isoform X1 [Vitis vinifera]	gi|669029920|emb|CDM84277.1|unnamed protein product [Triticum aestivum]	0.0E0	669029920	CDM84277.1	4863	GO:0003743-IEA,GO:0008152-IEA,GO:0009507-IEA,GO:0003824-IEA,GO:0016020-IEA,GO:0016021-IEA,GO:0004553-IEA,GO:0030246-IEA,GO:0016798-IEA,GO:0005975-IEA,GO:0016787-IEA,GO:0006413-IEA	Molecular Function-IEA,Biological Process-IEA,Cellular Component-IEA,Molecular Function-IEA,Cellular Component-IEA,Cellular Component-IEA,Molecular Function-IEA,Molecular Function-IEA,Molecular Function-IEA,Biological Process-IEA,Molecular Function-IEA,Biological Process-IEA	carbohydrate metabolic process,membrane,hydrolase activity hydrolyzing O-glycosyl compounds,carbohydrate binding,chloroplast	5	97.57%	CDM84277.1
DN63615_c0_g6_i1	chromatin modification-related EAF1 B isoform X1 [Oryza sativa Japonica Group]	gi|253721999|gb|ACT34068.1|hypothetical protein [Aegilops tauschii]	0.0E0	253721999	ACT34068.1	4848	GO:0003677-IEA,GO:0005739-RCA	Molecular Function-IEA,Cellular Component-RCA	DNA binding,mitochondrion	2	94.18%	ACT34068.1
DN53012_c0_g1_i2	callose synthase 12-like [Elaeis guineensis]	gi|669029799|emb|CDM84125.1|unnamed protein product [Triticum aestivum]	0.0E0	669029799	CDM84125.1	4844	GO:0003843-IEA,GO:0016757-IEA,GO:0016020-RCA,GO:0016020-IEA,GO:0006075-IEA,GO:0016021-IEA,GO:0016023-RCA,GO:0016740-IEA,GO:0000148-IEA	Molecular Function-IEA,Molecular Function-IEA,Cellular Component-RCA,Cellular Component-IEA,Biological Process-IEA,Cellular Component-IEA,Cellular Component-RCA,Molecular Function-IEA,Cellular Component-IEA	13-beta-D-glucan synthase complex,(1->3)-beta-D-glucan biosynthetic process,cytoplasmic membrane-bounded vesicle,integral component of membrane,13-beta-D-glucan synthase activity	5	99.43%	CDM84125.1
DN62134_c1_g1_i6	[Hordeum vulgare vulgare]	gi|474393351|gb|EMS65517.1|hypothetical protein TRIUR3_13584 [Triticum urartu]	2.4E-13	474393351	EMS65517.1	4844					88.89%	EMS65517.1
DN63425_c0_g4_i1	endoribonuclease Dicer homolog 1 isoform X1	gi|475528418|gb|EMT07624.1|Endoribonuclease Dicer-1-like protein [Aegilops tauschii]	0.0E0	475528418	EMT07624.1	4838	GO:0003677-IEA,GO:0004525-IEA,GO:0004525-IBA,GO:0000166-IEA,GO:0003723-IEA,GO:0003723-IBA,GO:0005737-IBA,GO:0004518-IEA,GO:0046872-IEA,GO:0016075-IEA,GO:0004519-IEA,GO:0016891-IEA,GO:0031047-IEA,GO:0016442-IBA,GO:0030422-IBA,GO:0016787-IEA,GO:0090305-IEA,GO:0090501-IEA,GO:0090502-IEA,GO:0007275-IMP,GO:0006396-IEA,GO:0035196-IMP,GO:0004386-IEA,GO:0005524-IEA,GO:0005634-IBA,GO:0005634-IEA,GO:000367…	Molecular Function-IEA,Molecular Function-IEA,Molecular Function-IBA,Molecular Function-IEA,Molecular Function-IEA,Molecular Function-IBA,Cellular Component-IBA,Molecular Function-IEA,Molecular Function-IEA,Biological Process-IEA,Molecular Function-IEA,Molecular Function-IEA,Biological Process-IEA,Cellular Component-IBA,Biological Process-IBA,Molecular Function-IEA,Biological Process-IEA,Biologic…	ribonuclease III activity,metal ion binding,helicase activity,nucleus,rRNA catabolic process,DNA binding,production of miRNAs involved in gene silencing by miRNA,cytoplasm,multicellular organism development,RISC complex,RNA phosphodiester bond hydrolysis endonucleolytic,ATP binding,production of siRNA involved in RNA interference,RNA binding	14	98.53%	EMT07624.1
DN58277_c0_g1_i2	E3 ubiquitin- ligase UPL2-like	gi|475606341|gb|EMT26370.1|E3 ubiquitin-protein ligase UPL1 [Aegilops tauschii]	0.0E0	475606341	EMT26370.1	4837	GO:0005737-IBA,GO:0016874-IEA,GO:0042787-IBA,GO:0004842-IEA,GO:0004842-IBA,GO:0016567-IEA,GO:0005634-IBA	Cellular Component-IBA,Molecular Function-IEA,Biological Process-IBA,Molecular Function-IEA,Molecular Function-IBA,Biological Process-IEA,Cellular Component-IBA	cytoplasm,protein ubiquitination involved in ubiquitin-dependent protein catabolic process,ubiquitin-protein transferase activity,nucleus,ligase activity	5	95.87%	EMT26370.1
DN59907_c0_g1_i7	nodal modulator 1	gi|944068587|gb|KQK04071.1|hypothetical protein BRADI_2g11490 [Brachypodium distachyon]/gi|721634175|ref|XP_010230817.1|PREDICTED: nodal modulator 1 [Brachypodium distachyon]	0.0E0	721634175,944068587	XP_010230817.1,KQK04071.1	4836	GO:0005618-IEA,GO:0006508-IEA,GO:0016020-IEA,GO:0045330-IEA,GO:0016021-IEA,GO:0016023-RCA,GO:0030599-IEA,GO:0030246-IEA,GO:0045490-IEA,GO:0016787-IEA,GO:0004180-IEA,GO:0005794-IEA,GO:0005783-IEA,GO:0009505-IEA,GO:0042545-IEA,GO:0005774-IEA	Cellular Component-IEA,Biological Process-IEA,Cellular Component-IEA,Molecular Function-IEA,Cellular Component-IEA,Cellular Component-RCA,Molecular Function-IEA,Molecular Function-IEA,Biological Process-IEA,Molecular Function-IEA,Molecular Function-IEA,Cellular Component-IEA,Cellular Component-IEA,Cellular Component-IEA,Biological Process-IEA,Cellular Component-IEA	pectin catabolic process,membrane,carbohydrate binding,pectinesterase activity,cell wall modification,cytoplasmic membrane-bounded vesicle,aspartyl esterase activity,cell wall,endomembrane system	9	92.63%	XP_010230817.1,KQK04071.1
DN62492_c0_g2_i3	DNA-directed RNA polymerase V subunit 1	gi|475596017|gb|EMT23234.1|DNA-directed RNA polymerase II subunit RPB1-B [Aegilops tauschii]	0.0E0	475596017	EMT23234.1	4827	GO:0003677-IEA,GO:0001056-IBA,GO:0003899-IEA,GO:0006306-IEA,GO:0016740-IEA,GO:0030422-IEA,GO:0016779-IEA,GO:0016604-IEA,GO:0006351-IEA,GO:0000419-IEA,GO:0006383-IEA,GO:0035194-IEA,GO:0005730-IEA,GO:0005634-IEA,GO:0005666-IBA	Molecular Function-IEA,Molecular Function-IBA,Molecular Function-IEA,Biological Process-IEA,Molecular Function-IEA,Biological Process-IEA,Molecular Function-IEA,Cellular Component-IEA,Biological Process-IEA,Cellular Component-IEA,Biological Process-IEA,Biological Process-IEA,Cellular Component-IEA,Cellular Component-IEA,Cellular Component-IBA	nuclear body,DNA-directed RNA polymerase III complex,DNA-directed RNA polymerase V complex,nucleolus,DNA methylation,transcription from RNA polymerase III promoter,production of siRNA involved in RNA interference,DNA binding,RNA polymerase III activity	9	93.57%	EMT23234.1
DN57285_c0_g1_i4	splicing factor 3B subunit 3 isoform X3	gi|326510951|dbj|BAJ91823.1|predicted protein [Hordeum vulgare subsp. vulgare]	0.0E0	326510951	BAJ91823.1	4824	GO:0005634-IEA,GO:0005634-IBA,GO:0003676-IEA,GO:0009536-RCA	Cellular Component-IEA,Cellular Component-IBA,Molecular Function-IEA,Cellular Component-RCA	plastid,nucleic acid binding,nucleus	3	92.97%	BAJ91823.1
DN60043_c0_g1_i2	sister chromatid cohesion PDS5 homolog A isoform X1	gi|475515724|gb|EMT05896.1|Sister chromatid cohesion PDS5-B-B-like protein [Aegilops tauschii]	0.0E0	475515724	EMT05896.1	4817	GO:0009507-IEA,GO:0005739-IEA,GO:0007067-IEA,GO:0005829-IEA,GO:0005634-IEA	Cellular Component-IEA,Cellular Component-IEA,Biological Process-IEA,Cellular Component-IEA,Cellular Component-IEA	chloroplast,cytosol,mitotic nuclear division,nucleus,mitochondrion	5	89.69%	EMT05896.1
DN59575_c0_g2_i3	Transcription elongation factor SPT6	gi|474278332|gb|EMS61141.1|Transcription elongation factor SPT6 [Triticum urartu]	0.0E0	474278332	EMS61141.1	4806	GO:0003677-IEA,GO:0003746-IEA,GO:0032784-IEA,GO:0006414-IEA,GO:0006139-IEA,GO:0006357-IEA,GO:0003676-IEA	Molecular Function-IEA,Molecular Function-IEA,Biological Process-IEA,Biological Process-IEA,Biological Process-IEA,Biological Process-IEA,Molecular Function-IEA	regulation of transcription from RNA polymerase II promoter,regulation of DNA-templated transcription elongation,translational elongation,nucleobase-containing compound metabolic process,translation elongation factor activity,DNA binding	6	97.74%	EMS61141.1
DN56798_c3_g2_i27	disease resistance RGA3	gi|944072395|gb|KQK07879.1|hypothetical protein BRADI_2g38192 partial [Brachypodium distachyon]	0.0E0	944072395	KQK07879.1	4781	GO:0008270-IEA,GO:0043531-IEA,GO:0003676-IEA	Molecular Function-IEA,Molecular Function-IEA,Molecular Function-IEA	organic cyclic compound binding,heterocyclic compound binding	2	75.04%	KQK07879.1
DN57285_c0_g1_i15	splicing factor 3B subunit 3 isoform X3	gi|326510951|dbj|BAJ91823.1|predicted protein [Hordeum vulgare subsp. vulgare]	0.0E0	326510951	BAJ91823.1	4775	GO:0005634-IEA,GO:0005634-IBA,GO:0003676-IEA,GO:0009536-RCA	Cellular Component-IEA,Cellular Component-IBA,Molecular Function-IEA,Cellular Component-RCA	plastid,nucleic acid binding,nucleus	3	97.66%	BAJ91823.1
DN59907_c0_g1_i8	nodal modulator 1	gi|944068587|gb|KQK04071.1|hypothetical protein BRADI_2g11490 [Brachypodium distachyon]/gi|721634175|ref|XP_010230817.1|PREDICTED: nodal modulator 1 [Brachypodium distachyon]	0.0E0	721634175,944068587	XP_010230817.1,KQK04071.1	4772	GO:0005618-IEA,GO:0006508-IEA,GO:0016020-IEA,GO:0045330-IEA,GO:0016021-IEA,GO:0016023-RCA,GO:0030599-IEA,GO:0030246-IEA,GO:0045490-IEA,GO:0016787-IEA,GO:0004180-IEA,GO:0005794-IEA,GO:0005783-IEA,GO:0009505-IEA,GO:0042545-IEA,GO:0005774-IEA	Cellular Component-IEA,Biological Process-IEA,Cellular Component-IEA,Molecular Function-IEA,Cellular Component-IEA,Cellular Component-RCA,Molecular Function-IEA,Molecular Function-IEA,Biological Process-IEA,Molecular Function-IEA,Molecular Function-IEA,Cellular Component-IEA,Cellular Component-IEA,Cellular Component-IEA,Biological Process-IEA,Cellular Component-IEA	pectin catabolic process,membrane,carbohydrate binding,pectinesterase activity,cell wall modification,cytoplasmic membrane-bounded vesicle,aspartyl esterase activity,cell wall,endomembrane system	9	92.63%	XP_010230817.1,KQK04071.1
DN60992_c0_g2_i1	Proteasome-associated ECM29	gi|474287680|gb|EMS61181.1|Proteasome-associated protein ECM29-like protein [Triticum urartu]	0.0E0	474287680	EMS61181.1	4771	GO:0032947-IEA,GO:0016020-IEA,GO:0016021-IEA,GO:0000502-IEA,GO:0043248-IEA	Molecular Function-IEA,Cellular Component-IEA,Cellular Component-IEA,Cellular Component-IEA,Biological Process-IEA	proteasome complex,proteasome assembly,integral component of membrane,protein complex scaffold	4	97.70%	EMS61181.1
DN61078_c0_g1_i2	myosin-15-like isoform X1	gi|475557977|gb|EMT12962.1|Myosin-J heavy chain [Aegilops tauschii]	0.0E0	475557977	EMT12962.1	4769	GO:0016459-IEA,GO:0000166-IEA,GO:0006606-IEA,GO:0003779-IEA,GO:0060151-IEA,GO:0030048-IEA,GO:0003774-IEA,GO:0005524-IEA,GO:0051646-IEA	Cellular Component-IEA,Molecular Function-IEA,Biological Process-IEA,Molecular Function-IEA,Biological Process-IEA,Biological Process-IEA,Molecular Function-IEA,Molecular Function-IEA,Biological Process-IEA	mitochondrion localization,myosin complex,actin filament-based movement,peroxisome localization,protein import into nucleus,ATP binding,actin binding,motor activity	8	91.75%	EMT12962.1
DN63555_c0_g1_i3	myosin-2 heavy chain-like isoform X1 [Setaria italica]	gi|475522264|gb|EMT06721.1|hypothetical protein F775_07881 [Aegilops tauschii]	0.0E0	475522264	EMT06721.1	4769	GO:0005739-RCA	Cellular Component-RCA	mitochondrion	1	99.18%	EMT06721.1
DN56068_c0_g1_i2	E3 ubiquitin- ligase KEG-like	gi|721638515|ref|XP_010231445.1|PREDICTED: E3 ubiquitin-protein ligase KEG [Brachypodium distachyon]/gi|944070994|gb|KQK06478.1|hypothetical protein BRADI_2g26547 [Brachypodium distachyon]	0.0E0	721638515,944070994	XP_010231445.1,KQK06478.1	4769	GO:0005802-IBA,GO:0005802-IEA,GO:0009738-IEA,GO:0005769-IBA,GO:0005769-IEA,GO:0046872-IEA,GO:0048589-IEA,GO:0016197-IEA,GO:0032940-IEA,GO:0016310-IEA,GO:0016301-IEA,GO:0016874-IEA,GO:0016567-IEA,GO:0008270-IEA,GO:0009788-IEA,GO:0009788-IBA,GO:0043621-IEA,GO:0004672-IEA,GO:0045324-IBA,GO:0045324-IEA,GO:0009737-IEA,GO:0004674-IBA,GO:0005524-IEA,GO:0004842-IEA,GO:0004842-IBA,GO:0006468-IEA,GO:000646…	Cellular Component-IBA,Cellular Component-IEA,Biological Process-IEA,Cellular Component-IBA,Cellular Component-IEA,Molecular Function-IEA,Biological Process-IEA,Biological Process-IEA,Biological Process-IEA,Biological Process-IEA,Molecular Function-IEA,Molecular Function-IEA,Biological Process-IEA,Molecular Function-IEA,Biological Process-IEA,Biological Process-IBA,Molecular Function-IEA,Molecula…	protein ubiquitination,developmental growth,ubiquitin-protein transferase activity,secretion by cell,defense response,protein self-association,protein phosphorylation,trans-Golgi network,plastid,protein serine/threonine kinase activity,early endosome,ligase activity,late endosome to vacuole transport,ATP binding,negative regulation of abscisic acid-activated signaling pathway,zinc ion binding,abs…	17	96.51%	XP_010231445.1,KQK06478.1
DN53660_c0_g1_i1	Phospholipid-transporting ATPase 1	gi|474049081|gb|EMS53574.1|Phospholipid-transporting ATPase 1 [Triticum urartu]	0.0E0	474049081	EMS53574.1	4767	GO:0000166-IEA,GO:0000287-IEA,GO:0045332-IEA,GO:0046872-IEA,GO:0005739-RCA,GO:0016020-RCA,GO:0016020-IEA,GO:0016021-IEA,GO:0015914-IEA,GO:0016787-IEA,GO:0016788-IEA,GO:0004012-IEA,GO:0004012-IBA,GO:0005524-IEA,GO:0005886-IBA	Molecular Function-IEA,Molecular Function-IEA,Biological Process-IEA,Molecular Function-IEA,Cellular Component-RCA,Cellular Component-RCA,Cellular Component-IEA,Cellular Component-IEA,Biological Process-IEA,Molecular Function-IEA,Molecular Function-IEA,Molecular Function-IEA,Molecular Function-IBA,Molecular Function-IEA,Cellular Component-IBA	hydrolase activity acting on ester bonds,magnesium ion binding,phospholipid translocation,plasma membrane,phospholipid-translocating ATPase activity,integral component of membrane,ATP binding,mitochondrion	8	94.73%	EMS53574.1
DN63158_c0_g2_i5	ferredoxin-dependent glutamate chloroplastic	gi|565419537|gb|AHC08661.1|ferredoxin-dependent glutamate synthase [Secale cereale x Triticum turgidum subsp. durum]	0.0E0	565419537	AHC08661.1	4767	GO:0005737-IBA,GO:0006537-IEA,GO:0006537-IBA,GO:0009507-IEA,GO:0003824-IEA,GO:0016491-IEA,GO:0006807-IEA,GO:0046872-IEA,GO:0016041-IEA,GO:0055114-IEA,GO:0019676-IBA,GO:0051538-IEA,GO:0051536-IEA,GO:0008152-IEA,GO:0015930-IBA,GO:0015930-IEA,GO:0009570-IEA,GO:0016638-IEA,GO:0008652-IEA,GO:0006541-IEA,GO:0009536-RCA,GO:0009536-IEA,GO:0097054-IEA	Cellular Component-IBA,Biological Process-IEA,Biological Process-IBA,Cellular Component-IEA,Molecular Function-IEA,Molecular Function-IEA,Biological Process-IEA,Molecular Function-IEA,Molecular Function-IEA,Biological Process-IEA,Biological Process-IBA,Molecular Function-IEA,Molecular Function-IEA,Biological Process-IEA,Molecular Function-IBA,Molecular Function-IEA,Cellular Component-IEA,Molecula…	glutamate synthase (ferredoxin) activity,oxidation-reduction process,metal ion binding,chloroplast stroma,3 iron 4 sulfur cluster binding,cellular amino acid biosynthetic process,ammonia assimilation cycle,L-glutamate biosynthetic process	8	99.54%	AHC08661.1
DN56798_c3_g2_i10	disease resistance RGA3	gi|944072395|gb|KQK07879.1|hypothetical protein BRADI_2g38192 partial [Brachypodium distachyon]	0.0E0	944072395	KQK07879.1	4765	GO:0008270-IEA,GO:0043531-IEA,GO:0003676-IEA	Molecular Function-IEA,Molecular Function-IEA,Molecular Function-IEA	organic cyclic compound binding,heterocyclic compound binding	2	75.04%	KQK07879.1
DN63555_c0_g1_i2	myosin-2 heavy chain-like isoform X1 [Setaria italica]	gi|475522264|gb|EMT06721.1|hypothetical protein F775_07881 [Aegilops tauschii]	0.0E0	475522264	EMT06721.1	4761	GO:0005739-RCA	Cellular Component-RCA	mitochondrion	1	99.11%	EMT06721.1
DN62579_c0_g1_i2	probable serine threonine- kinase vps15 isoform X1 [Setaria italica]	gi|474434175|gb|EMS68122.1|putative serine/threonine-protein kinase vps15 [Triticum urartu]	0.0E0	474434175	EMS68122.1	4757	GO:0048573-IEA,GO:0030242-IBA,GO:0016740-IEA,GO:0016301-IEA,GO:0010351-IEA,GO:0007165-IEA,GO:0006891-IEA,GO:0009863-IEA,GO:0004672-IEA,GO:0045324-IBA,GO:0005643-IBA,GO:0008219-IEA,GO:0009846-IEA,GO:0004674-IBA,GO:0006635-IEA,GO:0005524-IEA,GO:0006869-IEA,GO:0071561-IBA,GO:0005737-IEA,GO:0044265-IEA,GO:0016310-IEA,GO:0016236-IBA,GO:0016558-IEA,GO:0034272-IBA,GO:0034271-IBA,GO:0009630-IEA,GO:000975…	Biological Process-IEA,Biological Process-IBA,Molecular Function-IEA,Molecular Function-IEA,Biological Process-IEA,Biological Process-IEA,Biological Process-IEA,Biological Process-IEA,Molecular Function-IEA,Biological Process-IBA,Cellular Component-IBA,Biological Process-IEA,Biological Process-IEA,Molecular Function-IBA,Biological Process-IEA,Molecular Function-IEA,Biological Process-IEA,Cellular…	lipid transport,intra-Golgi vesicle-mediated transport,Cul4-RING E3 ubiquitin ligase complex,protein targeting to vacuole,hormone-mediated signaling pathway,cellular macromolecule catabolic process,pexophagy,late endosome,ATP binding,nuclear pore,photoperiodism flowering,phosphatidylinositol 3-kinase complex class III type II,pollen germination,cell death,phosphatidylinositol 3-kinase complex cla…	26	98.54%	EMS68122.1
DN63037_c0_g1_i1	Os01g0909200 [Oryza sativa Japonica Group]	gi|475614317|gb|EMT29032.1|Endoribonuclease Dicer-3a-like protein [Aegilops tauschii]	0.0E0	475614317	EMT29032.1	4756	GO:0004525-IEA,GO:0004525-IBA,GO:0003677-IEA,GO:0000166-IEA,GO:0003723-IEA,GO:0003723-IBA,GO:0005737-IBA,GO:0004518-IEA,GO:0046872-IEA,GO:0016020-IEA,GO:0016021-IEA,GO:0004519-IEA,GO:0031047-IEA,GO:0016891-IEA,GO:0016442-IBA,GO:0030422-IBA,GO:0016787-IEA,GO:0090305-IEA,GO:0090501-IEA,GO:0090502-IEA,GO:0006396-IEA,GO:0004386-IEA,GO:0005524-IEA,GO:0005634-IBA,GO:0005634-IEA,GO:0003676-IEA	Molecular Function-IEA,Molecular Function-IBA,Molecular Function-IEA,Molecular Function-IEA,Molecular Function-IEA,Molecular Function-IBA,Cellular Component-IBA,Molecular Function-IEA,Molecular Function-IEA,Cellular Component-IEA,Cellular Component-IEA,Molecular Function-IEA,Biological Process-IEA,Molecular Function-IEA,Cellular Component-IBA,Biological Process-IBA,Molecular Function-IEA,Biologic…	cytoplasm,ribonuclease III activity,RISC complex,metal ion binding,RNA phosphodiester bond hydrolysis endonucleolytic,helicase activity,nucleus,ATP binding,production of siRNA involved in RNA interference,DNA binding,RNA binding	11	95.08%	EMT29032.1
DN63673_c1_g1_i3	Paired amphipathic helix Sin3-like 3	gi|475602519|gb|EMT25158.1|Paired amphipathic helix protein Sin3 [Aegilops tauschii]	0.0E0	475602519	EMT25158.1	4753	GO:0000122-IBA,GO:0004407-IBA,GO:0006355-IEA,GO:0000118-IBA,GO:0016575-IBA,GO:0001106-IBA,GO:0000785-IBA	Biological Process-IBA,Molecular Function-IBA,Biological Process-IEA,Cellular Component-IBA,Biological Process-IBA,Molecular Function-IBA,Cellular Component-IBA	histone deacetylation,histone deacetylase activity,histone deacetylase complex,RNA polymerase II transcription corepressor activity,negative regulation of transcription from RNA polymerase II promoter,chromatin	6	95.93%	EMT25158.1
DN61102_c0_g1_i3	phosphatidylinositol kinase	gi|474366593|gb|EMS63514.1|Phosphatidylinositol 4-kinase beta 1 [Triticum urartu]	0.0E0	474366593	EMS63514.1	4749	GO:0005737-IBA,GO:0048015-IEA,GO:0046854-IEA,GO:0016310-IEA,GO:0016740-IEA,GO:0004430-IBA,GO:0016301-IEA,GO:0005622-IEA	Cellular Component-IBA,Biological Process-IEA,Biological Process-IEA,Biological Process-IEA,Molecular Function-IEA,Molecular Function-IBA,Molecular Function-IEA,Cellular Component-IEA	cytoplasm,phosphatidylinositol-mediated signaling,1-phosphatidylinositol 4-kinase activity,phosphatidylinositol phosphorylation	4	95.15%	EMS63514.1
DN62347_c0_g2_i2	DNA polymerase alpha catalytic subunit	gi|300681493|emb|CBH32589.1|DNA polymerase alpha catalytic subunitputativeexpressed partial [Triticum aestivum]	0.0E0	300681493	CBH32589.1	4748	GO:0003677-RCA,GO:0003677-IEA,GO:0005658-IBA,GO:0000166-IEA,GO:0003887-ISS,GO:0003887-RCA,GO:0003887-IDA,GO:0003887-IEA,GO:0008408-RCA,GO:0008408-IEA,GO:0046872-IEA,GO:0051539-IEA,GO:0016740-IEA,GO:0071897-IEA,GO:0051536-IEA,GO:0006270-IEP,GO:0006270-IDA,GO:0006270-IEA,GO:0090305-IEA,GO:0016779-IEA,GO:0006260-RCA,GO:0006260-IEA,GO:0006272-IBA,GO:0006273-IEP,GO:0006273-IDA,GO:0006273-IBA,GO:000563…	Molecular Function-RCA,Molecular Function-IEA,Cellular Component-IBA,Molecular Function-IEA,Molecular Function-ISS,Molecular Function-RCA,Molecular Function-IDA,Molecular Function-IEA,Molecular Function-RCA,Molecular Function-IEA,Molecular Function-IEA,Molecular Function-IEA,Molecular Function-IEA,Biological Process-IEA,Molecular Function-IEA,Biological Process-IEP,Biological Process-IDA,Biologic…	alpha DNA polymerase:primase complex,DNA replication initiation,metal ion binding,3'-5' exonuclease activity,DNA biosynthetic process,DNA-directed DNA polymerase activity,leading strand elongation,double-strand break repair via nonhomologous end joining,lagging strand elongation,nucleoside binding,DNA binding,4 iron 4 sulfur cluster binding,DNA replication synthesis of RNA primer,nucleic acid pho…	16	98.32%	CBH32589.1
DN63555_c0_g1_i1	myosin-2 heavy chain-like isoform X1 [Setaria italica]	gi|475522264|gb|EMT06721.1|hypothetical protein F775_07881 [Aegilops tauschii]	0.0E0	475522264	EMT06721.1	4748	GO:0005739-RCA	Cellular Component-RCA	mitochondrion	1	99.03%	EMT06721.1
DN62347_c0_g2_i4	DNA polymerase alpha catalytic subunit	gi|300681493|emb|CBH32589.1|DNA polymerase alpha catalytic subunitputativeexpressed partial [Triticum aestivum]	0.0E0	300681493	CBH32589.1	4734	GO:0003677-RCA,GO:0003677-IEA,GO:0005658-IBA,GO:0000166-IEA,GO:0003887-ISS,GO:0003887-RCA,GO:0003887-IDA,GO:0003887-IEA,GO:0008408-RCA,GO:0008408-IEA,GO:0046872-IEA,GO:0051539-IEA,GO:0016740-IEA,GO:0071897-IEA,GO:0051536-IEA,GO:0006270-IEP,GO:0006270-IDA,GO:0006270-IEA,GO:0090305-IEA,GO:0016779-IEA,GO:0006260-RCA,GO:0006260-IEA,GO:0006272-IBA,GO:0006273-IEP,GO:0006273-IDA,GO:0006273-IBA,GO:000563…	Molecular Function-RCA,Molecular Function-IEA,Cellular Component-IBA,Molecular Function-IEA,Molecular Function-ISS,Molecular Function-RCA,Molecular Function-IDA,Molecular Function-IEA,Molecular Function-RCA,Molecular Function-IEA,Molecular Function-IEA,Molecular Function-IEA,Molecular Function-IEA,Biological Process-IEA,Molecular Function-IEA,Biological Process-IEP,Biological Process-IDA,Biologic…	alpha DNA polymerase:primase complex,DNA replication initiation,metal ion binding,3'-5' exonuclease activity,DNA biosynthetic process,DNA-directed DNA polymerase activity,leading strand elongation,double-strand break repair via nonhomologous end joining,lagging strand elongation,nucleoside binding,DNA binding,4 iron 4 sulfur cluster binding,DNA replication synthesis of RNA primer,nucleic acid pho…	16	98.32%	CBH32589.1
DN55403_c0_g1_i2	far upstream element-binding 2-like	gi|326519350|dbj|BAJ96674.1|predicted protein [Hordeum vulgare subsp. vulgare]	1.0E-120	326519350	BAJ96674.1	4722	GO:0003723-IEA,GO:0016787-IEA,GO:0003676-IEA	Molecular Function-IEA,Molecular Function-IEA,Molecular Function-IEA	RNA binding	1	91.67%	BAJ96674.1
DN55403_c0_g1_i4	far upstream element-binding 2-like	gi|326519350|dbj|BAJ96674.1|predicted protein [Hordeum vulgare subsp. vulgare]	1.0E-120	326519350	BAJ96674.1	4721	GO:0003723-IEA,GO:0016787-IEA,GO:0003676-IEA	Molecular Function-IEA,Molecular Function-IEA,Molecular Function-IEA	RNA binding	1	91.67%	BAJ96674.1
DN57285_c0_g1_i6	splicing factor 3B subunit 3 isoform X1	gi|326510951|dbj|BAJ91823.1|predicted protein [Hordeum vulgare subsp. vulgare]	0.0E0	326510951	BAJ91823.1	4714	GO:0005634-IEA,GO:0005634-IBA,GO:0003676-IEA,GO:0009536-RCA	Cellular Component-IEA,Cellular Component-IBA,Molecular Function-IEA,Cellular Component-RCA	plastid,nucleic acid binding,nucleus	3	97.67%	BAJ91823.1
DN60153_c0_g2_i1	retrotransposon unclassified [Oryza sativa Japonica Group]	gi|242089979|ref|XP_002440822.1|hypothetical protein SORBIDRAFT_09g007400 [Sorghum bicolor]	0.0E0	242089979	XP_002440822.1	4712	GO:0003677-IEA,GO:0000145-IEA,GO:0003964-IEA,GO:0005739-RCA,GO:0016020-IEA,GO:0016021-IEA,GO:0004519-IEA,GO:0005509-IEA,GO:0030048-IEA,GO:0051646-IEA,GO:0090305-IEA,GO:0006281-IEA,GO:0008270-IEA,GO:0060151-IEA,GO:0006278-IEA,GO:0004672-IEA,GO:0006887-IEA,GO:0005524-IEA,GO:0005622-IEA,GO:0003676-IEA,GO:0006468-IEA,GO:0005886-IEA	Molecular Function-IEA,Cellular Component-IEA,Molecular Function-IEA,Cellular Component-RCA,Cellular Component-IEA,Cellular Component-IEA,Molecular Function-IEA,Molecular Function-IEA,Biological Process-IEA,Biological Process-IEA,Biological Process-IEA,Biological Process-IEA,Molecular Function-IEA,Biological Process-IEA,Biological Process-IEA,Molecular Function-IEA,Biological Process-IEA,Molecula…	organic cyclic compound binding,nucleic acid metabolic process,membrane,cytoplasmic part,metal ion binding,catalytic activity,organelle localization,cellular macromolecule metabolic process,heterocyclic compound binding,single-organism cellular process,cell periphery	11	69.62%	XP_002440822.1
DN57285_c0_g1_i12	splicing factor 3B subunit 3 isoform X1	gi|326510951|dbj|BAJ91823.1|predicted protein [Hordeum vulgare subsp. vulgare]	0.0E0	326510951	BAJ91823.1	4698	GO:0005634-IEA,GO:0005634-IBA,GO:0003676-IEA,GO:0009536-RCA	Cellular Component-IEA,Cellular Component-IBA,Molecular Function-IEA,Cellular Component-RCA	plastid,nucleic acid binding,nucleus	3	97.79%	BAJ91823.1
DN62580_c3_g1_i1	hypothetical protein F775_04457	gi|475587278|gb|EMT20513.1|hypothetical protein F775_04457 [Aegilops tauschii]	0.0E0	475587278	EMT20513.1	4698	GO:0009790-IEA,GO:0048364-IEA,GO:0009926-IEA,GO:0019827-IEA,GO:0009793-IEA,GO:0016310-IEA,GO:0010305-IEA,GO:0001708-IEA,GO:0016301-IEA,GO:0005634-IEA	Biological Process-IEA,Biological Process-IEA,Biological Process-IEA,Biological Process-IEA,Biological Process-IEA,Biological Process-IEA,Biological Process-IEA,Biological Process-IEA,Molecular Function-IEA,Cellular Component-IEA	auxin polar transport,embryo development ending in seed dormancy,leaf vascular tissue pattern formation,root development,cell fate specification,nucleus,stem cell population maintenance	7	98.08%	EMT20513.1
DN63390_c0_g1_i3	retrotransposon unclassified	gi|18378607|gb|AAL68641.1|AF458765_1polyprotein [Oryza sativa Japonica Group]	0.0E0	18378607	AAL68641.1	4696	GO:0000123-IEA,GO:0003677-IEA,GO:0003700-IEA,GO:0046872-IEA,GO:0005509-IEA,GO:0016573-IEA,GO:0016310-IEA,GO:0015979-IEA,GO:0016301-IEA,GO:0019898-IEA,GO:0008152-IEA,GO:0016602-IEA,GO:0016758-IEA,GO:0008270-IEA,GO:0006355-IEA,GO:0015074-IEA,GO:0009523-IEA,GO:0009654-IEA,GO:0005634-IEA,GO:0003676-IEA	Cellular Component-IEA,Molecular Function-IEA,Molecular Function-IEA,Molecular Function-IEA,Molecular Function-IEA,Biological Process-IEA,Biological Process-IEA,Biological Process-IEA,Molecular Function-IEA,Cellular Component-IEA,Biological Process-IEA,Cellular Component-IEA,Molecular Function-IEA,Molecular Function-IEA,Biological Process-IEA,Biological Process-IEA,Cellular Component-IEA,Cellular…	photosystem II oxygen evolving complex,photosynthesis,nucleic acid binding,nucleus,DNA integration,extrinsic component of membrane,calcium ion binding,zinc ion binding	8	84.90%	AAL68641.1
DN62623_c0_g1_i2	transcriptional elongation regulator MINIYO	gi|474270990|gb|EMS60875.1|hypothetical protein TRIUR3_09792 [Triticum urartu]	0.0E0	474270990	EMS60875.1	4689	GO:0006366-IBA,GO:0030154-IEA,GO:0005634-IEA,GO:0005634-IBA	Biological Process-IBA,Biological Process-IEA,Cellular Component-IEA,Cellular Component-IBA	cell differentiation,nucleus,transcription from RNA polymerase II promoter	3	90.75%	EMS60875.1
DN58303_c0_g1_i1	zinc finger CCCH domain-containing 44-like isoform X2	gi|960478494|ref|XP_010234896.2|PREDICTED: zinc finger CCCH domain-containing protein 19-like [Brachypodium distachyon]/gi|944061817|gb|KQJ97407.1|hypothetical protein BRADI_3g30620 [Brachypodium distachyon]	0.0E0	960478494,944061817	XP_010234896.2,KQJ97407.1	4687	GO:0003677-IEA,GO:0003777-IEA,GO:0003777-IBA,GO:0000166-IEA,GO:0008270-IEA,GO:0046872-IEA,GO:0008017-IEA,GO:0005871-IBA,GO:0005524-IEA,GO:0009536-RCA,GO:0016887-IBA,GO:0007018-IEA,GO:0007018-IBA	Molecular Function-IEA,Molecular Function-IEA,Molecular Function-IBA,Molecular Function-IEA,Molecular Function-IEA,Molecular Function-IEA,Molecular Function-IEA,Cellular Component-IBA,Molecular Function-IEA,Cellular Component-RCA,Molecular Function-IBA,Biological Process-IEA,Biological Process-IBA	nucleoside-triphosphatase activity,plastid,DNA binding,zinc ion binding	4	80.29%	XP_010234896.2,KQJ97407.1
DN62934_c0_g2_i1	MODIFIER OF SNC1 1	gi|475604843|gb|EMT25857.1|hypothetical protein F775_04513 [Aegilops tauschii]	0.0E0	475604843	EMT25857.1	4685					96.43%	EMT25857.1
DN57285_c0_g1_i11	splicing factor 3B subunit 3 isoform X1	gi|326510951|dbj|BAJ91823.1|predicted protein [Hordeum vulgare subsp. vulgare]	0.0E0	326510951	BAJ91823.1	4665	GO:0005634-IEA,GO:0005634-IBA,GO:0003676-IEA,GO:0009536-RCA	Cellular Component-IEA,Cellular Component-IBA,Molecular Function-IEA,Cellular Component-RCA	plastid,nucleic acid binding,nucleus	3	98.17%	BAJ91823.1
DN61861_c0_g1_i2	clustered mitochondria isoform X1	gi|326496497|dbj|BAJ94710.1|predicted protein [Hordeum vulgare subsp. vulgare]	0.0E0	326496497	BAJ94710.1	4661	GO:0003743-IEA,GO:0003723-IEA,GO:0005737-IEA,GO:0048312-IEA,GO:0007005-IEA,GO:0006413-IEA	Molecular Function-IEA,Molecular Function-IEA,Cellular Component-IEA,Biological Process-IEA,Biological Process-IEA,Biological Process-IEA	cytoplasm,translational initiation,intracellular distribution of mitochondria,translation initiation factor activity	4	95.38%	BAJ94710.1
DN63590_c1_g1_i3	[Hordeum vulgare vulgare]	gi|326518022|dbj|BAK07263.1|predicted protein [Hordeum vulgare subsp. vulgare]/gi|326525293|dbj|BAK07916.1|predicted protein [Hordeum vulgare subsp. vulgare]	0.0E0	326518022,326525293	BAK07263.1,BAK07916.1	4658	GO:0004712-IEA,GO:0004715-IEA,GO:0016310-IEA,GO:0004672-IEA,GO:0016740-IEA,GO:0016301-IEA,GO:0004674-IEA,GO:0005524-IEA,GO:0018108-IEA,GO:0006468-IEA,GO:0009536-RCA	Molecular Function-IEA,Molecular Function-IEA,Biological Process-IEA,Molecular Function-IEA,Molecular Function-IEA,Molecular Function-IEA,Molecular Function-IEA,Molecular Function-IEA,Biological Process-IEA,Biological Process-IEA,Cellular Component-RCA	plastid,protein serine/threonine/tyrosine kinase activity,protein phosphorylation,ATP binding	4	97.40%	BAK07263.1,BAK07916.1
DN58303_c0_g1_i2	zinc finger CCCH domain-containing 44-like isoform X2	gi|960478494|ref|XP_010234896.2|PREDICTED: zinc finger CCCH domain-containing protein 19-like [Brachypodium distachyon]/gi|944061817|gb|KQJ97407.1|hypothetical protein BRADI_3g30620 [Brachypodium distachyon]	0.0E0	960478494,944061817	XP_010234896.2,KQJ97407.1	4648	GO:0003677-IEA,GO:0003777-IEA,GO:0003777-IBA,GO:0000166-IEA,GO:0008270-IEA,GO:0046872-IEA,GO:0008017-IEA,GO:0005871-IBA,GO:0005524-IEA,GO:0009536-RCA,GO:0016887-IBA,GO:0007018-IEA,GO:0007018-IBA	Molecular Function-IEA,Molecular Function-IEA,Molecular Function-IBA,Molecular Function-IEA,Molecular Function-IEA,Molecular Function-IEA,Molecular Function-IEA,Cellular Component-IBA,Molecular Function-IEA,Cellular Component-RCA,Molecular Function-IBA,Biological Process-IEA,Biological Process-IBA	nucleoside-triphosphatase activity,plastid,DNA binding,zinc ion binding	4	80.47%	XP_010234896.2,KQJ97407.1
DN58439_c0_g1_i4	probable NAP1	gi|326524237|dbj|BAK00502.1|predicted protein [Hordeum vulgare subsp. vulgare]	0.0E0	326524237	BAK00502.1	4641	GO:0005789-IEA,GO:0045010-IEA,GO:0045893-IEA,GO:0048589-IEA,GO:0048765-IEA,GO:0045595-IEA,GO:0071555-IEA,GO:0010014-IEA,GO:0016049-IEA,GO:0007155-IEA,GO:0010090-IEA,GO:0007015-IEA,GO:0048449-IEA,GO:0003002-IEA,GO:0009825-IEA,GO:0005634-IEA,GO:0000278-IEA	Cellular Component-IEA,Biological Process-IEA,Biological Process-IEA,Biological Process-IEA,Biological Process-IEA,Biological Process-IEA,Biological Process-IEA,Biological Process-IEA,Biological Process-IEA,Biological Process-IEA,Biological Process-IEA,Biological Process-IEA,Biological Process-IEA,Biological Process-IEA,Biological Process-IEA,Cellular Component-IEA,Biological Process-IEA	multidimensional cell growth,trichome morphogenesis,developmental growth,nucleus,mitotic cell cycle,actin nucleation,endoplasmic reticulum membrane,floral organ formation,cell adhesion,positive regulation of transcription DNA-templated,root hair cell differentiation,meristem initiation,regulation of cell differentiation,cell wall organization,regionalization	15	99.48%	BAK00502.1
DN59727_c0_g2_i2	Pleiotropic drug resistance 4	gi|475523418|gb|EMT06883.1|Pleiotropic drug resistance protein 4 [Aegilops tauschii]	0.0E0	475523418	EMT06883.1	4639	GO:0000166-IEA,GO:0042626-IBA,GO:0055085-IEA,GO:0016020-RCA,GO:0016020-IEA,GO:0016021-IEA,GO:0016021-IBA,GO:0006810-IEA,GO:0005524-IEA,GO:0005886-IBA,GO:0016887-IEA	Molecular Function-IEA,Molecular Function-IBA,Biological Process-IEA,Cellular Component-RCA,Cellular Component-IEA,Cellular Component-IEA,Cellular Component-IBA,Biological Process-IEA,Molecular Function-IEA,Cellular Component-IBA,Molecular Function-IEA	transmembrane transport,plasma membrane,ATPase activity coupled to transmembrane movement of substances,integral component of membrane,ATP binding	5	99.49%	EMT06883.1
DN58312_c0_g1_i1	HUA2-LIKE 3-like isoform X1 [Oryza brachyantha]	gi|357119793|ref|XP_003561618.1|PREDICTED: protein HUA2-LIKE 2 [Brachypodium distachyon]/gi|944086258|gb|KQK21610.1|hypothetical protein BRADI_1g61937 [Brachypodium distachyon]	0.0E0	944086258,357119793	XP_003561618.1,KQK21610.1	4636	GO:0016023-RCA	Cellular Component-RCA			76.20%	XP_003561618.1,KQK21610.1
DN56798_c3_g2_i23	disease resistance RGA3	gi|944072395|gb|KQK07879.1|hypothetical protein BRADI_2g38192 partial [Brachypodium distachyon]	0.0E0	944072395	KQK07879.1	4634	GO:0008270-IEA,GO:0043531-IEA,GO:0003676-IEA	Molecular Function-IEA,Molecular Function-IEA,Molecular Function-IEA	organic cyclic compound binding,heterocyclic compound binding	2	75.04%	KQK07879.1
DN52213_c0_g3_i1	Os03g0586700 [Oryza sativa Japonica Group]	gi|326502456|dbj|BAJ95291.1|predicted protein [Hordeum vulgare subsp. vulgare]	0.0E0	326502456	BAJ95291.1	4622	GO:0004725-IBA,GO:0005737-IBA,GO:0005829-IEA,GO:0035335-IEA,GO:0005634-IBA	Molecular Function-IBA,Cellular Component-IBA,Cellular Component-IEA,Biological Process-IEA,Cellular Component-IBA	protein tyrosine phosphatase activity,cytosol,peptidyl-tyrosine dephosphorylation,nucleus	4	99.01%	BAJ95291.1
DN56798_c3_g2_i26	disease resistance RGA3	gi|944072395|gb|KQK07879.1|hypothetical protein BRADI_2g38192 partial [Brachypodium distachyon]	0.0E0	944072395	KQK07879.1	4618	GO:0008270-IEA,GO:0043531-IEA,GO:0003676-IEA	Molecular Function-IEA,Molecular Function-IEA,Molecular Function-IEA	organic cyclic compound binding,heterocyclic compound binding	2	75.04%	KQK07879.1
DN63479_c1_g2_i1	Inactive ubiquitin carboxyl-terminal hydrolase 54	gi|474012940|gb|EMS52635.1|Inactive ubiquitin carboxyl-terminal hydrolase 54 [Triticum urartu]	0.0E0	474012940	EMS52635.1	4616	GO:0046872-IEA,GO:0036459-IEA,GO:0016787-IEA,GO:0016579-IEA	Molecular Function-IEA,Molecular Function-IEA,Molecular Function-IEA,Biological Process-IEA	protein deubiquitination,thiol-dependent ubiquitinyl hydrolase activity	2	97.35%	EMS52635.1
DN62429_c0_g1_i3	MAP3K epsilon kinase 1-like isoform X2	gi|326529647|dbj|BAK04770.1|predicted protein [Hordeum vulgare subsp. vulgare]	0.0E0	326529647	BAK04770.1	4609	GO:0005737-IBA,GO:0023014-IEA,GO:0004702-IBA,GO:0051301-IEA,GO:0004713-RCA,GO:0016020-IEA,GO:0016021-IEA,GO:0016310-IEA,GO:0016301-IEA,GO:0004672-IEA,GO:0004674-RCA,GO:0005524-ISS,GO:0005524-RCA,GO:0005524-IEA,GO:0006468-RCA,GO:0006468-IEA	Cellular Component-IBA,Biological Process-IEA,Molecular Function-IBA,Biological Process-IEA,Molecular Function-RCA,Cellular Component-IEA,Cellular Component-IEA,Biological Process-IEA,Molecular Function-IEA,Molecular Function-IEA,Molecular Function-RCA,Molecular Function-ISS,Molecular Function-RCA,Molecular Function-IEA,Biological Process-RCA,Biological Process-IEA	cytoplasm,receptor signaling protein serine/threonine kinase activity,signal transduction by protein phosphorylation,protein tyrosine kinase activity,cell division,integral component of membrane,ATP binding	7	99.09%	BAK04770.1
DN57285_c0_g1_i7	splicing factor 3B subunit 3 isoform X1	gi|326510951|dbj|BAJ91823.1|predicted protein [Hordeum vulgare subsp. vulgare]	0.0E0	326510951	BAJ91823.1	4604	GO:0005634-IEA,GO:0005634-IBA,GO:0003676-IEA,GO:0009536-RCA	Cellular Component-IEA,Cellular Component-IBA,Molecular Function-IEA,Cellular Component-RCA	plastid,nucleic acid binding,nucleus	3	98.17%	BAJ91823.1
DN61265_c0_g1_i8	AP2-associated kinase 1-like [Phoenix dactylifera]	gi|326523989|dbj|BAJ97005.1|predicted protein [Hordeum vulgare subsp. vulgare]	0.0E0	326523989	BAJ97005.1	4597	GO:0005737-IBA,GO:0030100-IBA,GO:0016310-IEA,GO:0004672-IEA,GO:0016301-IEA,GO:0004674-IBA,GO:0005524-IEA,GO:0006468-IEA,GO:0006468-IBA	Cellular Component-IBA,Biological Process-IBA,Biological Process-IEA,Molecular Function-IEA,Molecular Function-IEA,Molecular Function-IBA,Molecular Function-IEA,Biological Process-IEA,Biological Process-IBA	cytoplasm,protein serine/threonine kinase activity,regulation of endocytosis,protein phosphorylation,ATP binding	5	95.67%	BAJ97005.1
DN58439_c0_g1_i1	probable NAP1	gi|326524237|dbj|BAK00502.1|predicted protein [Hordeum vulgare subsp. vulgare]	0.0E0	326524237	BAK00502.1	4596	GO:0005789-IEA,GO:0045010-IEA,GO:0045893-IEA,GO:0048589-IEA,GO:0048765-IEA,GO:0045595-IEA,GO:0071555-IEA,GO:0010014-IEA,GO:0016049-IEA,GO:0007155-IEA,GO:0010090-IEA,GO:0007015-IEA,GO:0048449-IEA,GO:0003002-IEA,GO:0009825-IEA,GO:0005634-IEA,GO:0000278-IEA	Cellular Component-IEA,Biological Process-IEA,Biological Process-IEA,Biological Process-IEA,Biological Process-IEA,Biological Process-IEA,Biological Process-IEA,Biological Process-IEA,Biological Process-IEA,Biological Process-IEA,Biological Process-IEA,Biological Process-IEA,Biological Process-IEA,Biological Process-IEA,Biological Process-IEA,Cellular Component-IEA,Biological Process-IEA	multidimensional cell growth,trichome morphogenesis,developmental growth,nucleus,mitotic cell cycle,actin nucleation,endoplasmic reticulum membrane,floral organ formation,cell adhesion,positive regulation of transcription DNA-templated,root hair cell differentiation,meristem initiation,regulation of cell differentiation,cell wall organization,regionalization	15	98.38%	BAK00502.1
DN63374_c0_g1_i3	DNA-directed RNA polymerase I subunit rpa1	gi|474022713|gb|EMS52925.1|DNA-directed RNA polymerase I subunit rpa1 [Triticum urartu]	0.0E0	474022713	EMS52925.1	4595	GO:0003677-ISS,GO:0003677-IEA,GO:0006606-IEA,GO:0003899-ISS,GO:0003899-IEA,GO:0005736-IBA,GO:0006406-IEA,GO:0001054-IBA,GO:0005829-RCA,GO:0016740-IEA,GO:0016779-IEA,GO:0008270-IEA,GO:0006351-ISS,GO:0006351-IEA,GO:0006360-IEA,GO:0042254-IEA,GO:0006354-IEA,GO:0009506-IDA,GO:0009506-IEA,GO:0005634-ISM,GO:0005634-ISS,GO:0005634-IDA,GO:0005634-IEA	Molecular Function-ISS,Molecular Function-IEA,Biological Process-IEA,Molecular Function-ISS,Molecular Function-IEA,Cellular Component-IBA,Biological Process-IEA,Molecular Function-IBA,Cellular Component-RCA,Molecular Function-IEA,Molecular Function-IEA,Molecular Function-IEA,Biological Process-ISS,Biological Process-IEA,Biological Process-IEA,Biological Process-IEA,Biological Process-IEA,Cellular…	DNA-directed RNA polymerase activity,mRNA export from nucleus,plasmodesma,nucleus,protein import into nucleus,DNA binding,zinc ion binding,DNA-templated transcription elongation	8	96.76%	EMS52925.1
DN61891_c1_g1_i2	myosin-17 isoform X1	gi|944072974|gb|KQK08458.1|hypothetical protein BRADI_2g41977 [Brachypodium distachyon]	0.0E0	944072974	KQK08458.1	4594	GO:0016459-IEA,GO:0000166-IEA,GO:0003779-IEA,GO:0030247-IBA,GO:0004553-IBA,GO:0003774-IEA,GO:0005524-IEA,GO:0046658-IBA	Cellular Component-IEA,Molecular Function-IEA,Molecular Function-IEA,Molecular Function-IBA,Molecular Function-IBA,Molecular Function-IEA,Molecular Function-IEA,Cellular Component-IBA	myosin complex,hydrolase activity hydrolyzing O-glycosyl compounds,polysaccharide binding,ATP binding,actin binding,anchored component of plasma membrane,motor activity	7	98.40%	KQK08458.1
DN57285_c0_g1_i2	splicing factor 3B subunit 3 isoform X3	gi|326510951|dbj|BAJ91823.1|predicted protein [Hordeum vulgare subsp. vulgare]	0.0E0	326510951	BAJ91823.1	4588	GO:0005634-IEA,GO:0005634-IBA,GO:0003676-IEA,GO:0009536-RCA	Cellular Component-IEA,Cellular Component-IBA,Molecular Function-IEA,Cellular Component-RCA	plastid,nucleic acid binding,nucleus	3	98.35%	BAJ91823.1
DN63501_c1_g2_i4	Phospholipase D beta 1	gi|475384825|gb|EMT00669.1|Phospholipase D beta 1 [Aegilops tauschii]	0.0E0	475384825	EMT00669.1	4585	GO:0008152-RCA,GO:0046470-IEA,GO:0003824-RCA,GO:0003824-IEA,GO:0016042-IEA,GO:0016020-IEA,GO:0005509-IEA,GO:0009506-IEA,GO:0004630-IEA,GO:0016787-IEA,GO:0005546-IEA,GO:0070290-IEA	Biological Process-RCA,Biological Process-IEA,Molecular Function-RCA,Molecular Function-IEA,Biological Process-IEA,Cellular Component-IEA,Molecular Function-IEA,Cellular Component-IEA,Molecular Function-IEA,Molecular Function-IEA,Molecular Function-IEA,Molecular Function-IEA	membrane,plasmodesma,phospholipase D activity,lipid catabolic process,N-acylphosphatidylethanolamine-specific phospholipase D activity,phosphatidylinositol-45-bisphosphate binding,phosphatidylcholine metabolic process,calcium ion binding	8	94.98%	EMT00669.1
DN61891_c1_g1_i1	myosin-17 isoform X1	gi|944072974|gb|KQK08458.1|hypothetical protein BRADI_2g41977 [Brachypodium distachyon]	0.0E0	944072974	KQK08458.1	4579	GO:0000166-IEA,GO:0003779-IEA,GO:0048467-IEA,GO:0030247-IBA,GO:0051645-IEA,GO:0016459-IEA,GO:0042802-IEA,GO:0090436-IEA,GO:0010090-IEA,GO:0004553-IBA,GO:0003774-IEA,GO:0005524-IEA,GO:0046658-IBA	Molecular Function-IEA,Molecular Function-IEA,Biological Process-IEA,Molecular Function-IBA,Biological Process-IEA,Cellular Component-IEA,Molecular Function-IEA,Biological Process-IEA,Biological Process-IEA,Molecular Function-IBA,Molecular Function-IEA,Molecular Function-IEA,Cellular Component-IBA	myosin complex,hydrolase activity hydrolyzing O-glycosyl compounds,Golgi localization,polysaccharide binding,identical protein binding,trichome morphogenesis,gynoecium development,leaf pavement cell development,ATP binding,actin binding,anchored component of plasma membrane,motor activity	12	98.04%	KQK08458.1
DN55514_c0_g3_i1	ENHANCER OF AG-4 2-like [Oryza brachyantha]	gi|474411286|gb|EMS66830.1|hypothetical protein TRIUR3_21935 [Triticum urartu]	0.0E0	474411286	EMS66830.1	4579	GO:0005739-RCA	Cellular Component-RCA	mitochondrion	1	89.66%	EMS66830.1
DN61300_c0_g1_i1	nuclear pore complex NUP155	gi|326525999|dbj|BAJ93176.1|predicted protein [Hordeum vulgare subsp. vulgare]	0.0E0	326525999	BAJ93176.1	4541	GO:0006913-IEA,GO:0001510-IEA,GO:0006606-IBA,GO:0006405-IBA,GO:0009507-IEA,GO:0017056-IEA,GO:0017056-IBA,GO:0036228-IBA,GO:0044611-IBA,GO:0005487-IEA,GO:0005643-IEA,GO:0009506-IEA,GO:0005730-IEA,GO:0000972-IBA,GO:0005886-IEA,GO:0009536-RCA	Biological Process-IEA,Biological Process-IEA,Biological Process-IBA,Biological Process-IBA,Cellular Component-IEA,Molecular Function-IEA,Molecular Function-IBA,Biological Process-IBA,Cellular Component-IBA,Molecular Function-IEA,Cellular Component-IEA,Cellular Component-IEA,Cellular Component-IEA,Biological Process-IBA,Cellular Component-IEA,Cellular Component-RCA	RNA export from nucleus,structural constituent of nuclear pore,chloroplast,plasma membrane,nuclear pore inner ring,plasmodesma,nucleocytoplasmic transporter activity,nucleolus,protein targeting to nuclear inner membrane,transcription-dependent tethering of RNA polymerase II gene DNA at nuclear periphery,protein import into nucleus,RNA methylation	12	98.94%	BAJ93176.1
DN57083_c0_g1_i1	partial [Oryza sativa Indica Group]	gi|474074651|gb|EMS54522.1|hypothetical protein TRIUR3_14199 [Triticum urartu]	0.0E0	474074651	EMS54522.1	4539					92.24%	EMS54522.1
DN62265_c0_g1_i2	Cell division cycle and apoptosis regulator 1	gi|326532296|dbj|BAK05077.1|predicted protein [Hordeum vulgare subsp. vulgare]	0.0E0	326532296	BAK05077.1	4531	GO:0051301-IEA,GO:0005829-IEA,GO:0055078-IEA,GO:0005509-IEA,GO:0006355-IEA,GO:0005634-IEA	Biological Process-IEA,Cellular Component-IEA,Biological Process-IEA,Molecular Function-IEA,Biological Process-IEA,Cellular Component-IEA	cell division,calcium ion binding,regulation of transcription DNA-templated	3	92.01%	BAK05077.1
DN62249_c0_g1_i1	Structural maintenance of chromosomes 4	gi|473882680|gb|EMS48039.1|Structural maintenance of chromosomes protein 4 [Triticum urartu]	0.0E0	473882680	EMS48039.1	4522	GO:0055085-IEA,GO:0051276-IEA,GO:0016020-IEA,GO:0016021-IEA,GO:0005694-IEA,GO:0022857-IBA,GO:0022857-IEA,GO:0006810-IBA,GO:0005524-IEA,GO:0005634-IEA,GO:0005886-IBA	Biological Process-IEA,Biological Process-IEA,Cellular Component-IEA,Cellular Component-IEA,Cellular Component-IEA,Molecular Function-IBA,Molecular Function-IEA,Biological Process-IBA,Molecular Function-IEA,Cellular Component-IEA,Cellular Component-IBA	transmembrane transport,chromosome organization,plasma membrane,transmembrane transporter activity,chromosome,nucleus,integral component of membrane,ATP binding	8	97.31%	EMS48039.1
DN62050_c0_g1_i2	unnamed protein product	gi|669030237|emb|CDM84700.1|unnamed protein product [Triticum aestivum]	0.0E0	669030237	CDM84700.1	4515	GO:0008270-IEA,GO:0046872-IEA,GO:0005634-ISM,GO:0009536-RCA	Molecular Function-IEA,Molecular Function-IEA,Cellular Component-ISM,Cellular Component-RCA	plastid,zinc ion binding	2	92.92%	CDM84700.1
DN55514_c0_g3_i3	ENHANCER OF AG-4 2-like [Oryza brachyantha]	gi|474411286|gb|EMS66830.1|hypothetical protein TRIUR3_21935 [Triticum urartu]	0.0E0	474411286	EMS66830.1	4506	GO:0005739-RCA	Cellular Component-RCA	mitochondrion	1	89.66%	EMS66830.1
DN61265_c0_g1_i15	AP2-associated kinase 1-like [Phoenix dactylifera]	gi|326523989|dbj|BAJ97005.1|predicted protein [Hordeum vulgare subsp. vulgare]	0.0E0	326523989	BAJ97005.1	4502	GO:0005737-IBA,GO:0030100-IBA,GO:0016310-IEA,GO:0004672-IEA,GO:0016301-IEA,GO:0004674-IBA,GO:0005524-IEA,GO:0006468-IEA,GO:0006468-IBA	Cellular Component-IBA,Biological Process-IBA,Biological Process-IEA,Molecular Function-IEA,Molecular Function-IEA,Molecular Function-IBA,Molecular Function-IEA,Biological Process-IEA,Biological Process-IBA	cytoplasm,protein serine/threonine kinase activity,regulation of endocytosis,protein phosphorylation,ATP binding	5	95.67%	BAJ97005.1
DN61265_c0_g1_i9	AP2-associated kinase 1-like [Phoenix dactylifera]	gi|326523989|dbj|BAJ97005.1|predicted protein [Hordeum vulgare subsp. vulgare]	0.0E0	326523989	BAJ97005.1	4489	GO:0005737-IBA,GO:0030100-IBA,GO:0016310-IEA,GO:0004672-IEA,GO:0016301-IEA,GO:0004674-IBA,GO:0005524-IEA,GO:0006468-IEA,GO:0006468-IBA	Cellular Component-IBA,Biological Process-IBA,Biological Process-IEA,Molecular Function-IEA,Molecular Function-IEA,Molecular Function-IBA,Molecular Function-IEA,Biological Process-IEA,Biological Process-IBA	cytoplasm,protein serine/threonine kinase activity,regulation of endocytosis,protein phosphorylation,ATP binding	5	95.67%	BAJ97005.1
DN63540_c0_g5_i1	E3 ubiquitin- ligase listerin isoform X1	gi|475562613|gb|EMT14083.1|RING finger protein 160 [Aegilops tauschii]	0.0E0	475562613	EMT14083.1	4488	GO:0046872-IEA,GO:0009909-IEA,GO:0005829-IEA,GO:0050826-IEA,GO:0010228-IEA,GO:0016874-IEA,GO:0008270-IEA,GO:0009630-IEA,GO:0010182-IEA,GO:0009640-IEA,GO:0009793-IEA,GO:0010162-IEA,GO:0000911-IEA,GO:0006486-IEA,GO:0000226-IEA,GO:0009845-IEA,GO:0009933-IEA	Molecular Function-IEA,Biological Process-IEA,Cellular Component-IEA,Biological Process-IEA,Biological Process-IEA,Molecular Function-IEA,Molecular Function-IEA,Biological Process-IEA,Biological Process-IEA,Biological Process-IEA,Biological Process-IEA,Biological Process-IEA,Biological Process-IEA,Biological Process-IEA,Biological Process-IEA,Biological Process-IEA,Biological Process-IEA	response to freezing,cytosol,protein glycosylation,sugar mediated signaling pathway,seed germination,cytokinesis by cell plate formation,gravitropism,microtubule cytoskeleton organization,photomorphogenesis,embryo development ending in seed dormancy,vegetative to reproductive phase transition of meristem,regulation of flower development,seed dormancy process,ligase activity,zinc ion binding,meris…	16	96.77%	EMT14083.1
DN62272_c0_g1_i2	hypothetical protein F775_23308	gi|475545912|gb|EMT10566.1|hypothetical protein F775_23308 [Aegilops tauschii]	0.0E0	475545912	EMT10566.1	4481	GO:0008483-IEA,GO:0016740-IEA	Molecular Function-IEA,Molecular Function-IEA			92.50%	EMT10566.1
DN63561_c2_g3_i2	Histone-lysine N-methyltransferase ASHH2	gi|475587096|gb|EMT20452.1|Histone-lysine N-methyltransferase ASHH2 [Aegilops tauschii]	0.0E0	475587096	EMT20452.1	4480	GO:0006979-IEA,GO:0004601-IEA,GO:0016020-IEA,GO:0016021-IEA,GO:0018024-IEA,GO:0055114-IEA,GO:0016740-IEA,GO:0098869-IEA,GO:0034968-IEA,GO:0032259-IEA,GO:0008270-IEA,GO:0020037-IEA,GO:0008168-IEA,GO:0005634-IEA	Biological Process-IEA,Molecular Function-IEA,Cellular Component-IEA,Cellular Component-IEA,Molecular Function-IEA,Biological Process-IEA,Molecular Function-IEA,Biological Process-IEA,Biological Process-IEA,Biological Process-IEA,Molecular Function-IEA,Molecular Function-IEA,Molecular Function-IEA,Cellular Component-IEA	histone lysine methylation,nucleus,histone-lysine N-methyltransferase activity,zinc ion binding	4	89.26%	EMT20452.1
DN61284_c0_g1_i4	Inhibitor of Bruton tyrosine kinase	gi|326519524|dbj|BAK00135.1|predicted protein [Hordeum vulgare subsp. vulgare]	0.0E0	326519524	BAK00135.1	4479	GO:0016020-IEA,GO:0016021-IEA,GO:0005509-IBA,GO:0016310-IEA,GO:0016301-IEA,GO:0005544-IBA,GO:0009536-RCA,GO:0005886-IBA	Cellular Component-IEA,Cellular Component-IEA,Molecular Function-IBA,Biological Process-IEA,Molecular Function-IEA,Molecular Function-IBA,Cellular Component-RCA,Cellular Component-IBA	plastid,plasma membrane,kinase activity,calcium-dependent phospholipid binding,integral component of membrane,phosphorylation,calcium ion binding	7	97.48%	BAK00135.1
DN61615_c0_g1_i1	Fip1 motif family expressed [Oryza sativa Japonica Group]	gi|473998305|gb|EMS52121.1|hypothetical protein TRIUR3_15899 [Triticum urartu]	0.0E0	473998305	EMS52121.1	4474	GO:0008284-IEA,GO:0042802-IEA,GO:0003723-IEA,GO:0003735-IEA,GO:0009630-IEA,GO:0030529-IEA,GO:0006397-IEA,GO:0005840-IEA,GO:0019843-IEA,GO:0006412-IEA,GO:0005622-IEA	Biological Process-IEA,Molecular Function-IEA,Molecular Function-IEA,Molecular Function-IEA,Biological Process-IEA,Cellular Component-IEA,Biological Process-IEA,Cellular Component-IEA,Molecular Function-IEA,Biological Process-IEA,Cellular Component-IEA	positive regulation of cell proliferation,mRNA processing,rRNA binding,translation,ribosome,gravitropism,structural constituent of ribosome	7	97.65%	EMS52121.1
DN62040_c1_g9_i1	photosystem I P700 chlorophyll a apo A2 (chloroplast) [Aegilops tauschii]	gi|1001825000|gb|AMM06269.1|'photosystem I P700 apoprotein A1 (chloroplast) [Vicia sativa]	0.0E0	1001825000	AMM06269.1	4472	GO:0000287-IEA,GO:0009507-IEA,GO:0046872-IEA,GO:0016491-IEA,GO:0005739-RCA,GO:0018298-IEA,GO:0016020-RCA,GO:0016020-IEA,GO:0016021-IEA,GO:0055114-IEA,GO:0051539-IEA,GO:0015979-IEA,GO:0016168-IEA,GO:0051536-IEA,GO:0009055-IEA,GO:0009579-IEA,GO:0009535-IEA,GO:0042651-IEA,GO:0009522-IEA,GO:0009536-IC,GO:0009536-IEA	Molecular Function-IEA,Cellular Component-IEA,Molecular Function-IEA,Molecular Function-IEA,Cellular Component-RCA,Biological Process-IEA,Cellular Component-RCA,Cellular Component-IEA,Cellular Component-IEA,Biological Process-IEA,Molecular Function-IEA,Biological Process-IEA,Molecular Function-IEA,Molecular Function-IEA,Molecular Function-IEA,Cellular Component-IEA,Cellular Component-IEA,Cellular…	4 iron 4 sulfur cluster binding,magnesium ion binding,chlorophyll binding,oxidation-reduction process,photosynthesis,photosystem I,oxidoreductase activity,integral component of membrane,electron carrier activity,protein-chromophore linkage,mitochondrion,chloroplast thylakoid membrane	12	89.95%	AMM06269.1
DN62272_c0_g1_i5	hypothetical protein F775_23308	gi|475545912|gb|EMT10566.1|hypothetical protein F775_23308 [Aegilops tauschii]	0.0E0	475545912	EMT10566.1	4466	GO:0008483-IEA,GO:0016740-IEA	Molecular Function-IEA,Molecular Function-IEA			91.90%	EMT10566.1
DN62796_c1_g2_i2	nuclear pore complex GP210 isoform X2	gi|475533388|gb|EMT08375.1|hypothetical protein F775_05937 [Aegilops tauschii]	0.0E0	475533388	EMT08375.1	4461	GO:0000166-IEA,GO:0016020-IEA,GO:0016021-IEA,GO:0016023-RCA,GO:0005643-IBA,GO:0003676-IEA	Molecular Function-IEA,Cellular Component-IEA,Cellular Component-IEA,Cellular Component-RCA,Cellular Component-IBA,Molecular Function-IEA	cytoplasmic membrane-bounded vesicle,integral component of membrane,nuclear pore	3	97.05%	EMT08375.1
DN63031_c0_g3_i5	Os07g0562800 [Oryza sativa Japonica Group]	gi|326512342|dbj|BAJ99526.1|predicted protein [Hordeum vulgare subsp. vulgare]	0.0E0	326512342	BAJ99526.1	4459	GO:0016459-IEA,GO:0000166-IEA,GO:0003779-IEA,GO:0016020-IEA,GO:0016021-IEA,GO:1901642-IEA,GO:0006810-IEA,GO:0005524-IEA,GO:0003774-IEA,GO:0005337-IEA,GO:0009536-RCA	Cellular Component-IEA,Molecular Function-IEA,Molecular Function-IEA,Cellular Component-IEA,Cellular Component-IEA,Biological Process-IEA,Biological Process-IEA,Molecular Function-IEA,Molecular Function-IEA,Molecular Function-IEA,Cellular Component-RCA	myosin complex,plastid,nucleoside transmembrane transport,integral component of membrane,nucleoside transmembrane transporter activity,ATP binding,actin binding,motor activity	8	98.45%	BAJ99526.1
DN56798_c3_g2_i5	disease resistance RGA3	gi|944072395|gb|KQK07879.1|hypothetical protein BRADI_2g38192 partial [Brachypodium distachyon]	0.0E0	944072395	KQK07879.1	4459	GO:0008270-IEA,GO:0043531-IEA,GO:0003676-IEA	Molecular Function-IEA,Molecular Function-IEA,Molecular Function-IEA	organic cyclic compound binding,heterocyclic compound binding	2	75.06%	KQK07879.1
DN63031_c0_g3_i4	Os07g0562800 [Oryza sativa Japonica Group]	gi|326512342|dbj|BAJ99526.1|predicted protein [Hordeum vulgare subsp. vulgare]	0.0E0	326512342	BAJ99526.1	4456	GO:0016459-IEA,GO:0000166-IEA,GO:0003779-IEA,GO:0016020-IEA,GO:0016021-IEA,GO:1901642-IEA,GO:0006810-IEA,GO:0003774-IEA,GO:0005524-IEA,GO:0005337-IEA,GO:0009536-RCA	Cellular Component-IEA,Molecular Function-IEA,Molecular Function-IEA,Cellular Component-IEA,Cellular Component-IEA,Biological Process-IEA,Biological Process-IEA,Molecular Function-IEA,Molecular Function-IEA,Molecular Function-IEA,Cellular Component-RCA	myosin complex,plastid,nucleoside transmembrane transport,integral component of membrane,nucleoside transmembrane transporter activity,ATP binding,actin binding,motor activity	8	98.12%	BAJ99526.1
DN58312_c0_g1_i2	HUA2-LIKE 3-like isoform X1 [Oryza brachyantha]	gi|357119793|ref|XP_003561618.1|PREDICTED: protein HUA2-LIKE 2 [Brachypodium distachyon]/gi|944086258|gb|KQK21610.1|hypothetical protein BRADI_1g61937 [Brachypodium distachyon]	0.0E0	944086258,357119793	XP_003561618.1,KQK21610.1	4453	GO:0016023-RCA	Cellular Component-RCA	cytoplasmic membrane-bounded vesicle	1	79.76%	XP_003561618.1,KQK21610.1
DN63031_c0_g3_i2	Os07g0562800 [Oryza sativa Japonica Group]	gi|326512342|dbj|BAJ99526.1|predicted protein [Hordeum vulgare subsp. vulgare]	0.0E0	326512342	BAJ99526.1	4447	GO:0016459-IEA,GO:0000166-IEA,GO:0003779-IEA,GO:0016020-IEA,GO:0016021-IEA,GO:1901642-IEA,GO:0006810-IEA,GO:0003774-IEA,GO:0005524-IEA,GO:0005337-IEA,GO:0009536-RCA	Cellular Component-IEA,Molecular Function-IEA,Molecular Function-IEA,Cellular Component-IEA,Cellular Component-IEA,Biological Process-IEA,Biological Process-IEA,Molecular Function-IEA,Molecular Function-IEA,Molecular Function-IEA,Cellular Component-RCA	myosin complex,plastid,nucleoside transmembrane transport,integral component of membrane,nucleoside transmembrane transporter activity,ATP binding,actin binding,motor activity	8	98.53%	BAJ99526.1
DN63383_c1_g2_i1	xanthine dehydrogenase	gi|357121299|ref|XP_003562358.1|PREDICTED: xanthine dehydrogenase [Brachypodium distachyon]/gi|944079023|gb|KQK14375.1|hypothetical protein BRADI_1g15800 [Brachypodium distachyon]	0.0E0	357121299,944079023	XP_003562358.1,KQK14375.1	4444	GO:0004855-IEA,GO:0004854-IBA,GO:0005506-IEA,GO:0003824-IEA,GO:0050660-IEA,GO:0050660-IBA,GO:0016491-IEA,GO:0046872-IEA,GO:0005829-IBA,GO:0055114-IEA,GO:0051537-IEA,GO:0051536-IEA,GO:0016614-IEA,GO:0016903-IBA,GO:0009055-IEA,GO:0009115-IBA	Molecular Function-IEA,Molecular Function-IBA,Molecular Function-IEA,Molecular Function-IEA,Molecular Function-IEA,Molecular Function-IBA,Molecular Function-IEA,Molecular Function-IEA,Cellular Component-IBA,Biological Process-IEA,Molecular Function-IEA,Molecular Function-IEA,Molecular Function-IEA,Molecular Function-IBA,Molecular Function-IEA,Biological Process-IBA	iron ion binding,oxidation-reduction process,cytosol,oxidoreductase activity acting on the aldehyde or oxo group of donors,flavin adenine dinucleotide binding,2 iron 2 sulfur cluster binding,xanthine catabolic process,electron carrier activity,oxidoreductase activity acting on CH-OH group of donors,xanthine dehydrogenase activity,xanthine oxidase activity	11	94.47%	XP_003562358.1,KQK14375.1
DN63031_c0_g3_i1	Os07g0562800 [Oryza sativa Japonica Group]	gi|326512342|dbj|BAJ99526.1|predicted protein [Hordeum vulgare subsp. vulgare]	0.0E0	326512342	BAJ99526.1	4444	GO:0016459-IEA,GO:0000166-IEA,GO:0003779-IEA,GO:0016020-IEA,GO:0016021-IEA,GO:1901642-IEA,GO:0006810-IEA,GO:0003774-IEA,GO:0005524-IEA,GO:0005337-IEA,GO:0009536-RCA	Cellular Component-IEA,Molecular Function-IEA,Molecular Function-IEA,Cellular Component-IEA,Cellular Component-IEA,Biological Process-IEA,Biological Process-IEA,Molecular Function-IEA,Molecular Function-IEA,Molecular Function-IEA,Cellular Component-RCA	myosin complex,plastid,nucleoside transmembrane transport,integral component of membrane,nucleoside transmembrane transporter activity,ATP binding,actin binding,motor activity	8	98.12%	BAJ99526.1
DN57117_c0_g3_i1	helicase-like transcription factor CHR28 isoform X1 [Phoenix dactylifera]	gi|357118332|ref|XP_003560909.1|PREDICTED: ATP-dependent helicase ULS1-like [Brachypodium distachyon]/gi|944083590|gb|KQK18942.1|hypothetical protein BRADI_1g45620 [Brachypodium distachyon]	0.0E0	944083590,357118332	KQK18942.1,XP_003560909.1	4443	GO:0005737-IBA,GO:0008270-IEA,GO:0046872-IEA,GO:0016020-IEA,GO:0048025-IBA,GO:0016021-IEA,GO:0042981-IBA,GO:0004386-IEA,GO:0005524-IEA	Cellular Component-IBA,Molecular Function-IEA,Molecular Function-IEA,Cellular Component-IEA,Biological Process-IBA,Cellular Component-IEA,Biological Process-IBA,Molecular Function-IEA,Molecular Function-IEA	cytoplasm,membrane,helicase activity,negative regulation of mRNA splicing via spliceosome,ATP binding,regulation of apoptotic process,zinc ion binding	7	86.85%	KQK18942.1,XP_003560909.1
DN61444_c0_g1_i1	Embryogenesis-associated EMB8	gi|475584921|gb|EMT19905.1|hypothetical protein F775_01816 [Aegilops tauschii]	0.0E0	475584921	EMT19905.1	4439	GO:0016926-IBA,GO:0016020-RCA,GO:0016020-IEA,GO:0006508-IEA,GO:0016021-IEA,GO:0016929-IBA,GO:0004175-IBA,GO:0008234-IEA,GO:0016787-IEA,GO:0005634-IBA,GO:0009536-RCA	Biological Process-IBA,Cellular Component-RCA,Cellular Component-IEA,Biological Process-IEA,Cellular Component-IEA,Molecular Function-IBA,Molecular Function-IBA,Molecular Function-IEA,Molecular Function-IEA,Cellular Component-IBA,Cellular Component-RCA	plastid,protein desumoylation,nucleus,endopeptidase activity,integral component of membrane,SUMO-specific protease activity	6	92.79%	EMT19905.1
DN59737_c0_g1_i6	UDP-glucose:glyco glucosyltransferase	gi|721659421|ref|XP_010234810.1|PREDICTED: UDP-glucose:glycoprotein glucosyltransferase isoform X1 [Brachypodium distachyon]/gi|944061476|gb|KQJ97066.1|hypothetical protein BRADI_3g28605 [Brachypodium distachyon]	0.0E0	944061476,721659421	KQJ97066.1,XP_010234810.1	4431	GO:0016757-IEA,GO:0097359-IEA,GO:0006486-IEA,GO:0003980-IEA,GO:0016740-IEA	Molecular Function-IEA,Biological Process-IEA,Biological Process-IEA,Molecular Function-IEA,Molecular Function-IEA	protein glycosylation,UDP-glucosylation,UDP-glucose:glycoprotein glucosyltransferase activity	3	95.22%	KQJ97066.1,XP_010234810.1
DN60928_c0_g1_i1	golgin subfamily A member 4-like isoform X1 [Phoenix dactylifera]	gi|474329855|gb|EMS62553.1|hypothetical protein TRIUR3_27643 [Triticum urartu]	0.0E0	474329855	EMS62553.1	4429	GO:0016020-IEA,GO:0016021-IEA	Cellular Component-IEA,Cellular Component-IEA	integral component of membrane	1	98.75%	EMS62553.1
DN61504_c0_g2_i1	Alpha-glucan water chloroplastic	gi|475536130|gb|EMT08869.1|Alpha-glucan water dikinase chloroplastic [Aegilops tauschii]	0.0E0	475536130	EMT08869.1	4427	GO:0050521-IEA,GO:0009507-IEA,GO:0005739-RCA,GO:0005739-IEA,GO:0003824-IEA,GO:0016310-IEA,GO:0016740-IEA,GO:0016301-IEA,GO:0009570-IEA,GO:0009941-IEA,GO:0009631-IEA,GO:0005983-IEA,GO:0005524-IEA,GO:0009536-RCA	Molecular Function-IEA,Cellular Component-IEA,Cellular Component-RCA,Cellular Component-IEA,Molecular Function-IEA,Biological Process-IEA,Molecular Function-IEA,Molecular Function-IEA,Cellular Component-IEA,Cellular Component-IEA,Biological Process-IEA,Biological Process-IEA,Molecular Function-IEA,Cellular Component-RCA	chloroplast envelope,chloroplast stroma,alpha-glucan water dikinase activity,starch catabolic process,cold acclimation,ATP binding,phosphorylation,mitochondrion	8	93.25%	EMT08869.1
DN61796_c0_g4_i1	E3 ubiquitin- ligase UPL4	gi|475466043|gb|EMT02198.1|E3 ubiquitin-protein ligase UPL4 [Aegilops tauschii]	0.0E0	475466043	EMT02198.1	4424	GO:0005737-IBA,GO:0016020-IEA,GO:0016021-IEA,GO:0016874-IEA,GO:0042787-IBA,GO:0016567-IEA,GO:0004842-IBA,GO:0004842-IEA,GO:0005634-IBA	Cellular Component-IBA,Cellular Component-IEA,Cellular Component-IEA,Molecular Function-IEA,Biological Process-IBA,Biological Process-IEA,Molecular Function-IBA,Molecular Function-IEA,Cellular Component-IBA	cytoplasm,protein ubiquitination involved in ubiquitin-dependent protein catabolic process,ubiquitin-protein transferase activity,nucleus,ligase activity,integral component of membrane	6	97.91%	EMT02198.1
DN61280_c1_g4_i5	DNA repair Rad50	gi|157863718|gb|ABV90880.1|DNA repair protein Rad50 [Aegilops tauschii]	0.0E0	157863718	ABV90880.1	4418	GO:0000794-IBA,GO:0032508-IBA,GO:0000790-IBA,GO:0051880-IBA,GO:0016787-IEA,GO:0016887-IEA,GO:0046939-IEA,GO:0043047-IBA,GO:0007004-IBA,GO:0006312-IEA,GO:0004017-IBA,GO:0000014-IBA,GO:0008408-IBA,GO:0005737-IEA,GO:0030870-IEA,GO:0030870-IBA,GO:0016233-IEA,GO:0016233-IBA,GO:0006281-IEA,GO:0090305-IBA,GO:0035861-IBA,GO:0007131-IBA,GO:0003691-IBA,GO:0000724-IBA,GO:0000723-IEA,GO:0000722-IBA,GO:007019…	Cellular Component-IBA,Biological Process-IBA,Cellular Component-IBA,Molecular Function-IBA,Molecular Function-IEA,Molecular Function-IEA,Biological Process-IEA,Molecular Function-IBA,Biological Process-IBA,Biological Process-IEA,Molecular Function-IBA,Molecular Function-IBA,Molecular Function-IBA,Cellular Component-IEA,Cellular Component-IEA,Cellular Component-IBA,Biological Process-IEA,Biologic…	nuclear chromatin,nucleotide phosphorylation,ATP-dependent DNA helicase activity,single-stranded telomeric DNA binding,Mre11 complex,double-stranded telomeric DNA binding,3'-5' exonuclease activity,DNA duplex unwinding,single-stranded DNA endodeoxyribonuclease activity,telomere capping,reciprocal meiotic recombination,telomere maintenance via telomerase,condensed nuclear chromosome,cytoplasm,telo…	22	99.39%	ABV90880.1
DN62284_c0_g2_i2	symplekin isoform X1 [Brachypodium distachyon]	gi|669029593|emb|CDM83848.1|unnamed protein product [Triticum aestivum]	0.0E0	669029593	CDM83848.1	4418	GO:0016020-IEA,GO:0016021-IEA	Cellular Component-IEA,Cellular Component-IEA	integral component of membrane	1	97.02%	CDM83848.1
DN63226_c0_g9_i2	RNA-directed DNA methylation 3	gi|474387061|gb|EMS65052.1|hypothetical protein TRIUR3_18947 [Triticum urartu]	0.0E0	474387061	EMS65052.1	4417	GO:0006306-IEA,GO:0030422-IEA	Biological Process-IEA,Biological Process-IEA	DNA methylation,production of siRNA involved in RNA interference	2	88.31%	EMS65052.1
DN59737_c0_g1_i4	UDP-glucose:glyco glucosyltransferase	gi|721659421|ref|XP_010234810.1|PREDICTED: UDP-glucose:glycoprotein glucosyltransferase isoform X1 [Brachypodium distachyon]/gi|944061476|gb|KQJ97066.1|hypothetical protein BRADI_3g28605 [Brachypodium distachyon]	0.0E0	944061476,721659421	KQJ97066.1,XP_010234810.1	4416	GO:0016757-IEA,GO:0097359-IEA,GO:0006486-IEA,GO:0003980-IEA,GO:0016740-IEA	Molecular Function-IEA,Biological Process-IEA,Biological Process-IEA,Molecular Function-IEA,Molecular Function-IEA	protein glycosylation,UDP-glucosylation,UDP-glucose:glycoprotein glucosyltransferase activity	3	95.42%	KQJ97066.1,XP_010234810.1
DN62272_c0_g1_i6	hypothetical protein F775_23308	gi|475545912|gb|EMT10566.1|hypothetical protein F775_23308 [Aegilops tauschii]	0.0E0	475545912	EMT10566.1	4408	GO:0008483-IEA,GO:0016740-IEA	Molecular Function-IEA,Molecular Function-IEA			91.02%	EMT10566.1
DN62605_c1_g1_i10	retrotransposon unclassified	gi|108862332|gb|ABA96719.2|retrotransposon protein putative unclassified [Oryza sativa Japonica Group]	0.0E0	108862332	ABA96719.2	4402	GO:0003677-RCA,GO:0006506-IEA,GO:0005789-IEA,GO:0002943-IEA,GO:0017150-IEA,GO:0005739-RCA,GO:0046872-IEA,GO:0003824-IEA,GO:0050660-IEA,GO:0016020-RCA,GO:0016020-IEA,GO:0016021-IEA,GO:0055114-IEA,GO:0006281-IEA,GO:0008270-IEA,GO:0008033-IEA,GO:0006284-IEA,GO:0015074-IEA,GO:0006310-RCA,GO:0003676-RCA,GO:0003676-IEA,GO:0009536-RCA	Molecular Function-RCA,Biological Process-IEA,Cellular Component-IEA,Biological Process-IEA,Molecular Function-IEA,Cellular Component-RCA,Molecular Function-IEA,Molecular Function-IEA,Molecular Function-IEA,Cellular Component-RCA,Cellular Component-IEA,Cellular Component-IEA,Biological Process-IEA,Biological Process-IEA,Molecular Function-IEA,Biological Process-IEA,Biological Process-IEA,Biologic…	base-excision repair,oxidation-reduction process,tRNA dihydrouridine synthesis,tRNA dihydrouridine synthase activity,GPI anchor biosynthetic process,DNA integration,integral component of membrane,DNA recombination,DNA binding,mitochondrion,endoplasmic reticulum membrane,plastid,flavin adenine dinucleotide binding,zinc ion binding	14	89.40%	ABA96719.2
DN61835_c1_g1_i1	Os05g0350700 [Oryza sativa Japonica Group]	gi|326498923|dbj|BAK02447.1|predicted protein [Hordeum vulgare subsp. vulgare]	0.0E0	326498923	BAK02447.1	4400					97.45%	BAK02447.1
DN61835_c1_g1_i3	Os05g0350700 [Oryza sativa Japonica Group]	gi|326498923|dbj|BAK02447.1|predicted protein [Hordeum vulgare subsp. vulgare]	0.0E0	326498923	BAK02447.1	4399					97.37%	BAK02447.1
DN61264_c0_g1_i3	homolog subfamily C member 7	gi|475584834|gb|EMT19884.1|DnaJ homolog subfamily C member 7 [Aegilops tauschii]	0.0E0	475584834	EMT19884.1	4397	GO:0009507-IEA,GO:0009536-RCA,GO:0009536-IEA	Cellular Component-IEA,Cellular Component-RCA,Cellular Component-IEA	plastid	1	95.62%	EMT19884.1
DN61835_c1_g1_i8	Os05g0350700 [Oryza sativa Japonica Group]	gi|326498923|dbj|BAK02447.1|predicted protein [Hordeum vulgare subsp. vulgare]	0.0E0	326498923	BAK02447.1	4397					97.29%	BAK02447.1
DN61800_c0_g1_i2	5-oxoprolinase [Oryza sativa Japonica Group]	gi|475614108|gb|EMT28987.1|5-oxoprolinase [Aegilops tauschii]	0.0E0	475614108	EMT28987.1	4395	GO:0003824-IEA,GO:0005829-IEA,GO:0006751-IEA,GO:0017168-IEA,GO:0009506-IEA,GO:0016787-IEA	Molecular Function-IEA,Cellular Component-IEA,Biological Process-IEA,Molecular Function-IEA,Cellular Component-IEA,Molecular Function-IEA	cytosol,5-oxoprolinase (ATP-hydrolyzing) activity,plasmodesma,glutathione catabolic process	4	99.52%	EMT28987.1
DN61265_c0_g1_i6	AP2-associated kinase 1-like [Phoenix dactylifera]	gi|326523989|dbj|BAJ97005.1|predicted protein [Hordeum vulgare subsp. vulgare]	0.0E0	326523989	BAJ97005.1	4394	GO:0005737-IBA,GO:0030100-IBA,GO:0016310-IEA,GO:0004672-IEA,GO:0016301-IEA,GO:0004674-IBA,GO:0005524-IEA,GO:0006468-IEA,GO:0006468-IBA	Cellular Component-IBA,Biological Process-IBA,Biological Process-IEA,Molecular Function-IEA,Molecular Function-IEA,Molecular Function-IBA,Molecular Function-IEA,Biological Process-IEA,Biological Process-IBA	cytoplasm,protein serine/threonine kinase activity,regulation of endocytosis,protein phosphorylation,ATP binding	5	95.67%	BAJ97005.1
DN62272_c0_g1_i3	hypothetical protein F775_23308	gi|475545912|gb|EMT10566.1|hypothetical protein F775_23308 [Aegilops tauschii]	0.0E0	475545912	EMT10566.1	4393	GO:0008483-IEA,GO:0016740-IEA	Molecular Function-IEA,Molecular Function-IEA			90.48%	EMT10566.1
DN60346_c0_g2_i2	Erythroid differentiation-related factor 1	gi|669030630|emb|CDM85220.1|unnamed protein product [Triticum aestivum]	0.0E0	669030630	CDM85220.1	4392	GO:0005886-IEA	Cellular Component-IEA	plasma membrane	1	97.33%	CDM85220.1
DN60819_c0_g1_i2	phospholipid-transporting ATPase 9	gi|326500486|dbj|BAK06332.1|predicted protein [Hordeum vulgare subsp. vulgare]	0.0E0	326500486	BAK06332.1	4392	GO:0000166-IEA,GO:0000287-IEA,GO:0005802-IBA,GO:0045332-IEA,GO:0046872-IEA,GO:0005739-RCA,GO:0016020-RCA,GO:0016020-IEA,GO:0016021-IEA,GO:0015914-IEA,GO:0048194-IBA,GO:0016787-IEA,GO:0004012-IEA,GO:0004012-IBA,GO:0000139-IEA,GO:0005524-IEA,GO:0005886-IBA	Molecular Function-IEA,Molecular Function-IEA,Cellular Component-IBA,Biological Process-IEA,Molecular Function-IEA,Cellular Component-RCA,Cellular Component-RCA,Cellular Component-IEA,Cellular Component-IEA,Biological Process-IEA,Biological Process-IBA,Molecular Function-IEA,Molecular Function-IEA,Molecular Function-IBA,Cellular Component-IEA,Molecular Function-IEA,Cellular Component-IBA	magnesium ion binding,phospholipid translocation,plasma membrane,Golgi vesicle budding,Golgi membrane,phospholipid-translocating ATPase activity,integral component of membrane,ATP binding,mitochondrion,trans-Golgi network	10	98.50%	BAK06332.1
DN60819_c0_g1_i1	phospholipid-transporting ATPase 9	gi|326500486|dbj|BAK06332.1|predicted protein [Hordeum vulgare subsp. vulgare]	0.0E0	326500486	BAK06332.1	4391	GO:0000166-IEA,GO:0000287-IEA,GO:0005802-IBA,GO:0045332-IEA,GO:0046872-IEA,GO:0005739-RCA,GO:0016020-RCA,GO:0016020-IEA,GO:0016021-IEA,GO:0015914-IEA,GO:0048194-IBA,GO:0016787-IEA,GO:0004012-IEA,GO:0004012-IBA,GO:0000139-IEA,GO:0005524-IEA,GO:0005886-IBA	Molecular Function-IEA,Molecular Function-IEA,Cellular Component-IBA,Biological Process-IEA,Molecular Function-IEA,Cellular Component-RCA,Cellular Component-RCA,Cellular Component-IEA,Cellular Component-IEA,Biological Process-IEA,Biological Process-IBA,Molecular Function-IEA,Molecular Function-IEA,Molecular Function-IBA,Cellular Component-IEA,Molecular Function-IEA,Cellular Component-IBA	magnesium ion binding,phospholipid translocation,plasma membrane,Golgi vesicle budding,Golgi membrane,phospholipid-translocating ATPase activity,integral component of membrane,ATP binding,mitochondrion,trans-Golgi network	10	98.42%	BAK06332.1
DN55514_c0_g3_i2	ENHANCER OF AG-4 2-like [Oryza brachyantha]	gi|474411286|gb|EMS66830.1|hypothetical protein TRIUR3_21935 [Triticum urartu]	0.0E0	474411286	EMS66830.1	4391	GO:0005739-RCA	Cellular Component-RCA	mitochondrion	1	89.66%	EMS66830.1
DN56009_c0_g1_i1	translocase of chloroplast chloroplastic-like	gi|475471897|gb|EMT02434.1|Translocase of chloroplast 159 chloroplastic [Aegilops tauschii]	0.0E0	475471897	EMT02434.1	4388	GO:0005525-IEA,GO:0016817-IEA	Molecular Function-IEA,Molecular Function-IEA	GTP binding,hydrolase activity acting on acid anhydrides	2	95.96%	EMT02434.1
DN63322_c0_g2_i5	ABC transporter C family member 5-like	gi|475622943|gb|EMT32037.1|ABC transporter C family member 5 [Aegilops tauschii]	0.0E0	475622943	EMT32037.1	4385	GO:0000166-IEA,GO:0005739-RCA,GO:0016020-RCA,GO:0016020-IEA,GO:0016021-IEA,GO:0043090-IEA,GO:0016787-IEA,GO:0030007-IEA,GO:0016887-IEA,GO:0042626-IEA,GO:0055085-IMP,GO:0055085-IEA,GO:0008281-IEA,GO:0009651-IEA,GO:0000911-IEA,GO:0005773-IEA,GO:0000325-IEA,GO:0000226-IEA,GO:0006810-IEA,GO:0006888-IEA,GO:0005774-IEA,GO:0005524-IEA,GO:1901527-IEA	Molecular Function-IEA,Cellular Component-RCA,Cellular Component-RCA,Cellular Component-IEA,Cellular Component-IEA,Biological Process-IEA,Molecular Function-IEA,Biological Process-IEA,Molecular Function-IEA,Molecular Function-IEA,Biological Process-IMP,Biological Process-IEA,Molecular Function-IEA,Biological Process-IEA,Biological Process-IEA,Cellular Component-IEA,Cellular Component-IEA,Biologic…	amino acid import,ER to Golgi vesicle-mediated transport,vacuolar membrane,integral component of membrane,cytokinesis by cell plate formation,microtubule cytoskeleton organization,mitochondrion,sulfonylurea receptor activity,transmembrane transport,response to salt stress,ATPase activity coupled to transmembrane movement of substances,plant-type vacuole,cellular potassium ion homeostasis,ATP bind…	15	98.96%	EMT32037.1
DN59406_c0_g1_i5	myosin heavy non-muscle [Brachypodium distachyon]	gi|326503838|dbj|BAK02705.1|predicted protein [Hordeum vulgare subsp. vulgare]	0.0E0	326503838	BAK02705.1	4383	GO:0050662-IEA,GO:0003824-IEA,GO:0080110-IEA,GO:0005829-IEA,GO:0009555-IEA,GO:0009536-RCA	Molecular Function-IEA,Molecular Function-IEA,Biological Process-IEA,Cellular Component-IEA,Biological Process-IEA,Cellular Component-RCA	coenzyme binding,plastid,sporopollenin biosynthetic process,cytosol,catalytic activity	5	94.59%	BAK02705.1
DN62532_c1_g1_i1	ENHANCED DOWNY MILDEW 2-like isoform X2	gi|475622862|gb|EMT32003.1|Histone-lysine N-methyltransferase NSD3 [Aegilops tauschii]	0.0E0	475622862	EMT32003.1	4381	GO:0044030-IEA,GO:0046872-IEA,GO:0031937-IEA,GO:0016020-IEA,GO:0016021-IEA,GO:2000024-IEA,GO:0016740-IEA,GO:0010228-IEA,GO:0032259-IEA,GO:0050832-IEA,GO:0070829-IEA,GO:0008270-IEA,GO:0090436-IEA,GO:0007165-IEA,GO:1900363-IEA,GO:0061087-IEA,GO:1900111-IEA,GO:0043565-IEA,GO:0008168-IEA,GO:0005634-IEA,GO:0009911-IEA	Biological Process-IEA,Molecular Function-IEA,Biological Process-IEA,Cellular Component-IEA,Cellular Component-IEA,Biological Process-IEA,Molecular Function-IEA,Biological Process-IEA,Biological Process-IEA,Biological Process-IEA,Biological Process-IEA,Molecular Function-IEA,Biological Process-IEA,Biological Process-IEA,Biological Process-IEA,Biological Process-IEA,Biological Process-IEA,Molecula…	methyltransferase activity,methylation,single-organism cellular process,regulation of macromolecule metabolic process,positive regulation of chromatin organization,zinc ion binding,regulation of nucleobase-containing compound metabolic process	7	92.73%	EMT32003.1
DN61284_c0_g1_i1	Inhibitor of Bruton tyrosine kinase	gi|326519524|dbj|BAK00135.1|predicted protein [Hordeum vulgare subsp. vulgare]	0.0E0	326519524	BAK00135.1	4379	GO:0016020-IEA,GO:0016021-IEA,GO:0005509-IBA,GO:0016310-IEA,GO:0016301-IEA,GO:0005544-IBA,GO:0009536-RCA,GO:0005886-IBA	Cellular Component-IEA,Cellular Component-IEA,Molecular Function-IBA,Biological Process-IEA,Molecular Function-IEA,Molecular Function-IBA,Cellular Component-RCA,Cellular Component-IBA	plastid,plasma membrane,kinase activity,calcium-dependent phospholipid binding,integral component of membrane,phosphorylation,calcium ion binding	7	97.75%	BAK00135.1
DN59406_c0_g1_i8	myosin heavy non-muscle [Brachypodium distachyon]	gi|326503838|dbj|BAK02705.1|predicted protein [Hordeum vulgare subsp. vulgare]	0.0E0	326503838	BAK02705.1	4371	GO:0050662-IEA,GO:0003824-IEA,GO:0080110-IEA,GO:0005829-IEA,GO:0009555-IEA,GO:0009536-RCA	Molecular Function-IEA,Molecular Function-IEA,Biological Process-IEA,Cellular Component-IEA,Biological Process-IEA,Cellular Component-RCA	coenzyme binding,plastid,sporopollenin biosynthetic process,cytosol,catalytic activity	5	93.78%	BAK02705.1
DN61791_c0_g1_i1	tRNA(adenine(34)) chloroplastic	gi|475563116|gb|EMT14200.1|hypothetical protein F775_04061 [Aegilops tauschii]	0.0E0	475563116	EMT14200.1	4371	GO:0008251-IBA,GO:0008251-IEA,GO:0008270-IEA,GO:0009507-IBA,GO:0009507-IEA,GO:0003824-IEA,GO:0002100-IEA,GO:0002100-IBA,GO:0016787-IEA,GO:0005886-IEA,GO:0016788-IEA	Molecular Function-IBA,Molecular Function-IEA,Molecular Function-IEA,Cellular Component-IBA,Cellular Component-IEA,Molecular Function-IEA,Biological Process-IEA,Biological Process-IBA,Molecular Function-IEA,Cellular Component-IEA,Molecular Function-IEA	hydrolase activity acting on ester bonds,chloroplast,plasma membrane,tRNA-specific adenosine deaminase activity,tRNA wobble adenosine to inosine editing,zinc ion binding	6	96.82%	EMT14200.1
DN62532_c1_g1_i4	ENHANCED DOWNY MILDEW 2-like isoform X2	gi|475622862|gb|EMT32003.1|Histone-lysine N-methyltransferase NSD3 [Aegilops tauschii]	0.0E0	475622862	EMT32003.1	4363	GO:0044030-IEA,GO:0046872-IEA,GO:0031937-IEA,GO:0016020-IEA,GO:0016021-IEA,GO:2000024-IEA,GO:0016740-IEA,GO:0010228-IEA,GO:0032259-IEA,GO:0050832-IEA,GO:0070829-IEA,GO:0008270-IEA,GO:0090436-IEA,GO:0007165-IEA,GO:1900363-IEA,GO:0061087-IEA,GO:1900111-IEA,GO:0043565-IEA,GO:0008168-IEA,GO:0005634-IEA,GO:0009911-IEA	Biological Process-IEA,Molecular Function-IEA,Biological Process-IEA,Cellular Component-IEA,Cellular Component-IEA,Biological Process-IEA,Molecular Function-IEA,Biological Process-IEA,Biological Process-IEA,Biological Process-IEA,Biological Process-IEA,Molecular Function-IEA,Biological Process-IEA,Biological Process-IEA,Biological Process-IEA,Biological Process-IEA,Biological Process-IEA,Molecula…	methyltransferase activity,methylation,single-organism cellular process,regulation of macromolecule metabolic process,positive regulation of chromatin organization,zinc ion binding,regulation of nucleobase-containing compound metabolic process	7	92.01%	EMT32003.1
DN63590_c1_g1_i7	[Hordeum vulgare vulgare]	gi|326518022|dbj|BAK07263.1|predicted protein [Hordeum vulgare subsp. vulgare]/gi|326525293|dbj|BAK07916.1|predicted protein [Hordeum vulgare subsp. vulgare]	0.0E0	326518022,326525293	BAK07263.1,BAK07916.1	4358	GO:0004712-IEA,GO:0004715-IEA,GO:0016310-IEA,GO:0004672-IEA,GO:0016740-IEA,GO:0016301-IEA,GO:0004674-IEA,GO:0005524-IEA,GO:0018108-IEA,GO:0006468-IEA,GO:0009536-RCA	Molecular Function-IEA,Molecular Function-IEA,Biological Process-IEA,Molecular Function-IEA,Molecular Function-IEA,Molecular Function-IEA,Molecular Function-IEA,Molecular Function-IEA,Biological Process-IEA,Biological Process-IEA,Cellular Component-RCA	plastid,protein serine/threonine/tyrosine kinase activity,protein phosphorylation,ATP binding	4	97.40%	BAK07263.1,BAK07916.1
DN63590_c1_g1_i1	[Hordeum vulgare vulgare]	gi|326518022|dbj|BAK07263.1|predicted protein [Hordeum vulgare subsp. vulgare]/gi|326525293|dbj|BAK07916.1|predicted protein [Hordeum vulgare subsp. vulgare]	0.0E0	326518022,326525293	BAK07263.1,BAK07916.1	4357	GO:0004712-IEA,GO:0004715-IEA,GO:0016310-IEA,GO:0004672-IEA,GO:0016740-IEA,GO:0016301-IEA,GO:0004674-IEA,GO:0005524-IEA,GO:0018108-IEA,GO:0006468-IEA,GO:0009536-RCA	Molecular Function-IEA,Molecular Function-IEA,Biological Process-IEA,Molecular Function-IEA,Molecular Function-IEA,Molecular Function-IEA,Molecular Function-IEA,Molecular Function-IEA,Biological Process-IEA,Biological Process-IEA,Cellular Component-RCA	plastid,protein serine/threonine/tyrosine kinase activity,protein phosphorylation,ATP binding	4	97.40%	BAK07263.1,BAK07916.1
DN56623_c0_g1_i1	golgin subfamily A member 4-like isoform X1 [Phoenix dactylifera]	gi|474329855|gb|EMS62553.1|hypothetical protein TRIUR3_27643 [Triticum urartu]	0.0E0	474329855	EMS62553.1	4356	GO:0016020-IEA,GO:0016021-IEA	Cellular Component-IEA,Cellular Component-IEA	membrane	1	96.99%	EMS62553.1
DN63590_c1_g1_i6	[Hordeum vulgare vulgare]	gi|326518022|dbj|BAK07263.1|predicted protein [Hordeum vulgare subsp. vulgare]/gi|326525293|dbj|BAK07916.1|predicted protein [Hordeum vulgare subsp. vulgare]	0.0E0	326518022,326525293	BAK07263.1,BAK07916.1	4356	GO:0004712-IEA,GO:0004715-IEA,GO:0016310-IEA,GO:0004672-IEA,GO:0016740-IEA,GO:0016301-IEA,GO:0004674-IEA,GO:0005524-IEA,GO:0018108-IEA,GO:0006468-IEA,GO:0009536-RCA	Molecular Function-IEA,Molecular Function-IEA,Biological Process-IEA,Molecular Function-IEA,Molecular Function-IEA,Molecular Function-IEA,Molecular Function-IEA,Molecular Function-IEA,Biological Process-IEA,Biological Process-IEA,Cellular Component-RCA	plastid,protein serine/threonine/tyrosine kinase activity,protein phosphorylation,ATP binding	4	97.49%	BAK07263.1,BAK07916.1
DN54799_c0_g1_i2	regulator of nonsense transcripts 1 homolog	gi|357122747|ref|XP_003563076.1|PREDICTED: regulator of nonsense transcripts 1 homolog [Brachypodium distachyon]/gi|944080793|gb|KQK16145.1|hypothetical protein BRADI_1g27027 [Brachypodium distachyon]	0.0E0	357122747,944080793	XP_003563076.1,KQK16145.1	4353	GO:0003677-IEA,GO:0005737-IEA,GO:0048571-IEA,GO:0000184-IEA,GO:0005829-IEA,GO:0016246-IEA,GO:0008270-IEA,GO:0010182-IEA,GO:0009744-IEA,GO:0009755-IEA,GO:0009611-IEA,GO:0000932-IEA,GO:0009863-IEA,GO:0004386-IEA,GO:0042742-IEA,GO:0009506-IEA,GO:0009867-IEA,GO:0005524-IEA,GO:0005886-IEA,GO:0048825-IEA	Molecular Function-IEA,Cellular Component-IEA,Biological Process-IEA,Biological Process-IEA,Cellular Component-IEA,Biological Process-IEA,Molecular Function-IEA,Biological Process-IEA,Biological Process-IEA,Biological Process-IEA,Biological Process-IEA,Cellular Component-IEA,Biological Process-IEA,Molecular Function-IEA,Biological Process-IEA,Cellular Component-IEA,Biological Process-IEA,Molecula…	cytoplasmic mRNA processing body,RNA interference,cytosol,plasma membrane,sugar mediated signaling pathway,helicase activity,response to wounding,nuclear-transcribed mRNA catabolic process nonsense-mediated decay,DNA binding,response to sucrose,salicylic acid mediated signaling pathway,long-day photoperiodism,plasmodesma,defense response to bacterium,cotyledon development,jasmonic acid mediated s…	18	98.16%	XP_003563076.1,KQK16145.1
DN62431_c0_g1_i1	Os01g0779400 [Oryza sativa Japonica Group]	gi|669030069|emb|CDM84470.1|unnamed protein product [Triticum aestivum]	0.0E0	669030069	CDM84470.1	4352	GO:0005737-IBA,GO:0008270-IEA,GO:0046872-IEA,GO:0048025-IBA,GO:0042981-IBA,GO:0005524-IEA	Cellular Component-IBA,Molecular Function-IEA,Molecular Function-IEA,Biological Process-IBA,Biological Process-IBA,Molecular Function-IEA	cytoplasm,negative regulation of mRNA splicing via spliceosome,ATP binding,regulation of apoptotic process,zinc ion binding	5	96.56%	CDM84470.1
DN61441_c1_g1_i1	sphingoid long-chain bases kinase 1-like [Phoenix dactylifera]	gi|944061872|gb|KQJ97462.1|hypothetical protein BRADI_3g30830 [Brachypodium distachyon]/gi|944061873|gb|KQJ97463.1|hypothetical protein BRADI_3g30830 [Brachypodium distachyon]/gi|721660106|ref|XP_010234915.1|PREDICTED: sphingoid long-chain bases kinase 1 [Brachypodium distachyon]	0.0E0	944061873,944061872,721660106	KQJ97463.1,XP_010234915.1,KQJ97462.1	4351	GO:0016310-IEA,GO:0016301-IEA	Biological Process-IEA,Molecular Function-IEA	kinase activity,phosphorylation	2	95.35%	KQJ97463.1,XP_010234915.1,KQJ97462.1
DN62796_c1_g2_i1	nuclear pore complex GP210 isoform X2	gi|475533388|gb|EMT08375.1|hypothetical protein F775_05937 [Aegilops tauschii]	0.0E0	475533388	EMT08375.1	4350	GO:0000166-IEA,GO:0016020-IEA,GO:0016021-IEA,GO:0016023-RCA,GO:0005643-IBA,GO:0003676-IEA	Molecular Function-IEA,Cellular Component-IEA,Cellular Component-IEA,Cellular Component-RCA,Cellular Component-IBA,Molecular Function-IEA	cytoplasmic membrane-bounded vesicle,integral component of membrane,nuclear pore	3	97.05%	EMT08375.1
DN61288_c0_g1_i1	ABC transporter B family member 20	gi|474410286|gb|EMS66768.1|ABC transporter B family member 6 [Triticum urartu]	0.0E0	474410286	EMS66768.1	4340	GO:0042626-IEA,GO:0000166-IEA,GO:0055085-IEA,GO:0016020-RCA,GO:0016020-IEA,GO:0016021-IEA,GO:0006810-IEA,GO:0005524-IEA,GO:0016887-IEA	Molecular Function-IEA,Molecular Function-IEA,Biological Process-IEA,Cellular Component-RCA,Cellular Component-IEA,Cellular Component-IEA,Biological Process-IEA,Molecular Function-IEA,Molecular Function-IEA	transmembrane transport,ATPase activity coupled to transmembrane movement of substances,integral component of membrane,ATP binding	4	99.24%	EMS66768.1
DN53767_c0_g1_i1	WD repeat-containing 7 [Setaria italica]	gi|944082904|gb|KQK18256.1|hypothetical protein BRADI_1g39938 [Brachypodium distachyon]/gi|944082901|gb|KQK18253.1|hypothetical protein BRADI_1g39938 [Brachypodium distachyon]/gi|944082905|gb|KQK18257.1|hypothetical protein BRADI_1g39938 [Brachypodium distachyon]/gi|944082899|gb|KQK18251.1|hypothetical protein BRADI_1g39938 [Brachypodium distachyon]/gi|944082903|gb|KQK18255.1|hypothetical protein…	0.0E0	944082901,944082900,944082903,944082899,944082898,944082905,944082904	KQK18255.1,KQK18257.1,KQK18256.1,KQK18251.1,KQK18250.1,KQK18253.1,KQK18252.1	4339	GO:0005829-IEA	Cellular Component-IEA			92.71%	KQK18255.1,KQK18257.1,KQK18256.1,KQK18251.1,KQK18250.1,KQK18253.1,KQK18252.1
DN62532_c1_g1_i5	ENHANCED DOWNY MILDEW 2-like isoform X2	gi|475622862|gb|EMT32003.1|Histone-lysine N-methyltransferase NSD3 [Aegilops tauschii]	0.0E0	475622862	EMT32003.1	4339	GO:0044030-IEA,GO:0046872-IEA,GO:0031937-IEA,GO:0016020-IEA,GO:0016021-IEA,GO:2000024-IEA,GO:0016740-IEA,GO:0010228-IEA,GO:0032259-IEA,GO:0050832-IEA,GO:0070829-IEA,GO:0008270-IEA,GO:0090436-IEA,GO:0007165-IEA,GO:1900363-IEA,GO:0061087-IEA,GO:1900111-IEA,GO:0043565-IEA,GO:0008168-IEA,GO:0005634-IEA,GO:0009911-IEA	Biological Process-IEA,Molecular Function-IEA,Biological Process-IEA,Cellular Component-IEA,Cellular Component-IEA,Biological Process-IEA,Molecular Function-IEA,Biological Process-IEA,Biological Process-IEA,Biological Process-IEA,Biological Process-IEA,Molecular Function-IEA,Biological Process-IEA,Biological Process-IEA,Biological Process-IEA,Biological Process-IEA,Biological Process-IEA,Molecula…	methyltransferase activity,methylation,single-organism cellular process,regulation of macromolecule metabolic process,positive regulation of chromatin organization,zinc ion binding,regulation of nucleobase-containing compound metabolic process	7	91.42%	EMT32003.1
DN63049_c0_g1_i5	splicing factor 3B subunit 1-like [Brachypodium distachyon]	gi|326523121|dbj|BAJ88601.1|predicted protein [Hordeum vulgare subsp. vulgare]	0.0E0	326523121	BAJ88601.1	4337	GO:0071004-IBA,GO:0016020-IEA,GO:0071013-IBA,GO:0016021-IEA,GO:0003729-IBA,GO:0005686-IBA,GO:0005689-IBA,GO:0000245-IBA	Cellular Component-IBA,Cellular Component-IEA,Cellular Component-IBA,Cellular Component-IEA,Molecular Function-IBA,Cellular Component-IBA,Cellular Component-IBA,Biological Process-IBA	U2 snRNP,U12-type spliceosomal complex,U2-type prespliceosome,mRNA binding,integral component of membrane,catalytic step 2 spliceosome,spliceosomal complex assembly	7	97.80%	BAJ88601.1
DN62532_c1_g1_i2	ENHANCED DOWNY MILDEW 2-like isoform X2	gi|475622862|gb|EMT32003.1|Histone-lysine N-methyltransferase NSD3 [Aegilops tauschii]	0.0E0	475622862	EMT32003.1	4336	GO:0044030-IEA,GO:0046872-IEA,GO:0031937-IEA,GO:0016020-IEA,GO:0016021-IEA,GO:2000024-IEA,GO:0016740-IEA,GO:0010228-IEA,GO:0032259-IEA,GO:0050832-IEA,GO:0070829-IEA,GO:0008270-IEA,GO:0090436-IEA,GO:0007165-IEA,GO:1900363-IEA,GO:0061087-IEA,GO:1900111-IEA,GO:0043565-IEA,GO:0008168-IEA,GO:0005634-IEA,GO:0009911-IEA	Biological Process-IEA,Molecular Function-IEA,Biological Process-IEA,Cellular Component-IEA,Cellular Component-IEA,Biological Process-IEA,Molecular Function-IEA,Biological Process-IEA,Biological Process-IEA,Biological Process-IEA,Biological Process-IEA,Molecular Function-IEA,Biological Process-IEA,Biological Process-IEA,Biological Process-IEA,Biological Process-IEA,Biological Process-IEA,Molecula…	methyltransferase activity,methylation,single-organism cellular process,regulation of macromolecule metabolic process,positive regulation of chromatin organization,zinc ion binding,regulation of nucleobase-containing compound metabolic process	7	91.35%	EMT32003.1
DN63049_c0_g1_i6	splicing factor 3B subunit 1-like [Brachypodium distachyon]	gi|326523121|dbj|BAJ88601.1|predicted protein [Hordeum vulgare subsp. vulgare]	0.0E0	326523121	BAJ88601.1	4332	GO:0071004-IBA,GO:0016020-IEA,GO:0071013-IBA,GO:0016021-IEA,GO:0003729-IBA,GO:0005686-IBA,GO:0005689-IBA,GO:0000245-IBA	Cellular Component-IBA,Cellular Component-IEA,Cellular Component-IBA,Cellular Component-IEA,Molecular Function-IBA,Cellular Component-IBA,Cellular Component-IBA,Biological Process-IBA	U2 snRNP,U12-type spliceosomal complex,U2-type prespliceosome,mRNA binding,integral component of membrane,catalytic step 2 spliceosome,spliceosomal complex assembly	7	99.58%	BAJ88601.1
DN63419_c1_g2_i1	ribonuclease H	gi|326499283|dbj|BAK06132.1|predicted protein [Hordeum vulgare subsp. vulgare]	0.0E0	326499283	BAK06132.1	4332	GO:0003677-RCA,GO:0008270-IEA,GO:0046872-IEA,GO:0006355-RCA,GO:0016740-IEA,GO:0016874-IEA,GO:0008080-RCA,GO:0008080-IEA	Molecular Function-RCA,Molecular Function-IEA,Molecular Function-IEA,Biological Process-RCA,Molecular Function-IEA,Molecular Function-IEA,Molecular Function-RCA,Molecular Function-IEA	N-acetyltransferase activity,ligase activity,DNA binding,zinc ion binding,regulation of transcription DNA-templated	5	88.91%	BAK06132.1
DN60379_c0_g1_i1	dentin sialophospho -like [Brachypodium distachyon]	gi|475625453|gb|EMT32974.1|hypothetical protein F775_01005 [Aegilops tauschii]	0.0E0	475625453	EMT32974.1	4325	GO:0016020-IEA,GO:0016021-IEA	Cellular Component-IEA,Cellular Component-IEA	integral component of membrane	1	92.41%	EMT32974.1
DN62431_c0_g1_i3	Os01g0779400 [Oryza sativa Japonica Group]	gi|669030069|emb|CDM84470.1|unnamed protein product [Triticum aestivum]	0.0E0	669030069	CDM84470.1	4322	GO:0005737-IBA,GO:0008270-IEA,GO:0046872-IEA,GO:0048025-IBA,GO:0042981-IBA,GO:0005524-IEA	Cellular Component-IBA,Molecular Function-IEA,Molecular Function-IEA,Biological Process-IBA,Biological Process-IBA,Molecular Function-IEA	cytoplasm,negative regulation of mRNA splicing via spliceosome,ATP binding,regulation of apoptotic process,zinc ion binding	5	95.86%	CDM84470.1
DN57285_c0_g1_i5	splicing factor 3B subunit 3 isoform X3	gi|326510951|dbj|BAJ91823.1|predicted protein [Hordeum vulgare subsp. vulgare]	0.0E0	326510951	BAJ91823.1	4321	GO:0005634-IEA,GO:0005634-IBA,GO:0003676-IEA,GO:0009536-RCA	Cellular Component-IEA,Cellular Component-IBA,Molecular Function-IEA,Cellular Component-RCA	plastid,nucleic acid binding,nucleus	3	91.09%	BAJ91823.1
DN57379_c0_g2_i2	Os12g0239200 [Oryza sativa Japonica Group]	gi|474222594|gb|EMS59338.1|hypothetical protein TRIUR3_29628 [Triticum urartu]	0.0E0	474222594	EMS59338.1	4318	GO:0005886-IEA	Cellular Component-IEA	plasma membrane	1	96.77%	EMS59338.1
DN61429_c1_g3_i1	predicted protein	gi|326497491|dbj|BAK05835.1|predicted protein [Hordeum vulgare subsp. vulgare]	0.0E0	326497491	BAK05835.1	4314	GO:0046872-IEA	Molecular Function-IEA			82.39%	BAK05835.1
DN62828_c0_g2_i1	PIR isoform X2	gi|944088344|gb|KQK23696.1|hypothetical protein BRADI_1g75470 [Brachypodium distachyon]/gi|721625857|ref|XP_010229226.1|PREDICTED: protein PIR isoform X2 [Brachypodium distachyon]	0.0E0	721625857,944088344	KQK23696.1,XP_010229226.1	4308	GO:0005515-IPI,GO:0031209-TAS,GO:0003677-IEA,GO:0045010-TAS,GO:0005737-ISM,GO:0003899-IEA,GO:0008270-IEA,GO:0006351-IEA,GO:0010090-IMP,GO:0030036-IMP	Molecular Function-IPI,Cellular Component-TAS,Molecular Function-IEA,Biological Process-TAS,Cellular Component-ISM,Molecular Function-IEA,Molecular Function-IEA,Biological Process-IEA,Biological Process-IMP,Biological Process-IMP	SCAR complex,DNA-directed RNA polymerase activity,actin nucleation,trichome morphogenesis,transcription DNA-templated,protein binding,DNA binding,zinc ion binding	8	97.75%	KQK23696.1,XP_010229226.1
DN62582_c0_g1_i1	NRDE2 homolog	gi|326517406|dbj|BAK00070.1|predicted protein [Hordeum vulgare subsp. vulgare]	0.0E0	326517406	BAK00070.1	4304	GO:0006396-IEA	Biological Process-IEA	RNA processing	1	98.93%	BAK00070.1
DN62716_c0_g1_i1	MYB DNA-binding domain superfamily	gi|475606588|gb|EMT26446.1|Nuclear receptor corepressor 1 [Aegilops tauschii]	0.0E0	475606588	EMT26446.1	4292	GO:0003677-IEA,GO:0005739-RCA,GO:0005634-IEA	Molecular Function-IEA,Cellular Component-RCA,Cellular Component-IEA	nucleus,DNA binding	2	95.61%	EMT26446.1
DN62218_c0_g1_i1	ethylene-insensitive 2-like isoform X1 [Zea mays]	gi|474288130|gb|EMS61209.1|Ethylene-insensitive protein 2 [Triticum urartu]	0.0E0	474288130	EMS61209.1	4281	GO:0006979-IEA,GO:0004601-IEA,GO:0016491-IEA,GO:0046872-IEA,GO:0016020-RCA,GO:0016020-IEA,GO:0016021-IEA,GO:0055114-IEA,GO:0016023-RCA,GO:0098869-IEA,GO:0020037-IEA,GO:0009873-IEA,GO:0006810-IEA,GO:0005622-IEA,GO:0005215-IEA	Biological Process-IEA,Molecular Function-IEA,Molecular Function-IEA,Molecular Function-IEA,Cellular Component-RCA,Cellular Component-IEA,Cellular Component-IEA,Biological Process-IEA,Cellular Component-RCA,Biological Process-IEA,Molecular Function-IEA,Biological Process-IEA,Biological Process-IEA,Cellular Component-IEA,Molecular Function-IEA	transporter activity,ethylene-activated signaling pathway,cytoplasmic membrane-bounded vesicle,binding,oxidoreductase activity,transport,integral component of membrane	7	91.97%	EMS61209.1
DN61280_c1_g4_i2	DNA repair Rad50	gi|157863730|gb|ABV90886.1|DNA repair protein Rad50 [Triticum turgidum]	0.0E0	157863730	ABV90886.1	4278	GO:0000794-IBA,GO:0032508-IBA,GO:0000790-IBA,GO:0051880-IBA,GO:0016787-IEA,GO:0016887-IEA,GO:0046939-IEA,GO:0043047-IBA,GO:0007004-IBA,GO:0006312-IEA,GO:0004017-IBA,GO:0000014-IBA,GO:0008408-IBA,GO:0005737-IEA,GO:0030870-IEA,GO:0030870-IBA,GO:0016233-IEA,GO:0016233-IBA,GO:0006281-IEA,GO:0090305-IBA,GO:0035861-IBA,GO:0007131-IBA,GO:0003691-IBA,GO:0000724-IBA,GO:0000723-IEA,GO:0000722-IBA,GO:007019…	Cellular Component-IBA,Biological Process-IBA,Cellular Component-IBA,Molecular Function-IBA,Molecular Function-IEA,Molecular Function-IEA,Biological Process-IEA,Molecular Function-IBA,Biological Process-IBA,Biological Process-IEA,Molecular Function-IBA,Molecular Function-IBA,Molecular Function-IBA,Cellular Component-IEA,Cellular Component-IEA,Cellular Component-IBA,Biological Process-IEA,Biologic…	nuclear chromatin,nucleotide phosphorylation,ATP-dependent DNA helicase activity,single-stranded telomeric DNA binding,Mre11 complex,double-stranded telomeric DNA binding,3'-5' exonuclease activity,DNA duplex unwinding,single-stranded DNA endodeoxyribonuclease activity,telomere capping,reciprocal meiotic recombination,telomere maintenance via telomerase,condensed nuclear chromosome,cytoplasm,telo…	22	94.40%	ABV90886.1
DN57956_c0_g2_i2	HASTY 1	gi|944068799|gb|KQK04283.1|hypothetical protein BRADI_2g12810 [Brachypodium distachyon]/gi|721634549|ref|XP_010230867.1|PREDICTED: protein HASTY 1 isoform X1 [Brachypodium distachyon]	0.0E0	721634549,944068799	XP_010230867.1,KQK04283.1	4277	GO:0048364-IEA,GO:0048367-IEA,GO:0016020-IEA,GO:0016021-IEA,GO:0035281-IEA,GO:0009944-IEA,GO:0005634-IEA,GO:0009965-IEA,GO:0009910-IEA	Biological Process-IEA,Biological Process-IEA,Cellular Component-IEA,Cellular Component-IEA,Biological Process-IEA,Biological Process-IEA,Cellular Component-IEA,Biological Process-IEA,Biological Process-IEA	plant organ development,membrane,negative regulation of biological process,shoot system development	4	94.08%	XP_010230867.1,KQK04283.1
DN60974_c0_g1_i2	Pleiotropic drug resistance 13	gi|475580788|gb|EMT18688.1|Pleiotropic drug resistance protein 13 [Aegilops tauschii]	0.0E0	475580788	EMT18688.1	4276	GO:0000166-IEA,GO:0016020-RCA,GO:0016020-IEA,GO:0016021-IEA,GO:0016021-IBA,GO:0015716-IEA,GO:0015748-IEA,GO:0015416-IEA,GO:0016787-IEA,GO:0016887-IEA,GO:0043190-RCA,GO:0042626-RCA,GO:0042626-IBA,GO:0055085-IEA,GO:0006810-RCA,GO:0006810-IEA,GO:0009506-IEA,GO:0006855-IEA,GO:0005524-RCA,GO:0005524-IEA,GO:0005886-IBA	Molecular Function-IEA,Cellular Component-RCA,Cellular Component-IEA,Cellular Component-IEA,Cellular Component-IBA,Biological Process-IEA,Biological Process-IEA,Molecular Function-IEA,Molecular Function-IEA,Molecular Function-IEA,Cellular Component-RCA,Molecular Function-RCA,Molecular Function-IBA,Biological Process-IEA,Biological Process-RCA,Biological Process-IEA,Cellular Component-IEA,Biologic…	ATPase-coupled organic phosphonate transmembrane transporter activity,organic phosphonate transport,organophosphate ester transport,plasmodesma,ATP-binding cassette (ABC) transporter complex,ATP binding,drug transmembrane transport	7	87.09%	EMT18688.1
DN63555_c0_g1_i4	myosin-2 heavy chain-like isoform X1 [Setaria italica]	gi|475522264|gb|EMT06721.1|hypothetical protein F775_07881 [Aegilops tauschii]	0.0E0	475522264	EMT06721.1	4272	GO:0005739-RCA	Cellular Component-RCA	mitochondrion	1	99.03%	EMT06721.1
DN62376_c0_g2_i3	magnesium-chelatase subunit chloroplastic	gi|14861035|gb|AAK72401.1|Mg-chelatase subunit XANTHA-F [Hordeum vulgare subsp. vulgare]	0.0E0	14861035	AAK72401.1	4256	GO:0031969-IEA,GO:0000166-IEA,GO:0009507-IEA,GO:0005739-IEA,GO:0016020-IEA,GO:0019684-IEA,GO:0010007-IEA,GO:0015979-IEA,GO:0016851-IEA,GO:0016874-IEA,GO:0015995-IEA,GO:0009570-IEA,GO:0009058-IEA,GO:0005524-IEA,GO:0009536-IEA	Cellular Component-IEA,Molecular Function-IEA,Cellular Component-IEA,Cellular Component-IEA,Cellular Component-IEA,Biological Process-IEA,Cellular Component-IEA,Biological Process-IEA,Molecular Function-IEA,Molecular Function-IEA,Biological Process-IEA,Cellular Component-IEA,Biological Process-IEA,Molecular Function-IEA,Cellular Component-IEA	chlorophyll biosynthetic process,magnesium chelatase activity,chloroplast stroma,chloroplast membrane,photosynthesis light reaction,ATP binding,magnesium chelatase complex,mitochondrion	8	99.18%	AAK72401.1
DN63161_c1_g3_i2	serine-threonine rich antigen [Oryza sativa Japonica Group]	gi|474398312|gb|EMS65877.1|BAH and coiled-coil domain-containing protein 1 [Triticum urartu]	0.0E0	474398312	EMS65877.1	4256	GO:0003677-IEA,GO:0006351-IEA,GO:0003682-IEA,GO:0006368-IBA,GO:0005634-IEA,GO:0070449-IBA	Molecular Function-IEA,Biological Process-IEA,Molecular Function-IEA,Biological Process-IBA,Cellular Component-IEA,Cellular Component-IBA	elongin complex,transcription elongation from RNA polymerase II promoter,DNA binding,chromatin binding	4	94.07%	EMS65877.1
DN60090_c0_g3_i2	filament-like plant 3 [Brachypodium distachyon]	gi|473951597|gb|EMS50766.1|Filament-like plant protein [Triticum urartu]	0.0E0	473951597	EMS50766.1	4255					88.91%	EMS50766.1
DN58578_c4_g2_i7	phosphatase 2C and cyclic nucleotide-binding kinase domain-containing isoform X1 [Phoenix dactylifera]	gi|357142274|ref|XP_003572516.1|PREDICTED: protein phosphatase 2C and cyclic nucleotide-binding/kinase domain-containing protein [Brachypodium distachyon]/gi|944058816|gb|KQJ94406.1|hypothetical protein BRADI_3g10350 [Brachypodium distachyon]	0.0E0	944058816,357142274	XP_003572516.1,KQJ94406.1	4249	GO:0003824-IEA,GO:0046872-IEA,GO:0016020-IEA,GO:0016021-IEA,GO:0016310-IEA,GO:0016740-IEA,GO:0016301-IEA,GO:0016787-IEA,GO:0006470-IEA,GO:0004691-IEA,GO:0004672-IEA,GO:0043169-IEA,GO:0004721-IEA,GO:0005524-IEA,GO:0006468-IEA,GO:0005886-IEA	Molecular Function-IEA,Molecular Function-IEA,Cellular Component-IEA,Cellular Component-IEA,Biological Process-IEA,Molecular Function-IEA,Molecular Function-IEA,Molecular Function-IEA,Biological Process-IEA,Molecular Function-IEA,Molecular Function-IEA,Molecular Function-IEA,Molecular Function-IEA,Molecular Function-IEA,Biological Process-IEA,Cellular Component-IEA	phosphoprotein phosphatase activity,cAMP-dependent protein kinase activity,metal ion binding,plasma membrane,protein dephosphorylation,protein phosphorylation,integral component of membrane,ATP binding	8	93.87%	XP_003572516.1,KQJ94406.1
DN60090_c0_g3_i7	filament-like plant 3 [Brachypodium distachyon]	gi|473951597|gb|EMS50766.1|Filament-like plant protein [Triticum urartu]	0.0E0	473951597	EMS50766.1	4245					88.91%	EMS50766.1
DN60893_c0_g2_i5	Os12g0590900 [Oryza sativa Japonica Group]	gi|474142626|gb|EMS56630.1|Molybdenum cofactor sulfurase [Triticum urartu]	0.0E0	474142626	EMS56630.1	4243	GO:0034450-IBA,GO:0003755-IEA,GO:0003755-IBA,GO:0003824-IEA,GO:0000209-IBA,GO:0000413-IEA,GO:0016567-IEA,GO:0004842-IEA,GO:0016853-IEA,GO:0005634-IBA,GO:0006457-IEA	Molecular Function-IBA,Molecular Function-IEA,Molecular Function-IBA,Molecular Function-IEA,Biological Process-IBA,Biological Process-IEA,Biological Process-IEA,Molecular Function-IEA,Molecular Function-IEA,Cellular Component-IBA,Biological Process-IEA	protein polyubiquitination,protein peptidyl-prolyl isomerization,nucleus,protein folding,peptidyl-prolyl cis-trans isomerase activity,ubiquitin-ubiquitin ligase activity	6	98.61%	EMS56630.1
DN63645_c2_g6_i1	ABC transporter D family member 1	gi|944072590|gb|KQK08074.1|hypothetical protein BRADI_2g39420 [Brachypodium distachyon]/gi|960468914|ref|XP_014754710.1|PREDICTED: ABC transporter D family member 1 [Brachypodium distachyon]/gi|721641377|ref|XP_010231855.1|PREDICTED: ABC transporter D family member 1 [Brachypodium distachyon]/gi|944072589|gb|KQK08073.1|hypothetical protein BRADI_2g39420 [Brachypodium distachyon]	0.0E0	721641377,944072589,944072590,960468914	XP_014754710.1,KQK08073.1,XP_010231855.1,KQK08074.1	4242	GO:0042626-IEA,GO:0000166-IEA,GO:0055085-IEA,GO:0005739-RCA,GO:0046872-IEA,GO:0003824-IEA,GO:0016020-IEA,GO:0016021-IEA,GO:0006810-IEA,GO:0005524-IEA,GO:0016887-IEA	Molecular Function-IEA,Molecular Function-IEA,Biological Process-IEA,Cellular Component-RCA,Molecular Function-IEA,Molecular Function-IEA,Cellular Component-IEA,Cellular Component-IEA,Biological Process-IEA,Molecular Function-IEA,Molecular Function-IEA	transmembrane transport,metal ion binding,ATPase activity coupled to transmembrane movement of substances,integral component of membrane,ATP binding,mitochondrion	6	95.76%	XP_014754710.1,KQK08073.1,XP_010231855.1,KQK08074.1
DN61835_c1_g1_i7	Os05g0350700 [Oryza sativa Japonica Group]	gi|326498923|dbj|BAK02447.1|predicted protein [Hordeum vulgare subsp. vulgare]	0.0E0	326498923	BAK02447.1	4242					97.29%	BAK02447.1
DN60227_c0_g2_i2	ABC transporter B family member 2-like	gi|475626752|gb|EMT33461.1|ABC transporter B family member 2 [Aegilops tauschii]	0.0E0	475626752	EMT33461.1	4242	GO:0000166-IEA,GO:0042626-IBA,GO:0042626-IEA,GO:0055085-IBA,GO:0055085-IEA,GO:0016020-RCA,GO:0016020-IEA,GO:0016021-IBA,GO:0016021-IEA,GO:0006810-IEA,GO:0005524-IEA,GO:0016887-IEA	Molecular Function-IEA,Molecular Function-IBA,Molecular Function-IEA,Biological Process-IBA,Biological Process-IEA,Cellular Component-RCA,Cellular Component-IEA,Cellular Component-IBA,Cellular Component-IEA,Biological Process-IEA,Molecular Function-IEA,Molecular Function-IEA	transmembrane transport,ATPase activity coupled to transmembrane movement of substances,integral component of membrane,ATP binding	4	93.89%	EMT33461.1
DN60227_c0_g2_i1	ABC transporter B family member 2-like	gi|475626752|gb|EMT33461.1|ABC transporter B family member 2 [Aegilops tauschii]	0.0E0	475626752	EMT33461.1	4240	GO:0000166-IEA,GO:0042626-IBA,GO:0042626-IEA,GO:0055085-IBA,GO:0055085-IEA,GO:0016020-RCA,GO:0016020-IEA,GO:0016021-IBA,GO:0016021-IEA,GO:0006810-IEA,GO:0005524-IEA,GO:0016887-IEA	Molecular Function-IEA,Molecular Function-IBA,Molecular Function-IEA,Biological Process-IBA,Biological Process-IEA,Cellular Component-RCA,Cellular Component-IEA,Cellular Component-IBA,Cellular Component-IEA,Biological Process-IEA,Molecular Function-IEA,Molecular Function-IEA	transmembrane transport,ATPase activity coupled to transmembrane movement of substances,integral component of membrane,ATP binding	4	93.89%	EMT33461.1
DN60090_c0_g3_i1	filament-like plant 3 [Brachypodium distachyon]	gi|473951597|gb|EMS50766.1|Filament-like plant protein [Triticum urartu]	0.0E0	473951597	EMS50766.1	4240					89.08%	EMS50766.1
DN62532_c1_g1_i6	ENHANCED DOWNY MILDEW 2-like isoform X2	gi|475622862|gb|EMT32003.1|Histone-lysine N-methyltransferase NSD3 [Aegilops tauschii]	0.0E0	475622862	EMT32003.1	4238	GO:0044030-IEA,GO:0046872-IEA,GO:0031937-IEA,GO:0016020-IEA,GO:0016021-IEA,GO:2000024-IEA,GO:0016740-IEA,GO:0010228-IEA,GO:0032259-IEA,GO:0050832-IEA,GO:0070829-IEA,GO:0008270-IEA,GO:0090436-IEA,GO:0007165-IEA,GO:1900363-IEA,GO:0061087-IEA,GO:1900111-IEA,GO:0043565-IEA,GO:0008168-IEA,GO:0005634-IEA,GO:0009911-IEA	Biological Process-IEA,Molecular Function-IEA,Biological Process-IEA,Cellular Component-IEA,Cellular Component-IEA,Biological Process-IEA,Molecular Function-IEA,Biological Process-IEA,Biological Process-IEA,Biological Process-IEA,Biological Process-IEA,Molecular Function-IEA,Biological Process-IEA,Biological Process-IEA,Biological Process-IEA,Biological Process-IEA,Biological Process-IEA,Molecula…	methyltransferase activity,methylation,single-organism cellular process,regulation of macromolecule metabolic process,positive regulation of chromatin organization,zinc ion binding,regulation of nucleobase-containing compound metabolic process	7	92.81%	EMT32003.1
DN63514_c0_g2_i1	kinesin motor domain-containing	gi|721695568|ref|XP_010240574.1|PREDICTED: kinesin-like calmodulin-binding protein homolog [Brachypodium distachyon]/gi|944049534|gb|KQJ85175.1|hypothetical protein BRADI_5g25390 [Brachypodium distachyon]	0.0E0	721695568,944049534	KQJ85175.1,XP_010240574.1	4237	GO:0005856-IEA,GO:0003777-IEA,GO:0003777-IBA,GO:0000166-IEA,GO:0005516-IEA,GO:0016491-IEA,GO:0003824-IEA,GO:0008017-IEA,GO:0055114-IEA,GO:0005871-IBA,GO:0005524-IEA,GO:0007018-IEA,GO:0007018-IBA,GO:0016887-IBA	Cellular Component-IEA,Molecular Function-IEA,Molecular Function-IBA,Molecular Function-IEA,Molecular Function-IEA,Molecular Function-IEA,Molecular Function-IEA,Molecular Function-IEA,Biological Process-IEA,Cellular Component-IBA,Molecular Function-IEA,Biological Process-IEA,Biological Process-IBA,Molecular Function-IBA	microtubule motor activity,kinesin complex,oxidation-reduction process,ATPase activity,microtubule-based movement,microtubule binding,oxidoreductase activity,ATP binding,calmodulin binding	9	96.98%	KQJ85175.1,XP_010240574.1
DN63522_c0_g1_i1	PREDICTED: uncharacterized protein At3g06530 [Brachypodium distachyon]	gi|944048277|gb|KQJ83918.1|hypothetical protein BRADI_5g17540 [Brachypodium distachyon]/gi|721693307|ref|XP_003580274.2|PREDICTED: uncharacterized protein At3g06530 [Brachypodium distachyon]	0.0E0	944048277,721693307	XP_003580274.2,KQJ83918.1	4232	GO:0032040-IBA,GO:0030515-IBA,GO:0000462-IBA,GO:0034455-IBA,GO:0030686-IBA,GO:0045943-IBA	Cellular Component-IBA,Molecular Function-IBA,Biological Process-IBA,Cellular Component-IBA,Cellular Component-IBA,Biological Process-IBA	positive regulation of transcription from RNA polymerase I promoter,maturation of SSU-rRNA from tricistronic rRNA transcript (SSU-rRNA 5.8S rRNA LSU-rRNA),90S preribosome,t-UTP complex,small-subunit processome,snoRNA binding	6	90.75%	XP_003580274.2,KQJ83918.1
DN60090_c0_g3_i6	filament-like plant 3 [Brachypodium distachyon]	gi|473951597|gb|EMS50766.1|Filament-like plant protein [Triticum urartu]	0.0E0	473951597	EMS50766.1	4230					89.08%	EMS50766.1
DN53767_c0_g1_i2	WD repeat-containing 7 [Setaria italica]	gi|944082904|gb|KQK18256.1|hypothetical protein BRADI_1g39938 [Brachypodium distachyon]/gi|944082901|gb|KQK18253.1|hypothetical protein BRADI_1g39938 [Brachypodium distachyon]/gi|944082905|gb|KQK18257.1|hypothetical protein BRADI_1g39938 [Brachypodium distachyon]/gi|944082899|gb|KQK18251.1|hypothetical protein BRADI_1g39938 [Brachypodium distachyon]/gi|944082903|gb|KQK18255.1|hypothetical protein…	0.0E0	944082901,944082900,944082903,944082899,944082898,944082905,944082904	KQK18255.1,KQK18257.1,KQK18256.1,KQK18251.1,KQK18250.1,KQK18253.1,KQK18252.1	4223	GO:0005829-IEA	Cellular Component-IEA			92.71%	KQK18255.1,KQK18257.1,KQK18256.1,KQK18251.1,KQK18250.1,KQK18253.1,KQK18252.1
DN52936_c0_g1_i2	structural maintenance of chromosomes 1	gi|944059134|gb|KQJ94724.1|hypothetical protein BRADI_3g12830 [Brachypodium distachyon]/gi|721655560|ref|XP_010234218.1|PREDICTED: structural maintenance of chromosomes protein 1 [Brachypodium distachyon]/gi|944059133|gb|KQJ94723.1|hypothetical protein BRADI_3g12830 [Brachypodium distachyon]	0.0E0	944059133,721655560,944059134	XP_010234218.1,KQJ94724.1,KQJ94723.1	4223	GO:0051276-IEA,GO:0005694-IEA,GO:0005524-IEA,GO:0005634-IEA	Biological Process-IEA,Cellular Component-IEA,Molecular Function-IEA,Cellular Component-IEA	chromosome organization,chromosome,nucleus,ATP binding	4	97.11%	XP_010234218.1,KQJ94724.1,KQJ94723.1
DN57956_c0_g2_i1	HASTY 1	gi|944068799|gb|KQK04283.1|hypothetical protein BRADI_2g12810 [Brachypodium distachyon]/gi|721634549|ref|XP_010230867.1|PREDICTED: protein HASTY 1 isoform X1 [Brachypodium distachyon]	0.0E0	721634549,944068799	XP_010230867.1,KQK04283.1	4214	GO:0048364-IEA,GO:0048367-IEA,GO:0016020-IEA,GO:0016021-IEA,GO:0035281-IEA,GO:0005634-IEA,GO:0009944-IEA,GO:0009910-IEA,GO:0009965-IEA	Biological Process-IEA,Biological Process-IEA,Cellular Component-IEA,Cellular Component-IEA,Biological Process-IEA,Cellular Component-IEA,Biological Process-IEA,Biological Process-IEA,Biological Process-IEA	plant organ development,membrane,negative regulation of biological process,shoot system development	4	92.39%	XP_010230867.1,KQK04283.1
DN63049_c0_g1_i4	splicing factor 3B subunit 1-like [Brachypodium distachyon]	gi|326523121|dbj|BAJ88601.1|predicted protein [Hordeum vulgare subsp. vulgare]	0.0E0	326523121	BAJ88601.1	4213	GO:0071004-IBA,GO:0016020-IEA,GO:0071013-IBA,GO:0016021-IEA,GO:0003729-IBA,GO:0005686-IBA,GO:0005689-IBA,GO:0000245-IBA	Cellular Component-IBA,Cellular Component-IEA,Cellular Component-IBA,Cellular Component-IEA,Molecular Function-IBA,Cellular Component-IBA,Cellular Component-IBA,Biological Process-IBA	U2 snRNP,U12-type spliceosomal complex,U2-type prespliceosome,mRNA binding,integral component of membrane,catalytic step 2 spliceosome,spliceosomal complex assembly	7	97.80%	BAJ88601.1
DN57285_c0_g1_i3	splicing factor 3B subunit 3 isoform X1	gi|326510951|dbj|BAJ91823.1|predicted protein [Hordeum vulgare subsp. vulgare]	0.0E0	326510951	BAJ91823.1	4211	GO:0005634-IEA,GO:0005634-IBA,GO:0003676-IEA,GO:0009536-RCA	Cellular Component-IEA,Cellular Component-IBA,Molecular Function-IEA,Cellular Component-RCA	plastid,nucleic acid binding,nucleus	3	97.67%	BAJ91823.1
DN59406_c0_g1_i2	myosin heavy non-muscle [Brachypodium distachyon]	gi|326503838|dbj|BAK02705.1|predicted protein [Hordeum vulgare subsp. vulgare]	0.0E0	326503838	BAK02705.1	4211	GO:0050662-IEA,GO:0003824-IEA,GO:0080110-IEA,GO:0005829-IEA,GO:0009555-IEA,GO:0009536-RCA	Molecular Function-IEA,Molecular Function-IEA,Biological Process-IEA,Cellular Component-IEA,Biological Process-IEA,Cellular Component-RCA	coenzyme binding,plastid,sporopollenin biosynthetic process,cytosol,catalytic activity	5	94.59%	BAK02705.1
DN52213_c0_g3_i3	Os03g0586700 [Oryza sativa Japonica Group]	gi|326502456|dbj|BAJ95291.1|predicted protein [Hordeum vulgare subsp. vulgare]	0.0E0	326502456	BAJ95291.1	4209	GO:0004725-IBA,GO:0005737-IBA,GO:0005829-IEA,GO:0035335-IEA,GO:0005634-IBA	Molecular Function-IBA,Cellular Component-IBA,Cellular Component-IEA,Biological Process-IEA,Cellular Component-IBA	protein tyrosine phosphatase activity,cytosol,peptidyl-tyrosine dephosphorylation,nucleus	4	99.29%	BAJ95291.1
DN59278_c0_g2_i10	GIGANTEA [Oryza sativa Japonica Group]	gi|669028096|emb|CDM81775.1|unnamed protein product [Triticum aestivum]	0.0E0	669028096	CDM81775.1	4201	GO:0048574-IEA,GO:0009409-IEA,GO:0009639-IEA,GO:0048578-IEA,GO:0048511-IEA,GO:0009908-IEA,GO:0048586-IGI,GO:0030154-IEA,GO:0010218-IEA,GO:2000028-IEA,GO:0010378-IEA,GO:0007275-IEA,GO:0006355-IEA,GO:0042542-IEA,GO:0005982-IEA,GO:0042752-IEA,GO:0005654-IEA,GO:0009637-IEA,GO:0005634-IEA,GO:0007623-IEA	Biological Process-IEA,Biological Process-IEA,Biological Process-IEA,Biological Process-IEA,Biological Process-IEA,Biological Process-IEA,Biological Process-IGI,Biological Process-IEA,Biological Process-IEA,Biological Process-IEA,Biological Process-IEA,Biological Process-IEA,Biological Process-IEA,Biological Process-IEA,Biological Process-IEA,Biological Process-IEA,Cellular Component-IEA,Biologic…	nucleoplasm,cell differentiation,temperature compensation of the circadian clock,response to far red light,long-day photoperiodism flowering,starch metabolic process,positive regulation of long-day photoperiodism flowering,circadian rhythm,flower development,response to hydrogen peroxide,response to cold,response to blue light,regulation of transcription DNA-templated	13	99.22%	CDM81775.1
DN56859_c0_g1_i1	Ribosome biogenesis BMS1	gi|475574534|gb|EMT17008.1|Ribosome biogenesis BMS1-like protein [Aegilops tauschii]	0.0E0	475574534	EMT17008.1	4200	GO:0005525-IBA,GO:0006606-IEA,GO:0000462-IBA,GO:0006406-IEA,GO:0003924-IBA,GO:0016020-IEA,GO:0016021-IEA,GO:0034511-IBA,GO:0030686-IBA,GO:0016787-IEA,GO:0042254-IEA,GO:0000479-IBA,GO:0005634-IEA	Molecular Function-IBA,Biological Process-IEA,Biological Process-IBA,Biological Process-IEA,Molecular Function-IBA,Cellular Component-IEA,Cellular Component-IEA,Molecular Function-IBA,Cellular Component-IBA,Molecular Function-IEA,Biological Process-IEA,Biological Process-IBA,Cellular Component-IEA	GTP binding,maturation of SSU-rRNA from tricistronic rRNA transcript (SSU-rRNA 5.8S rRNA LSU-rRNA),90S preribosome,U3 snoRNA binding,mRNA export from nucleus,endonucleolytic cleavage of tricistronic rRNA transcript (SSU-rRNA 5.8S rRNA LSU-rRNA),nucleus,integral component of membrane,protein import into nucleus,GTPase activity	10	88.43%	EMT17008.1
DN59406_c0_g1_i4	myosin heavy non-muscle [Brachypodium distachyon]	gi|326503838|dbj|BAK02705.1|predicted protein [Hordeum vulgare subsp. vulgare]	0.0E0	326503838	BAK02705.1	4199	GO:0050662-IEA,GO:0003824-IEA,GO:0080110-IEA,GO:0005829-IEA,GO:0009555-IEA,GO:0009536-RCA	Molecular Function-IEA,Molecular Function-IEA,Biological Process-IEA,Cellular Component-IEA,Biological Process-IEA,Cellular Component-RCA	coenzyme binding,plastid,sporopollenin biosynthetic process,cytosol,catalytic activity	5	93.78%	BAK02705.1
DN63673_c1_g1_i5	Paired amphipathic helix Sin3-like 3	gi|475602519|gb|EMT25158.1|Paired amphipathic helix protein Sin3 [Aegilops tauschii]	0.0E0	475602519	EMT25158.1	4198	GO:0000122-IBA,GO:0004407-IBA,GO:0006355-IEA,GO:0000118-IBA,GO:0016575-IBA,GO:0001106-IBA,GO:0000785-IBA	Biological Process-IBA,Molecular Function-IBA,Biological Process-IEA,Cellular Component-IBA,Biological Process-IBA,Molecular Function-IBA,Cellular Component-IBA	histone deacetylation,histone deacetylase activity,histone deacetylase complex,RNA polymerase II transcription corepressor activity,negative regulation of transcription from RNA polymerase II promoter,chromatin	6	96.76%	EMT25158.1
DN63040_c0_g1_i6	chromatin structure-remodeling complex SYD isoform X1 [Oryza sativa Japonica Group]	gi|475572166|gb|EMT16433.1|Chromatin structure-remodeling complex subunit snf21 [Aegilops tauschii]	0.0E0	475572166	EMT16433.1	4194	GO:0042393-IEA,GO:0009909-IEA,GO:0009908-IEA,GO:0005829-IEA,GO:0043044-IEA,GO:0016567-IEA,GO:0016887-IEA,GO:0010199-IEA,GO:0009640-IEA,GO:0000911-IEA,GO:0003682-IEA,GO:0007267-IEA,GO:0005524-IEA,GO:0009845-IEA,GO:0006306-IEA,GO:0050826-IEA,GO:0010228-IEA,GO:0010267-IEA,GO:0010104-IEA,GO:1900150-IEA,GO:2000022-IEA,GO:0010182-IEA,GO:0009793-IEA,GO:0010162-IEA,GO:0006342-IEA,GO:0000226-IEA,GO:000993…	Molecular Function-IEA,Biological Process-IEA,Biological Process-IEA,Cellular Component-IEA,Biological Process-IEA,Biological Process-IEA,Molecular Function-IEA,Biological Process-IEA,Biological Process-IEA,Biological Process-IEA,Molecular Function-IEA,Biological Process-IEA,Molecular Function-IEA,Biological Process-IEA,Biological Process-IEA,Biological Process-IEA,Biological Process-IEA,Biologic…	cell-cell signaling,protein ubiquitination,seed germination,cytokinesis by cell plate formation,chromatin binding,microtubule cytoskeleton organization,ATPase activity,regulation of flower development,DNA methylation,regulation of jasmonic acid mediated signaling pathway,flower development,ATP binding,meristem structural organization,chromatin silencing,organ boundary specification between latera…	27	90.19%	EMT16433.1
DN62847_c0_g1_i2	Os06g0258900 [Oryza sativa Japonica Group]	gi|944083332|gb|KQK18684.1|hypothetical protein BRADI_1g44060 [Brachypodium distachyon]/gi|357118191|ref|XP_003560841.1|PREDICTED: uncharacterized protein LOC100843117 [Brachypodium distachyon]	0.0E0	944083332,357118191	XP_003560841.1,KQK18684.1	4193	GO:0008270-IEA,GO:0016491-IEA,GO:0003824-IEA,GO:0051287-IEA,GO:0004616-IEA,GO:0055114-IEA,GO:0005975-IEA,GO:0016832-IEA	Molecular Function-IEA,Molecular Function-IEA,Molecular Function-IEA,Molecular Function-IEA,Molecular Function-IEA,Biological Process-IEA,Biological Process-IEA,Molecular Function-IEA	carbohydrate metabolic process,oxidation-reduction process,phosphogluconate dehydrogenase (decarboxylating) activity,NAD binding,aldehyde-lyase activity,zinc ion binding	6	95.28%	XP_003560841.1,KQK18684.1
DN59551_c1_g1_i9	FAR1-RELATED SEQUENCE 5	gi|475612807|gb|EMT28540.1|Protein FAR1-RELATED SEQUENCE 5 [Aegilops tauschii]	0.0E0	475612807	EMT28540.1	4191	GO:0008270-IEA,GO:0006355-IEA,GO:0003676-IEA	Molecular Function-IEA,Biological Process-IEA,Molecular Function-IEA	nucleic acid binding,zinc ion binding,regulation of transcription DNA-templated	3	91.73%	EMT28540.1
DN54737_c0_g1_i1	RNA polymerase II C-terminal domain phosphatase-like 3	gi|474394969|gb|EMS65645.1|RNA polymerase II C-terminal domain phosphatase-like 3 [Triticum urartu]	0.0E0	474394969	EMS65645.1	4190	GO:0000394-IEA,GO:0008420-IBA,GO:0016591-IBA,GO:0006470-IEA,GO:0008022-IEA,GO:0009788-IEA,GO:0006366-IEA,GO:0070940-IBA,GO:0004721-IEA,GO:0005634-IEA,GO:0016787-IEA	Biological Process-IEA,Molecular Function-IBA,Cellular Component-IBA,Biological Process-IEA,Molecular Function-IEA,Biological Process-IEA,Biological Process-IEA,Biological Process-IBA,Molecular Function-IEA,Cellular Component-IEA,Molecular Function-IEA	CTD phosphatase activity,RNA splicing via endonucleolytic cleavage and ligation,dephosphorylation of RNA polymerase II C-terminal domain,DNA-directed RNA polymerase II holoenzyme,transcription from RNA polymerase II promoter,protein C-terminus binding,negative regulation of abscisic acid-activated signaling pathway	7	94.62%	EMS65645.1
DN62582_c0_g1_i2	NRDE2 homolog	gi|326517406|dbj|BAK00070.1|predicted protein [Hordeum vulgare subsp. vulgare]	0.0E0	326517406	BAK00070.1	4189	GO:0006396-IEA	Biological Process-IEA	RNA processing	1	98.93%	BAK00070.1
DN61876_c0_g2_i1	phragmoplast orienting kinesin 2	gi|475505278|gb|EMT04710.1|Kinesin-like protein KIF15 [Aegilops tauschii]	0.0E0	475505278	EMT04710.1	4189	GO:0003777-IEA,GO:0003777-IBA,GO:0000166-IEA,GO:0008017-IEA,GO:0005871-IBA,GO:0005524-IEA,GO:0016887-IBA,GO:0007018-IEA,GO:0007018-IBA	Molecular Function-IEA,Molecular Function-IBA,Molecular Function-IEA,Molecular Function-IEA,Cellular Component-IBA,Molecular Function-IEA,Molecular Function-IBA,Biological Process-IEA,Biological Process-IBA	microtubule motor activity,kinesin complex,ATPase activity,microtubule-based movement,microtubule binding,ATP binding	6	95.55%	EMT04710.1
DN61836_c1_g1_i1	DEAD-box ATP-dependent RNA helicase 40	gi|669027961|emb|CDM81595.1|unnamed protein product [Triticum aestivum]	0.0E0	669027961	CDM81595.1	4188	GO:0005737-IBA,GO:0047372-IBA,GO:0005739-IBA,GO:0016020-IBA,GO:0016020-IEA,GO:0006629-IEA,GO:0016042-IEA,GO:0016021-IEA,GO:0010501-IBA,GO:0016787-IEA,GO:0008152-IEA,GO:0016558-IEA,GO:0005773-IEA,GO:0004386-IEA,GO:0004004-IBA,GO:0004620-IBA,GO:0006635-IEA,GO:0005524-IEA,GO:0003676-IEA	Cellular Component-IBA,Molecular Function-IBA,Cellular Component-IBA,Cellular Component-IBA,Cellular Component-IEA,Biological Process-IEA,Biological Process-IEA,Cellular Component-IEA,Biological Process-IBA,Molecular Function-IEA,Biological Process-IEA,Biological Process-IEA,Cellular Component-IEA,Molecular Function-IEA,Molecular Function-IBA,Molecular Function-IBA,Biological Process-IEA,Molecula…	ATP-dependent RNA helicase activity,membrane,vacuole,acylglycerol lipase activity,nucleic acid binding,fatty acid beta-oxidation,RNA secondary structure unwinding,ATP binding,protein import into peroxisome matrix,phospholipase activity,mitochondrion	11	98.56%	CDM81595.1
DN60438_c0_g1_i1	leucine-rich repeat receptor kinase EXS [Zea mays]	gi|669030971|emb|CDM85694.1|unnamed protein product [Triticum aestivum]/gi|669030967|emb|CDM85686.1|unnamed protein product [Triticum aestivum]	0.0E0	669030967,669030971	CDM85694.1,CDM85686.1	4186	GO:0004713-RCA,GO:0046872-IEA,GO:0051287-IEA,GO:0051321-IEA,GO:0016020-RCA,GO:0016020-IEA,GO:0016021-IEA,GO:0016023-RCA,GO:0016740-IEA,GO:0016301-IEA,GO:0006099-IEA,GO:0048658-IMP,GO:0048658-IEA,GO:0004672-IEA,GO:0004674-ISS,GO:0004674-RCA,GO:0004674-IEA,GO:0005524-RCA,GO:0005524-IEA,GO:0005886-IEA,GO:0046912-IEA,GO:0005515-IPI,GO:0000166-IEA,GO:0004108-IEA,GO:0055114-IEA,GO:0016310-IEA,GO:000955…	Molecular Function-RCA,Molecular Function-IEA,Molecular Function-IEA,Biological Process-IEA,Cellular Component-RCA,Cellular Component-IEA,Cellular Component-IEA,Cellular Component-RCA,Molecular Function-IEA,Molecular Function-IEA,Biological Process-IEA,Biological Process-IMP,Biological Process-IEA,Molecular Function-IEA,Molecular Function-ISS,Molecular Function-RCA,Molecular Function-IEA,Molecula…	microsporogenesis,oxidation-reduction process,metal ion binding,plasma membrane,NAD binding,protein tyrosine kinase activity,protein phosphorylation,integral component of membrane,protein binding,plastid,protein serine/threonine kinase activity,cytoplasmic membrane-bounded vesicle,anther wall tapetum development,transferase activity transferring acyl groups acyl groups converted into alkyl on tra…	17	98.70%	CDM85694.1,CDM85686.1
DN59671_c0_g3_i4	pleiotropic drug resistance 1-like	gi|218201082|gb|EEC83509.1|hypothetical protein OsI_29079 [Oryza sativa Indica Group]	3.9E-46	218201082	EEC83509.1	4186	GO:0042626-IBA,GO:0000166-IEA,GO:0055085-IEA,GO:0005739-RCA,GO:0016020-RCA,GO:0016020-IEA,GO:0016021-IEA,GO:0016021-IBA,GO:0006810-IEA,GO:0005524-IEA,GO:0016887-IEA,GO:0005886-IBA	Molecular Function-IBA,Molecular Function-IEA,Biological Process-IEA,Cellular Component-RCA,Cellular Component-RCA,Cellular Component-IEA,Cellular Component-IEA,Cellular Component-IBA,Biological Process-IEA,Molecular Function-IEA,Molecular Function-IEA,Cellular Component-IBA	transmembrane transport,plasma membrane,ATPase activity coupled to transmembrane movement of substances,integral component of membrane,ATP binding,mitochondrion	6	85.71%	EEC83509.1
DN63383_c1_g2_i2	xanthine dehydrogenase	gi|357121299|ref|XP_003562358.1|PREDICTED: xanthine dehydrogenase [Brachypodium distachyon]/gi|944079023|gb|KQK14375.1|hypothetical protein BRADI_1g15800 [Brachypodium distachyon]	0.0E0	357121299,944079023	XP_003562358.1,KQK14375.1	4182	GO:0004855-IEA,GO:0004854-IBA,GO:0005506-IEA,GO:0003824-IEA,GO:0016491-IEA,GO:0046872-IEA,GO:0050660-IEA,GO:0050660-IBA,GO:0005829-IBA,GO:0016020-IEA,GO:0016021-IEA,GO:0055114-IEA,GO:0051537-IEA,GO:0051536-IEA,GO:0016614-IEA,GO:0016903-IBA,GO:0009055-IEA,GO:0009115-IBA	Molecular Function-IEA,Molecular Function-IBA,Molecular Function-IEA,Molecular Function-IEA,Molecular Function-IEA,Molecular Function-IEA,Molecular Function-IEA,Molecular Function-IBA,Cellular Component-IBA,Cellular Component-IEA,Cellular Component-IEA,Biological Process-IEA,Molecular Function-IEA,Molecular Function-IEA,Molecular Function-IEA,Molecular Function-IBA,Molecular Function-IEA,Biologic…	iron ion binding,oxidation-reduction process,cytosol,oxidoreductase activity acting on the aldehyde or oxo group of donors,flavin adenine dinucleotide binding,2 iron 2 sulfur cluster binding,xanthine catabolic process,integral component of membrane,electron carrier activity,oxidoreductase activity acting on CH-OH group of donors,xanthine dehydrogenase activity,xanthine oxidase activity	12	93.06%	XP_003562358.1,KQK14375.1
DN55673_c0_g1_i3	DENN domain and WD repeat-containing SCD1	gi|669029164|emb|CDM83276.1|unnamed protein product [Triticum aestivum]	0.0E0	669029164	CDM83276.1	4182	GO:0016905-IEA,GO:0000911-IEA,GO:0016740-IEA,GO:0045824-IEA,GO:0009825-IEA,GO:0030136-IEA,GO:0010235-IEA,GO:0005886-IEA,GO:0006468-IEA	Molecular Function-IEA,Biological Process-IEA,Molecular Function-IEA,Biological Process-IEA,Biological Process-IEA,Cellular Component-IEA,Biological Process-IEA,Cellular Component-IEA,Biological Process-IEA	myosin heavy chain kinase activity,multidimensional cell growth,plasma membrane,protein phosphorylation,clathrin-coated vesicle,guard mother cell cytokinesis,negative regulation of innate immune response	7	99.67%	CDM83276.1
DN59186_c0_g1_i1	ATP-dependent RNA helicase YTHDC2	gi|473891911|gb|EMS48785.1|putative ATP-dependent RNA helicase YTHDC2 [Triticum urartu]	0.0E0	473891911	EMS48785.1	4176	GO:0000166-IEA,GO:0005737-IBA,GO:0046983-IEA,GO:0016020-IEA,GO:0016021-IEA,GO:0016787-IEA,GO:0006396-IBA,GO:0008026-IEA,GO:0004386-IEA,GO:0004004-IBA,GO:0044822-IBA,GO:0005634-IBA,GO:0005524-IEA,GO:0003676-IEA,GO:0009536-RCA	Molecular Function-IEA,Cellular Component-IBA,Molecular Function-IEA,Cellular Component-IEA,Cellular Component-IEA,Molecular Function-IEA,Biological Process-IBA,Molecular Function-IEA,Molecular Function-IEA,Molecular Function-IBA,Molecular Function-IBA,Cellular Component-IBA,Molecular Function-IEA,Molecular Function-IEA,Cellular Component-RCA	ATP-dependent RNA helicase activity,plastid,nucleus,poly(A) RNA binding,integral component of membrane,RNA processing,ATP binding,protein dimerization activity	8	90.38%	EMS48785.1
DN62329_c0_g1_i2	Condensin-2 complex subunit D3	gi|326507650|dbj|BAK03218.1|predicted protein [Hordeum vulgare subsp. vulgare]	0.0E0	326507650	BAK03218.1	4174	GO:0010032-IBA,GO:0042393-IBA,GO:0016491-IEA,GO:0016020-IEA,GO:0007076-IEA,GO:0007076-IBA,GO:0009055-IEA,GO:0016021-IEA,GO:0000779-IBA,GO:0055114-IEA,GO:0003682-IBA,GO:0000799-IBA,GO:0000799-IEA,GO:0051304-IBA	Biological Process-IBA,Molecular Function-IBA,Molecular Function-IEA,Cellular Component-IEA,Biological Process-IEA,Biological Process-IBA,Molecular Function-IEA,Cellular Component-IEA,Cellular Component-IBA,Biological Process-IEA,Molecular Function-IBA,Cellular Component-IBA,Cellular Component-IEA,Biological Process-IBA	mitotic chromosome condensation,chromosome separation,oxidation-reduction process,condensed chromosome centromeric region,histone binding,oxidoreductase activity,nuclear condensin complex,integral component of membrane,electron carrier activity,chromatin binding,meiotic chromosome condensation	11	96.11%	BAK03218.1
DN63344_c0_g4_i6	mediator of RNA polymerase II transcription subunit 33A-like [Brachypodium distachyon]	gi|721619443|ref|XP_003557381.2|PREDICTED: mediator of RNA polymerase II transcription subunit 33A-like [Brachypodium distachyon]/gi|944085023|gb|KQK20375.1|hypothetical protein BRADI_1g54147 [Brachypodium distachyon]	0.0E0	721619443,944085023	XP_003557381.2,KQK20375.1	4173	GO:0016020-IEA,GO:0016592-IEA,GO:0016021-IEA,GO:0009698-IEA,GO:2000762-IEA	Cellular Component-IEA,Cellular Component-IEA,Cellular Component-IEA,Biological Process-IEA,Biological Process-IEA	phenylpropanoid metabolic process,mediator complex,integral component of membrane,regulation of phenylpropanoid metabolic process	4	91.14%	XP_003557381.2,KQK20375.1
DN59186_c0_g1_i3	ATP-dependent RNA helicase YTHDC2	gi|473891911|gb|EMS48785.1|putative ATP-dependent RNA helicase YTHDC2 [Triticum urartu]	0.0E0	473891911	EMS48785.1	4173	GO:0000166-IEA,GO:0005737-IBA,GO:0046983-IEA,GO:0016020-IEA,GO:0016021-IEA,GO:0016787-IEA,GO:0006396-IBA,GO:0008026-IEA,GO:0004386-IEA,GO:0004004-IBA,GO:0044822-IBA,GO:0005634-IBA,GO:0005524-IEA,GO:0003676-IEA,GO:0009536-RCA	Molecular Function-IEA,Cellular Component-IBA,Molecular Function-IEA,Cellular Component-IEA,Cellular Component-IEA,Molecular Function-IEA,Biological Process-IBA,Molecular Function-IEA,Molecular Function-IEA,Molecular Function-IBA,Molecular Function-IBA,Cellular Component-IBA,Molecular Function-IEA,Molecular Function-IEA,Cellular Component-RCA	ATP-dependent RNA helicase activity,plastid,nucleus,poly(A) RNA binding,integral component of membrane,RNA processing,ATP binding,protein dimerization activity	8	90.30%	EMS48785.1
DN63427_c1_g1_i4	DDB1- and CUL4-associated factor homolog 1	gi|475548363|gb|EMT11064.1|VPRBP-like protein [Aegilops tauschii]	0.0E0	475548363	EMT11064.1	4171	GO:0051301-IEA,GO:0009909-IEA,GO:0009908-IEA,GO:0010431-IEA,GO:0016567-IEA,GO:0007062-IEA,GO:0010154-IEA,GO:0010072-IEA,GO:0009640-IEA,GO:0009880-IEA,GO:0009845-IEA,GO:0048367-IEA,GO:0048366-IEA,GO:0045595-IEA,GO:0050826-IEA,GO:0010228-IEA,GO:0010564-IEA,GO:0010182-IEA,GO:0009793-IEA,GO:0010162-IEA,GO:0048827-IEA,GO:0080008-IEA,GO:0005634-IEA,GO:0009933-IEA,GO:0048825-IEA	Biological Process-IEA,Biological Process-IEA,Biological Process-IEA,Biological Process-IEA,Biological Process-IEA,Biological Process-IEA,Biological Process-IEA,Biological Process-IEA,Biological Process-IEA,Biological Process-IEA,Biological Process-IEA,Biological Process-IEA,Biological Process-IEA,Biological Process-IEA,Biological Process-IEA,Biological Process-IEA,Biological Process-IEA,Biologic…	embryonic pattern specification,response to freezing,sugar mediated signaling pathway,protein ubiquitination,cell division,nucleus,seed germination,Cul4-RING E3 ubiquitin ligase complex,photomorphogenesis,vegetative to reproductive phase transition of meristem,sister chromatid cohesion,regulation of flower development,seed dormancy process,regulation of cell cycle process,cotyledon development,fl…	18	96.73%	EMT11064.1
DN58551_c0_g1_i1	Tripeptidyl-peptidase 2	gi|475498130|gb|EMT04065.1|Tripeptidyl-peptidase 2 [Aegilops tauschii]	0.0E0	475498130	EMT04065.1	4168	GO:0006979-IEA,GO:0004602-IEA,GO:0004601-IEA,GO:0005737-IEA,GO:0009507-IEA,GO:0005739-RCA,GO:0016491-IEA,GO:0006508-IEA,GO:0016020-IEA,GO:0055114-IEA,GO:0098869-IEA,GO:0016787-IEA,GO:0008240-IEA,GO:0009630-IEA,GO:0008233-IEA,GO:0004252-IEA,GO:0004252-IBA,GO:0008236-IEA,GO:0005773-IEA,GO:0004177-IEA,GO:0022626-IEA,GO:0005774-IEA	Biological Process-IEA,Molecular Function-IEA,Molecular Function-IEA,Cellular Component-IEA,Cellular Component-IEA,Cellular Component-RCA,Molecular Function-IEA,Biological Process-IEA,Cellular Component-IEA,Biological Process-IEA,Biological Process-IEA,Molecular Function-IEA,Molecular Function-IEA,Biological Process-IEA,Molecular Function-IEA,Molecular Function-IEA,Molecular Function-IBA,Molecula…	oxidation-reduction process,tripeptidyl-peptidase activity,cytosolic ribosome,cellular oxidant detoxification,vacuolar membrane,response to oxidative stress,gravitropism,mitochondrion,aminopeptidase activity,chloroplast,glutathione peroxidase activity,proteolysis,serine-type endopeptidase activity	13	96.41%	EMT04065.1
DN56511_c0_g1_i4	exportin-7-A isoform X1 [Oryza sativa Japonica Group]	gi|721614160|ref|XP_010227420.1|PREDICTED: exportin-7-A-like isoform X2 [Brachypodium distachyon]/gi|944082032|gb|KQK17384.1|hypothetical protein BRADI_1g34100 [Brachypodium distachyon]/gi|944082027|gb|KQK17379.1|hypothetical protein BRADI_1g34100 [Brachypodium distachyon]/gi|944082030|gb|KQK17382.1|hypothetical protein BRADI_1g34100 [Brachypodium distachyon]	0.0E0	721614160,944082032,944082030,944082027	KQK17379.1,KQK17382.1,XP_010227420.1,KQK17384.1	4163	GO:0005737-IBA,GO:0009630-IEA,GO:0016020-IEA,GO:0016021-IEA,GO:0006486-IEA,GO:0005643-IBA,GO:0005049-IBA,GO:0008536-IBA,GO:0008536-IEA,GO:0006886-IEA,GO:0005622-IEA,GO:0006611-IBA	Cellular Component-IBA,Biological Process-IEA,Cellular Component-IEA,Cellular Component-IEA,Biological Process-IEA,Cellular Component-IBA,Molecular Function-IBA,Molecular Function-IBA,Molecular Function-IEA,Biological Process-IEA,Cellular Component-IEA,Biological Process-IBA	cytoplasm,protein export from nucleus,protein glycosylation,Ran GTPase binding,nuclear export signal receptor activity,integral component of membrane,gravitropism,nuclear pore	8	96.79%	KQK17379.1,KQK17382.1,XP_010227420.1,KQK17384.1
DN57285_c0_g1_i9	splicing factor 3B subunit 3 isoform X1	gi|326510951|dbj|BAJ91823.1|predicted protein [Hordeum vulgare subsp. vulgare]	0.0E0	326510951	BAJ91823.1	4162	GO:0005634-IEA,GO:0005634-IBA,GO:0003676-IEA,GO:0009536-RCA	Cellular Component-IEA,Cellular Component-IBA,Molecular Function-IEA,Cellular Component-RCA	plastid,nucleic acid binding,nucleus	3	96.53%	BAJ91823.1
DN57306_c0_g2_i2	ATPase family AAA domain-containing 1-A	gi|475541042|gb|EMT09704.1|Spastin [Aegilops tauschii]	0.0E0	475541042	EMT09704.1	4153	GO:0000166-IEA,GO:0031122-IBA,GO:0005524-IEA,GO:0005634-IBA,GO:0008568-IBA,GO:0009536-RCA	Molecular Function-IEA,Biological Process-IBA,Molecular Function-IEA,Cellular Component-IBA,Molecular Function-IBA,Cellular Component-RCA	plastid,nucleus,microtubule-severing ATPase activity,ATP binding,cytoplasmic microtubule organization	5	93.38%	EMT09704.1
DN61369_c0_g1_i2	Os07g0616000 [Oryza sativa Japonica Group]	gi|326518662|dbj|BAJ92492.1|predicted protein [Hordeum vulgare subsp. vulgare]	0.0E0	326518662	BAJ92492.1	4153	GO:0008270-IEA,GO:0046872-IEA,GO:0006730-IEA,GO:0016023-RCA,GO:0004089-IEA	Molecular Function-IEA,Molecular Function-IEA,Biological Process-IEA,Cellular Component-RCA,Molecular Function-IEA	metal ion binding,cytoplasmic membrane-bounded vesicle	2	96.05%	BAJ92492.1
DN59671_c0_g3_i2	pleiotropic drug resistance 1-like	gi|218201082|gb|EEC83509.1|hypothetical protein OsI_29079 [Oryza sativa Indica Group]	3.8E-46	218201082	EEC83509.1	4150	GO:0042626-IBA,GO:0000166-IEA,GO:0055085-IEA,GO:0005739-RCA,GO:0016020-RCA,GO:0016020-IEA,GO:0016021-IEA,GO:0016021-IBA,GO:0006810-IEA,GO:0005524-IEA,GO:0016887-IEA,GO:0005886-IBA	Molecular Function-IBA,Molecular Function-IEA,Biological Process-IEA,Cellular Component-RCA,Cellular Component-RCA,Cellular Component-IEA,Cellular Component-IEA,Cellular Component-IBA,Biological Process-IEA,Molecular Function-IEA,Molecular Function-IEA,Cellular Component-IBA	transmembrane transport,plasma membrane,ATPase activity coupled to transmembrane movement of substances,integral component of membrane,ATP binding,mitochondrion	6	85.71%	EEC83509.1
DN47871_c0_g1_i1	probable pre-mRNA-splicing factor ATP-dependent RNA helicase	gi|475562105|gb|EMT13929.1|Putative pre-mRNA-splicing factor ATP-dependent RNA helicase [Aegilops tauschii]	0.0E0	475562105	EMT13929.1	4149	GO:0000398-IBA,GO:0000166-IEA,GO:0005737-IBA,GO:0005739-IEA,GO:0005829-IEA,GO:0016787-IEA,GO:0005681-IBA,GO:0008026-IEA,GO:0004386-IEA,GO:0004004-IBA,GO:0044822-IBA,GO:0009506-IEA,GO:0005524-IEA,GO:0003676-IEA	Biological Process-IBA,Molecular Function-IEA,Cellular Component-IBA,Cellular Component-IEA,Cellular Component-IEA,Molecular Function-IEA,Cellular Component-IBA,Molecular Function-IEA,Molecular Function-IEA,Molecular Function-IBA,Molecular Function-IBA,Cellular Component-IEA,Molecular Function-IEA,Molecular Function-IEA	ATP-dependent RNA helicase activity,spliceosomal complex,cytosol,plasmodesma,poly(A) RNA binding,mRNA splicing via spliceosome,ATP binding,mitochondrion	8	92.37%	EMT13929.1
DN63049_c0_g1_i3	splicing factor 3B subunit 1-like [Brachypodium distachyon]	gi|326523121|dbj|BAJ88601.1|predicted protein [Hordeum vulgare subsp. vulgare]	0.0E0	326523121	BAJ88601.1	4148	GO:0071004-IBA,GO:0016020-IEA,GO:0071013-IBA,GO:0016021-IEA,GO:0003729-IBA,GO:0005686-IBA,GO:0005689-IBA,GO:0000245-IBA	Cellular Component-IBA,Cellular Component-IEA,Cellular Component-IBA,Cellular Component-IEA,Molecular Function-IBA,Cellular Component-IBA,Cellular Component-IBA,Biological Process-IBA	U2 snRNP,U12-type spliceosomal complex,U2-type prespliceosome,mRNA binding,integral component of membrane,catalytic step 2 spliceosome,spliceosomal complex assembly	7	97.80%	BAJ88601.1
DN61668_c3_g2_i1	nuclear pore complex NUP205	gi|721654021|ref|XP_010233999.1|PREDICTED: nuclear pore complex protein NUP205 isoform X2 [Brachypodium distachyon]/gi|944058330|gb|KQJ93920.1|hypothetical protein BRADI_3g07490 [Brachypodium distachyon]	0.0E0	721654021,944058330	XP_010233999.1,KQJ93920.1	4145	GO:0005635-IEA,GO:0006999-IBA,GO:0009507-IEA,GO:0016020-IEA,GO:0016021-IEA,GO:0017056-IBA,GO:0044611-IBA,GO:0005643-IEA,GO:0000059-IBA	Cellular Component-IEA,Biological Process-IBA,Cellular Component-IEA,Cellular Component-IEA,Cellular Component-IEA,Molecular Function-IBA,Cellular Component-IBA,Cellular Component-IEA,Biological Process-IBA	structural constituent of nuclear pore,chloroplast,nuclear pore organization,nuclear pore inner ring,protein import into nucleus docking,integral component of membrane	6	97.18%	XP_010233999.1,KQJ93920.1
DN57516_c0_g2_i3	Os12g0554400 [Oryza sativa Japonica Group]	gi|357150607|ref|XP_003575516.1|PREDICTED: trafficking protein particle complex II-specific subunit 130 homolog [Brachypodium distachyon]/gi|944050750|gb|KQJ86388.1|hypothetical protein BRADI_4g05110 [Brachypodium distachyon]	0.0E0	357150607,944050750	KQJ86388.1,XP_003575516.1	4139	GO:0005768-IEA,GO:0000919-IEA,GO:0005802-IEA,GO:0005769-IEA,GO:0034498-IBA,GO:0006891-IBA,GO:0005829-IEA,GO:1990071-IBA,GO:0000911-IEA,GO:0005794-IEA,GO:0006810-IEA	Cellular Component-IEA,Biological Process-IEA,Cellular Component-IEA,Cellular Component-IEA,Biological Process-IBA,Biological Process-IBA,Cellular Component-IEA,Cellular Component-IBA,Biological Process-IEA,Cellular Component-IEA,Biological Process-IEA	cytosol,early endosome,cell plate assembly,intra-Golgi vesicle-mediated transport,early endosome to Golgi transport,trans-Golgi network,TRAPPII protein complex	7	96.77%	KQJ86388.1,XP_003575516.1
DN59842_c2_g1_i4	topless-related 2 isoform X2	gi|669028721|emb|CDM82632.1|unnamed protein product [Triticum aestivum]	0.0E0	669028721	CDM82632.1	4137	GO:0006355-IEA	Biological Process-IEA	regulation of transcription DNA-templated	1	99.02%	CDM82632.1
DN60689_c0_g3_i3	transposon En Spm sub-class	gi|22655757|gb|AAN04174.1|Putative transposable element [Oryza sativa Japonica Group]/gi|21672010|gb|AAM74372.1|AC116603_8Putative transposable element [Oryza sativa Japonica Group]	0.0E0	21672010,22655757	AAM74372.1,AAN04174.1	4136					82.91%	AAM74372.1,AAN04174.1
DN54970_c0_g2_i7	PREDICTED: uncharacterized protein LOC100381927 isoform X1	gi|670373886|ref|XP_008668298.1|PREDICTED: uncharacterized protein LOC100381927 isoform X1 [Zea mays]	0.0E0	670373886	XP_008668298.1	4136	GO:0043531-IEA	Molecular Function-IEA			73.23%	XP_008668298.1
DN51274_c0_g1_i3	MODIFIER OF SNC1 1 [Setaria italica]	gi|475589842|gb|EMT21286.1|hypothetical protein F775_30711 [Aegilops tauschii]	0.0E0	475589842	EMT21286.1	4130	GO:0004386-IEA,GO:0005524-IEA,GO:0016787-IEA,GO:0003676-IEA	Molecular Function-IEA,Molecular Function-IEA,Molecular Function-IEA,Molecular Function-IEA			84.27%	EMT21286.1
DN61891_c1_g2_i2	myosin-17-like isoform X3	gi|669029545|emb|CDM83784.1|unnamed protein product [Triticum aestivum]	0.0E0	669029545	CDM83784.1	4130	GO:0016459-IEA,GO:0000166-IEA,GO:0003779-IEA,GO:0003774-IEA,GO:0005524-IEA	Cellular Component-IEA,Molecular Function-IEA,Molecular Function-IEA,Molecular Function-IEA,Molecular Function-IEA	myosin complex,ATP binding,actin binding,motor activity	4	98.80%	CDM83784.1
DN63049_c0_g1_i1	splicing factor 3B subunit 1-like [Brachypodium distachyon]	gi|326523121|dbj|BAJ88601.1|predicted protein [Hordeum vulgare subsp. vulgare]	0.0E0	326523121	BAJ88601.1	4127	GO:0071004-IBA,GO:0016020-IEA,GO:0071013-IBA,GO:0016021-IEA,GO:0003729-IBA,GO:0005686-IBA,GO:0005689-IBA,GO:0000245-IBA	Cellular Component-IBA,Cellular Component-IEA,Cellular Component-IBA,Cellular Component-IEA,Molecular Function-IBA,Cellular Component-IBA,Cellular Component-IBA,Biological Process-IBA	U2 snRNP,U12-type spliceosomal complex,U2-type prespliceosome,mRNA binding,integral component of membrane,catalytic step 2 spliceosome,spliceosomal complex assembly	7	99.58%	BAJ88601.1
DN62993_c0_g1_i2	TPA: trithorax-like family	gi|475551471|gb|EMT11649.1|Histone-lysine N-methyltransferase H3 lysine-4 specific [Aegilops tauschii]	0.0E0	475551471	EMT11649.1	4127	GO:0008270-IEA,GO:0046872-IEA,GO:0005739-RCA,GO:0016020-IEA,GO:0016021-IEA,GO:0016740-IEA,GO:0008168-IEA,GO:0005634-IEA,GO:0032259-IEA	Molecular Function-IEA,Molecular Function-IEA,Cellular Component-RCA,Cellular Component-IEA,Cellular Component-IEA,Molecular Function-IEA,Molecular Function-IEA,Cellular Component-IEA,Biological Process-IEA	methyltransferase activity,methylation,nucleus,mitochondrion,zinc ion binding	5	87.81%	EMT11649.1
DN62431_c0_g1_i4	Os01g0779400 [Oryza sativa Japonica Group]	gi|669030069|emb|CDM84470.1|unnamed protein product [Triticum aestivum]	0.0E0	669030069	CDM84470.1	4126	GO:0005737-IBA,GO:0008270-IEA,GO:0046872-IEA,GO:0048025-IBA,GO:0042981-IBA,GO:0005524-IEA	Cellular Component-IBA,Molecular Function-IEA,Molecular Function-IEA,Biological Process-IBA,Biological Process-IBA,Molecular Function-IEA	cytoplasm,negative regulation of mRNA splicing via spliceosome,ATP binding,regulation of apoptotic process,zinc ion binding	5	93.28%	CDM84470.1
DN63669_c1_g1_i1	D -box ATP-dependent RNA helicase D 12-like	gi|944057244|gb|KQJ92834.1|hypothetical protein BRADI_3g00980 [Brachypodium distachyon]/gi|357139805|ref|XP_003571468.1|PREDICTED: U5 small nuclear ribonucleoprotein 200 kDa helicase [Brachypodium distachyon]	0.0E0	357139805,944057244	XP_003571468.1,KQJ92834.1	4125	GO:0000166-IEA,GO:0005739-RCA,GO:0030529-IEA,GO:0019013-IEA,GO:0004386-IEA,GO:0005524-IEA,GO:0016787-IEA,GO:0003676-IEA	Molecular Function-IEA,Cellular Component-RCA,Cellular Component-IEA,Cellular Component-IEA,Molecular Function-IEA,Molecular Function-IEA,Molecular Function-IEA,Molecular Function-IEA	viral nucleocapsid,helicase activity,intracellular ribonucleoprotein complex,nucleic acid binding,ATP binding,mitochondrion	6	98.38%	XP_003571468.1,KQJ92834.1
DN63636_c1_g1_i3	NETWORKED 2D-like	gi|474373576|gb|EMS64015.1|hypothetical protein TRIUR3_21509 [Triticum urartu]	0.0E0	474373576	EMS64015.1	4124	GO:0003779-IEA,GO:0005739-RCA,GO:0016310-IEA,GO:0016301-IEA	Molecular Function-IEA,Cellular Component-RCA,Biological Process-IEA,Molecular Function-IEA	actin binding,mitochondrion	2	93.48%	EMS64015.1
DN51274_c0_g1_i2	MODIFIER OF SNC1 1 [Setaria italica]	gi|475589842|gb|EMT21286.1|hypothetical protein F775_30711 [Aegilops tauschii]	0.0E0	475589842	EMT21286.1	4118	GO:0004386-IEA,GO:0005524-IEA,GO:0016787-IEA,GO:0003676-IEA	Molecular Function-IEA,Molecular Function-IEA,Molecular Function-IEA,Molecular Function-IEA			83.84%	EMT21286.1
DN59551_c1_g1_i7	FAR1-RELATED SEQUENCE 5	gi|475612807|gb|EMT28540.1|Protein FAR1-RELATED SEQUENCE 5 [Aegilops tauschii]	0.0E0	475612807	EMT28540.1	4116	GO:0008270-IEA,GO:0006355-IEA,GO:0003676-IEA	Molecular Function-IEA,Biological Process-IEA,Molecular Function-IEA	nucleic acid binding,zinc ion binding,regulation of transcription DNA-templated	3	91.73%	EMT28540.1
DN60756_c0_g1_i1	coatomer subunit beta -3	gi|473744594|gb|EMS45471.1|Cysteine-rich receptor-like protein kinase 7 [Triticum urartu]	0.0E0	473744594	EMS45471.1	4113	GO:0000166-IEA,GO:0016020-IEA,GO:0016021-IEA,GO:0016310-IEA,GO:0030126-IBA,GO:0016301-IEA,GO:0006890-IBA,GO:0006891-IBA,GO:0004672-IEA,GO:0004674-IEA,GO:0006888-IBA,GO:0005524-IEA,GO:0006468-IEA,GO:0006886-IBA	Molecular Function-IEA,Cellular Component-IEA,Cellular Component-IEA,Biological Process-IEA,Cellular Component-IBA,Molecular Function-IEA,Biological Process-IBA,Biological Process-IBA,Molecular Function-IEA,Molecular Function-IEA,Biological Process-IBA,Molecular Function-IEA,Biological Process-IEA,Biological Process-IBA	protein kinase activity,protein phosphorylation,integral component of membrane,Golgi vesicle transport,ATP binding	5	80.92%	EMS45471.1
DN54970_c0_g2_i1	PREDICTED: uncharacterized protein LOC100381927 isoform X1	gi|670373886|ref|XP_008668298.1|PREDICTED: uncharacterized protein LOC100381927 isoform X1 [Zea mays]	0.0E0	670373886	XP_008668298.1	4106	GO:0043531-IEA	Molecular Function-IEA			73.23%	XP_008668298.1
DN59994_c1_g1_i2	formin 6 isoform X1 [Oryza sativa Japonica Group]	gi|475502214|gb|EMT04410.1|Formin-like protein 6 [Aegilops tauschii]	0.0E0	475502214	EMT04410.1	4106	GO:0006470-IEA,GO:0004721-IEA,GO:0016787-IEA	Biological Process-IEA,Molecular Function-IEA,Molecular Function-IEA	phosphoprotein phosphatase activity,protein dephosphorylation	2	99.15%	EMT04410.1
DN62132_c0_g1_i1	NLP2 [Oryza sativa Japonica Group]	gi|475585238|gb|EMT20012.1|hypothetical protein F775_15797 [Aegilops tauschii]	0.0E0	475585238	EMT20012.1	4104	GO:0003677-IEA,GO:0008270-IEA,GO:0006351-IEA,GO:0046872-IEA,GO:0006355-IEA,GO:0005634-IEA	Molecular Function-IEA,Molecular Function-IEA,Biological Process-IEA,Molecular Function-IEA,Biological Process-IEA,Cellular Component-IEA	transcription DNA-templated,nucleus,DNA binding,regulation of transcription DNA-templated	4	94.26%	EMT20012.1
DN59994_c1_g1_i1	formin 6 isoform X1 [Oryza sativa Japonica Group]	gi|475502214|gb|EMT04410.1|Formin-like protein 6 [Aegilops tauschii]	0.0E0	475502214	EMT04410.1	4103	GO:0006470-IEA,GO:0004721-IEA,GO:0016787-IEA	Biological Process-IEA,Molecular Function-IEA,Molecular Function-IEA	phosphoprotein phosphatase activity,protein dephosphorylation	2	98.98%	EMT04410.1
DN56914_c0_g1_i2	Os01g0187400 [Oryza sativa Japonica Group]	gi|944067610|gb|KQK03094.1|hypothetical protein BRADI_2g05560 [Brachypodium distachyon]/gi|357127557|ref|XP_003565446.1|PREDICTED: uncharacterized protein LOC100832747 [Brachypodium distachyon]	0.0E0	357127557,944067610	XP_003565446.1,KQK03094.1	4102	GO:0005739-RCA,GO:0016020-RCA,GO:0016020-IEA,GO:0016021-IEA	Cellular Component-RCA,Cellular Component-RCA,Cellular Component-IEA,Cellular Component-IEA	integral component of membrane,mitochondrion	2	96.49%	XP_003565446.1,KQK03094.1
DN62395_c1_g1_i2	nuclear pore complex NUP160	gi|721652802|ref|XP_010233798.1|PREDICTED: nuclear pore complex protein NUP160 [Brachypodium distachyon]/gi|944057695|gb|KQJ93285.1|hypothetical protein BRADI_3g03637 [Brachypodium distachyon]	0.0E0	721652802,944057695	XP_010233798.1,KQJ93285.1	4100	GO:0006913-IEA,GO:0005487-IBA,GO:0005643-IBA	Biological Process-IEA,Molecular Function-IBA,Cellular Component-IBA	nucleocytoplasmic transporter activity,nucleocytoplasmic transport,nuclear pore	3	90.61%	XP_010233798.1,KQJ93285.1
DN55825_c0_g1_i1	Ubiquitin carboxyl-terminal hydrolase 13	gi|475557685|gb|EMT12893.1|Ubiquitin carboxyl-terminal hydrolase 13 [Aegilops tauschii]	0.0E0	475557685	EMT12893.1	4100	GO:0003824-IEA,GO:0000151-IBA,GO:0043130-IBA,GO:0016597-IEA,GO:0016567-IBA,GO:0016787-IEA,GO:0006281-IEA,GO:0008152-IEA,GO:0030170-IEA,GO:0008270-IEA,GO:0009058-IEA,GO:0004842-IBA,GO:0009536-RCA	Molecular Function-IEA,Cellular Component-IBA,Molecular Function-IBA,Molecular Function-IEA,Biological Process-IBA,Molecular Function-IEA,Biological Process-IEA,Biological Process-IEA,Molecular Function-IEA,Molecular Function-IEA,Biological Process-IEA,Molecular Function-IBA,Cellular Component-RCA	ubiquitin binding,plastid,hydrolase activity,protein ubiquitination,ubiquitin-protein transferase activity,anion binding,ubiquitin ligase complex,DNA repair,zinc ion binding	9	96.84%	EMT12893.1
DN57306_c0_g2_i4	ATPase family AAA domain-containing 1-A	gi|475541042|gb|EMT09704.1|Spastin [Aegilops tauschii]	0.0E0	475541042	EMT09704.1	4099	GO:0000166-IEA,GO:0031122-IBA,GO:0005524-IEA,GO:0005634-IBA,GO:0008568-IBA,GO:0009536-RCA	Molecular Function-IEA,Biological Process-IBA,Molecular Function-IEA,Cellular Component-IBA,Molecular Function-IBA,Cellular Component-RCA	plastid,nucleus,microtubule-severing ATPase activity,ATP binding,cytoplasmic microtubule organization	5	93.38%	EMT09704.1
DN59854_c1_g2_i1	increased DNA methylation 1-like [Setaria italica]	gi|944049866|gb|KQJ85507.1|hypothetical protein BRADI_5g27517 [Brachypodium distachyon]/gi|960492999|ref|XP_014751398.1|PREDICTED: uncharacterized protein LOC100839049 [Brachypodium distachyon]/gi|357162868|ref|XP_003579549.1|PREDICTED: uncharacterized protein LOC100839049 [Brachypodium distachyon]/gi|721696198|ref|XP_010240674.1|PREDICTED: uncharacterized protein LOC100839049 [Brachypodium dista…	0.0E0	721696198,960492999,357162868,944049866	XP_010240674.1,XP_014751398.1,XP_003579549.1,KQJ85507.1	4098	GO:0003677-IEA,GO:0044030-IEA,GO:0046872-IEA,GO:0042393-IEA,GO:0044154-IEA,GO:0016740-IEA,GO:0008080-IEA,GO:0016746-IEA,GO:0008270-IEA,GO:0010385-IEA,GO:0080188-IEA,GO:0043971-IEA,GO:0043972-IEA,GO:0004386-IEA,GO:0009506-IEA,GO:0004402-IEA	Molecular Function-IEA,Biological Process-IEA,Molecular Function-IEA,Molecular Function-IEA,Biological Process-IEA,Molecular Function-IEA,Molecular Function-IEA,Molecular Function-IEA,Molecular Function-IEA,Molecular Function-IEA,Biological Process-IEA,Biological Process-IEA,Biological Process-IEA,Molecular Function-IEA,Cellular Component-IEA,Molecular Function-IEA	histone acetyltransferase activity,histone H3-K18 acetylation,histone binding,plasmodesma,helicase activity,histone H3-K23 acetylation,regulation of DNA methylation,histone H3-K14 acetylation,double-stranded methylated DNA binding,RNA-directed DNA methylation,zinc ion binding	11	83.85%	XP_010240674.1,XP_014751398.1,XP_003579549.1,KQJ85507.1
DN62272_c0_g1_i4	hypothetical protein TRIUR3_16063	gi|474415566|gb|EMS67154.1|hypothetical protein TRIUR3_16063 [Triticum urartu]	0.0E0	474415566	EMS67154.1	4098	GO:0008483-IEA,GO:0016740-IEA	Molecular Function-IEA,Molecular Function-IEA			95.18%	EMS67154.1
DN63053_c0_g1_i3	stromal processing chloroplastic isoform X1 [Phoenix dactylifera]	gi|326507378|dbj|BAK03082.1|predicted protein [Hordeum vulgare subsp. vulgare]	0.0E0	326507378	BAK03082.1	4097	GO:0009507-IDA,GO:0009507-IEA,GO:0046872-IEA,GO:0005739-IEA,GO:0003824-IEA,GO:0006508-IEA,GO:0016485-IMP,GO:0016485-IBA,GO:0016787-IEA,GO:0009570-IEA,GO:0008270-IBA,GO:0008233-IEA,GO:0009793-IEA,GO:0008237-IEA,GO:0004222-IMP,GO:0004222-IBA,GO:0009536-RCA,GO:0009536-IEA	Cellular Component-IDA,Cellular Component-IEA,Molecular Function-IEA,Cellular Component-IEA,Molecular Function-IEA,Biological Process-IEA,Biological Process-IMP,Biological Process-IBA,Molecular Function-IEA,Cellular Component-IEA,Molecular Function-IBA,Molecular Function-IEA,Biological Process-IEA,Molecular Function-IEA,Molecular Function-IMP,Molecular Function-IBA,Cellular Component-RCA,Cellular…	embryo development ending in seed dormancy,chloroplast stroma,protein processing,metalloendopeptidase activity,mitochondrion,zinc ion binding	6	98.62%	BAK03082.1
DN58183_c1_g1_i4	SNF2 domain-containing CLASSY 4 [Oryza sativa Japonica Group]	gi|475601294|gb|EMT24776.1|DNA repair protein rhp54 [Aegilops tauschii]	0.0E0	475601294	EMT24776.1	4095	GO:0003677-IEA,GO:0003700-IEA,GO:0006355-IEA,GO:0043565-IEA,GO:0004386-IEA,GO:0005524-IEA,GO:0009536-RCA	Molecular Function-IEA,Molecular Function-IEA,Biological Process-IEA,Molecular Function-IEA,Molecular Function-IEA,Molecular Function-IEA,Cellular Component-RCA	plastid,helicase activity,ATP binding	3	96.95%	EMT24776.1
DN63053_c0_g1_i2	stromal processing chloroplastic isoform X1 [Phoenix dactylifera]	gi|326507378|dbj|BAK03082.1|predicted protein [Hordeum vulgare subsp. vulgare]	0.0E0	326507378	BAK03082.1	4094	GO:0009507-IDA,GO:0009507-IEA,GO:0046872-IEA,GO:0005739-IEA,GO:0003824-IEA,GO:0006508-IEA,GO:0016485-IMP,GO:0016485-IBA,GO:0016787-IEA,GO:0009570-IEA,GO:0008270-IBA,GO:0008233-IEA,GO:0009793-IEA,GO:0008237-IEA,GO:0004222-IMP,GO:0004222-IBA,GO:0009536-RCA,GO:0009536-IEA	Cellular Component-IDA,Cellular Component-IEA,Molecular Function-IEA,Cellular Component-IEA,Molecular Function-IEA,Biological Process-IEA,Biological Process-IMP,Biological Process-IBA,Molecular Function-IEA,Cellular Component-IEA,Molecular Function-IBA,Molecular Function-IEA,Biological Process-IEA,Molecular Function-IEA,Molecular Function-IMP,Molecular Function-IBA,Cellular Component-RCA,Cellular…	embryo development ending in seed dormancy,chloroplast stroma,protein processing,metalloendopeptidase activity,mitochondrion,zinc ion binding	6	98.62%	BAK03082.1
DN62845_c0_g2_i2	splicing factor 3B subunit 3-like	gi|326497839|dbj|BAJ94782.1|predicted protein [Hordeum vulgare subsp. vulgare]	0.0E0	326497839	BAJ94782.1	4092	GO:0000398-IBA,GO:0003723-IBA,GO:0005634-IEA,GO:0005634-IBA,GO:0003676-IEA	Biological Process-IBA,Molecular Function-IBA,Cellular Component-IEA,Cellular Component-IBA,Molecular Function-IEA	nucleus,mRNA splicing via spliceosome,RNA binding	3	99.67%	BAJ94782.1
DN62845_c0_g2_i1	splicing factor 3B subunit 3-like	gi|326497839|dbj|BAJ94782.1|predicted protein [Hordeum vulgare subsp. vulgare]	0.0E0	326497839	BAJ94782.1	4091	GO:0000398-IBA,GO:0003723-IBA,GO:0005634-IEA,GO:0005634-IBA,GO:0003676-IEA	Biological Process-IBA,Molecular Function-IBA,Cellular Component-IEA,Cellular Component-IBA,Molecular Function-IEA	nucleus,mRNA splicing via spliceosome,RNA binding	3	99.58%	BAJ94782.1
DN59278_c0_g2_i8	GIGANTEA [Oryza sativa Japonica Group]	gi|669028096|emb|CDM81775.1|unnamed protein product [Triticum aestivum]	0.0E0	669028096	CDM81775.1	4091	GO:0048574-IEA,GO:0009409-IEA,GO:0009639-IEA,GO:0048578-IEA,GO:0048511-IEA,GO:0009908-IEA,GO:0048586-IGI,GO:0030154-IEA,GO:0010218-IEA,GO:2000028-IEA,GO:0010378-IEA,GO:0007275-IEA,GO:0006355-IEA,GO:0042542-IEA,GO:0005982-IEA,GO:0042752-IEA,GO:0005654-IEA,GO:0009637-IEA,GO:0005634-IEA,GO:0007623-IEA	Biological Process-IEA,Biological Process-IEA,Biological Process-IEA,Biological Process-IEA,Biological Process-IEA,Biological Process-IEA,Biological Process-IGI,Biological Process-IEA,Biological Process-IEA,Biological Process-IEA,Biological Process-IEA,Biological Process-IEA,Biological Process-IEA,Biological Process-IEA,Biological Process-IEA,Biological Process-IEA,Cellular Component-IEA,Biologic…	nucleoplasm,cell differentiation,temperature compensation of the circadian clock,response to far red light,long-day photoperiodism flowering,starch metabolic process,positive regulation of long-day photoperiodism flowering,circadian rhythm,flower development,response to hydrogen peroxide,response to cold,response to blue light,regulation of transcription DNA-templated	13	99.22%	CDM81775.1
DN54970_c0_g2_i5	PREDICTED: uncharacterized protein LOC100381927 isoform X1	gi|670373886|ref|XP_008668298.1|PREDICTED: uncharacterized protein LOC100381927 isoform X1 [Zea mays]	0.0E0	670373886	XP_008668298.1	4090	GO:0043531-IEA	Molecular Function-IEA			73.23%	XP_008668298.1
DN57285_c0_g1_i13	splicing factor 3B subunit 3 isoform X3	gi|326510951|dbj|BAJ91823.1|predicted protein [Hordeum vulgare subsp. vulgare]	0.0E0	326510951	BAJ91823.1	4085	GO:0005634-IEA,GO:0005634-IBA,GO:0003676-IEA,GO:0009536-RCA	Cellular Component-IEA,Cellular Component-IBA,Molecular Function-IEA,Cellular Component-RCA	plastid,nucleic acid binding,nucleus	3	96.47%	BAJ91823.1
DN60415_c0_g1_i1	ABC transporter B family member 4	gi|669030513|emb|CDM85068.1|unnamed protein product [Triticum aestivum]	0.0E0	669030513	CDM85068.1	4084	GO:0000166-IEA,GO:0042626-IEA,GO:0042626-IBA,GO:0055085-IEA,GO:0055085-IBA,GO:0016020-RCA,GO:0016020-IEA,GO:0016021-IBA,GO:0016021-IEA,GO:0006810-IEA,GO:0005524-IEA,GO:0016887-IEA	Molecular Function-IEA,Molecular Function-IEA,Molecular Function-IBA,Biological Process-IEA,Biological Process-IBA,Cellular Component-RCA,Cellular Component-IEA,Cellular Component-IBA,Cellular Component-IEA,Biological Process-IEA,Molecular Function-IEA,Molecular Function-IEA	transmembrane transport,ATPase activity coupled to transmembrane movement of substances,integral component of membrane,ATP binding	4	98.18%	CDM85068.1
DN62272_c0_g1_i1	hypothetical protein TRIUR3_16063	gi|474415566|gb|EMS67154.1|hypothetical protein TRIUR3_16063 [Triticum urartu]	0.0E0	474415566	EMS67154.1	4083	GO:0008483-IEA,GO:0016740-IEA	Molecular Function-IEA,Molecular Function-IEA			94.59%	EMS67154.1
DN51398_c0_g1_i1	Tat-binding 7	gi|473948681|gb|EMS50641.1|Tat-binding-like protein 7 [Triticum urartu]	0.0E0	473948681	EMS50641.1	4077	GO:0031936-IBA,GO:0000166-IEA,GO:0042393-IBA,GO:0010638-IEA,GO:0048544-IEA,GO:0016020-IEA,GO:0016021-IEA,GO:0016787-IEA,GO:0016887-IBA,GO:0033044-IEA,GO:0009887-IEA,GO:0000911-IEA,GO:0003682-IBA,GO:0004672-IEA,GO:0009506-IEA,GO:0000226-IEA,GO:0004674-IBA,GO:0005524-IEA,GO:0005634-IBA,GO:0045944-IBA,GO:0009888-IEA,GO:0005886-IBA,GO:0006468-IEA,GO:0006468-IBA	Biological Process-IBA,Molecular Function-IEA,Molecular Function-IBA,Biological Process-IEA,Biological Process-IEA,Cellular Component-IEA,Cellular Component-IEA,Molecular Function-IEA,Molecular Function-IBA,Biological Process-IEA,Biological Process-IEA,Biological Process-IEA,Molecular Function-IBA,Molecular Function-IEA,Cellular Component-IEA,Biological Process-IEA,Molecular Function-IBA,Molecula…	plasma membrane,positive regulation of organelle organization,recognition of pollen,positive regulation of transcription from RNA polymerase II promoter,nucleus,negative regulation of chromatin silencing,protein phosphorylation,integral component of membrane,cytokinesis by cell plate formation,chromatin binding,microtubule cytoskeleton organization,regulation of chromosome organization,protein se…	19	97.14%	EMS50641.1
DN55353_c0_g1_i1	mediator of RNA polymerase II transcription subunit 16	gi|474012953|gb|EMS52639.1|hypothetical protein TRIUR3_28510 [Triticum urartu]	0.0E0	474012953	EMS52639.1	4077	GO:1901672-IEA,GO:2000022-IEA,GO:0016592-IBA,GO:0016592-IEA,GO:0048586-IEA,GO:0006355-IEA,GO:0006355-IBA,GO:0006970-IEA,GO:0032922-IEA,GO:0010104-IEA,GO:0005634-IEA,GO:0009536-RCA	Biological Process-IEA,Biological Process-IEA,Cellular Component-IBA,Cellular Component-IEA,Biological Process-IEA,Biological Process-IEA,Biological Process-IBA,Biological Process-IEA,Biological Process-IEA,Biological Process-IEA,Cellular Component-IEA,Cellular Component-RCA	plastid,regulation of long-day photoperiodism flowering,mediator complex,regulation of jasmonic acid mediated signaling pathway,response to osmotic stress,regulation of ethylene-activated signaling pathway,positive regulation of systemic acquired resistance,circadian regulation of gene expression,regulation of transcription DNA-templated	9	98.82%	EMS52639.1
DN59551_c1_g1_i4	FAR1-RELATED SEQUENCE 5	gi|475612807|gb|EMT28540.1|Protein FAR1-RELATED SEQUENCE 5 [Aegilops tauschii]	0.0E0	475612807	EMT28540.1	4076	GO:0008270-IEA,GO:0006355-IEA,GO:0003676-IEA	Molecular Function-IEA,Biological Process-IEA,Molecular Function-IEA	nucleic acid binding,zinc ion binding,regulation of transcription DNA-templated	3	91.73%	EMT28540.1
DN56511_c0_g1_i9	exportin-7-A isoform X1 [Oryza sativa Japonica Group]	gi|721614160|ref|XP_010227420.1|PREDICTED: exportin-7-A-like isoform X2 [Brachypodium distachyon]/gi|944082032|gb|KQK17384.1|hypothetical protein BRADI_1g34100 [Brachypodium distachyon]/gi|944082027|gb|KQK17379.1|hypothetical protein BRADI_1g34100 [Brachypodium distachyon]/gi|944082030|gb|KQK17382.1|hypothetical protein BRADI_1g34100 [Brachypodium distachyon]	0.0E0	721614160,944082032,944082030,944082027	KQK17379.1,KQK17382.1,XP_010227420.1,KQK17384.1	4070	GO:0005737-IBA,GO:0009630-IEA,GO:0016020-IEA,GO:0016021-IEA,GO:0006486-IEA,GO:0005643-IBA,GO:0005049-IBA,GO:0008536-IBA,GO:0008536-IEA,GO:0006886-IEA,GO:0005622-IEA,GO:0006611-IBA	Cellular Component-IBA,Biological Process-IEA,Cellular Component-IEA,Cellular Component-IEA,Biological Process-IEA,Cellular Component-IBA,Molecular Function-IBA,Molecular Function-IBA,Molecular Function-IEA,Biological Process-IEA,Cellular Component-IEA,Biological Process-IBA	cytoplasm,protein export from nucleus,protein glycosylation,Ran GTPase binding,nuclear export signal receptor activity,integral component of membrane,gravitropism,nuclear pore	8	96.79%	KQK17379.1,KQK17382.1,XP_010227420.1,KQK17384.1
DN61233_c0_g1_i1	Transcription initiation factor TFIID subunit 2	gi|475613678|gb|EMT28831.1|Transcription initiation factor TFIID subunit 2 [Aegilops tauschii]	0.0E0	475613678	EMT28831.1	4070	GO:0003743-IEA,GO:0005669-IBA,GO:0001075-IBA,GO:0051123-IEA,GO:0006508-IEA,GO:0008270-IEA,GO:0009630-IEA,GO:0008237-IEA,GO:0044212-IBA,GO:0003682-IBA,GO:0001129-IBA,GO:0043565-IBA,GO:0009506-IEA,GO:0045944-IBA,GO:0006413-IEA	Molecular Function-IEA,Cellular Component-IBA,Molecular Function-IBA,Biological Process-IEA,Biological Process-IEA,Molecular Function-IEA,Biological Process-IEA,Molecular Function-IEA,Molecular Function-IBA,Molecular Function-IBA,Molecular Function-IBA,Molecular Function-IBA,Cellular Component-IEA,Biological Process-IBA,Biological Process-IEA	transcription factor activity RNA polymerase II core promoter sequence-specific binding involved in preinitiation complex assembly,translational initiation,metallopeptidase activity,positive regulation of transcription from RNA polymerase II promoter,gravitropism,transcription regulatory region DNA binding,chromatin binding,transcription factor TFIID complex,sequence-specific DNA binding,plasmode…	14	95.90%	EMT28831.1
DN62572_c2_g5_i4	RNA polymerase alpha subunit (chloroplast) [Triticum turgidum]	gi|22657240|gb|AAM97423.1|RNA polymerase alpha subunit (chloroplast) [Agropyron mongolicum]/gi|1769834|emb|CAB01390.1|alpha subunit of RNA polymerase (chloroplast) [Agropyron cristatum]/gi|7388079|sp|P92209.1|RPOA_AGRCRRecName: Full=DNA-directed RNA polymerase subunit alpha; Short=PEP; AltName: Full=Plastid-encoded RNA polymerase subunit alpha; Short=RNA polymerase subunit alpha/gi|22657238|gb|AA…	0.0E0	1769834,22657240,22657236,7388079,22657238	CAB01390.1,AAM97421.1,AAM97422.1,P92209.1,AAM97423.1	4069	GO:0003677-IEA,GO:0016779-IEA,GO:0003899-IEA,GO:0009507-IEA,GO:0006351-IEA,GO:0046983-IEA,GO:0016740-IEA,GO:0009536-IEA	Molecular Function-IEA,Molecular Function-IEA,Molecular Function-IEA,Cellular Component-IEA,Biological Process-IEA,Molecular Function-IEA,Molecular Function-IEA,Cellular Component-IEA	DNA-directed RNA polymerase activity,chloroplast,transcription DNA-templated,DNA binding,protein dimerization activity	5	99.71%	CAB01390.1,AAM97421.1,AAM97422.1,P92209.1,AAM97423.1
DN54597_c0_g1_i3	TEL2-interacting 1	gi|474105143|gb|EMS55389.1|TEL2-interacting protein 1-like protein [Triticum urartu]	0.0E0	474105143	EMS55389.1	4068	GO:0016023-RCA	Cellular Component-RCA	cytoplasmic membrane-bounded vesicle	1	98.38%	EMS55389.1
DN61975_c0_g1_i10	splicing suppressor of white-apricot homolog isoform X3 [Elaeis guineensis]	gi|475625657|gb|EMT33047.1|Splicing factor arginine/serine-rich 8 [Aegilops tauschii]	0.0E0	475625657	EMT33047.1	4067	GO:0003723-IEA,GO:0000395-IBA,GO:0006396-IEA	Molecular Function-IEA,Biological Process-IBA,Biological Process-IEA	mRNA 5'-splice site recognition,RNA binding	2	93.99%	EMT33047.1
DN55268_c1_g1_i2	strawberry notch	gi|326521598|dbj|BAK00375.1|predicted protein [Hordeum vulgare subsp. vulgare]	0.0E0	326521598	BAK00375.1	4063	GO:0008270-IEA,GO:0046872-IEA,GO:0006355-IEA	Molecular Function-IEA,Molecular Function-IEA,Biological Process-IEA	zinc ion binding,regulation of transcription DNA-templated	2	94.88%	BAK00375.1
DN62671_c0_g1_i1	kinesin KCA2	gi|326528069|dbj|BAJ89086.1|predicted protein [Hordeum vulgare subsp. vulgare]	0.0E0	326528069	BAJ89086.1	4063	GO:0000166-IEA,GO:0003777-IBA,GO:0003777-IEA,GO:0009904-IEA,GO:0008017-IEA,GO:0005871-IBA,GO:0005623-IEA,GO:0005524-IEA,GO:0007018-IEA,GO:0007018-IBA,GO:0016887-IBA	Molecular Function-IEA,Molecular Function-IBA,Molecular Function-IEA,Biological Process-IEA,Molecular Function-IEA,Cellular Component-IBA,Cellular Component-IEA,Molecular Function-IEA,Biological Process-IEA,Biological Process-IBA,Molecular Function-IBA	microtubule motor activity,kinesin complex,ATPase activity,microtubule-based movement,chloroplast accumulation movement,microtubule binding,ATP binding	7	99.27%	BAJ89086.1
DN63049_c0_g1_i2	splicing factor 3B subunit 1-like [Brachypodium distachyon]	gi|326523121|dbj|BAJ88601.1|predicted protein [Hordeum vulgare subsp. vulgare]	0.0E0	326523121	BAJ88601.1	4062	GO:0071004-IBA,GO:0016020-IEA,GO:0071013-IBA,GO:0016021-IEA,GO:0003729-IBA,GO:0005686-IBA,GO:0005689-IBA,GO:0000245-IBA	Cellular Component-IBA,Cellular Component-IEA,Cellular Component-IBA,Cellular Component-IEA,Molecular Function-IBA,Cellular Component-IBA,Cellular Component-IBA,Biological Process-IBA	U2 snRNP,U12-type spliceosomal complex,U2-type prespliceosome,mRNA binding,integral component of membrane,catalytic step 2 spliceosome,spliceosomal complex assembly	7	99.58%	BAJ88601.1
DN59278_c0_g2_i3	GIGANTEA [Oryza sativa Japonica Group]	gi|669028096|emb|CDM81775.1|unnamed protein product [Triticum aestivum]	0.0E0	669028096	CDM81775.1	4061	GO:0048574-IEA,GO:0009409-IEA,GO:0009639-IEA,GO:0048578-IEA,GO:0048511-IEA,GO:0009908-IEA,GO:0048586-IGI,GO:0030154-IEA,GO:0010218-IEA,GO:2000028-IEA,GO:0010378-IEA,GO:0007275-IEA,GO:0006355-IEA,GO:0042542-IEA,GO:0005982-IEA,GO:0042752-IEA,GO:0005654-IEA,GO:0009637-IEA,GO:0005634-IEA,GO:0007623-IEA	Biological Process-IEA,Biological Process-IEA,Biological Process-IEA,Biological Process-IEA,Biological Process-IEA,Biological Process-IEA,Biological Process-IGI,Biological Process-IEA,Biological Process-IEA,Biological Process-IEA,Biological Process-IEA,Biological Process-IEA,Biological Process-IEA,Biological Process-IEA,Biological Process-IEA,Biological Process-IEA,Cellular Component-IEA,Biologic…	nucleoplasm,cell differentiation,temperature compensation of the circadian clock,response to far red light,long-day photoperiodism flowering,starch metabolic process,positive regulation of long-day photoperiodism flowering,circadian rhythm,flower development,response to hydrogen peroxide,response to cold,response to blue light,regulation of transcription DNA-templated	13	99.22%	CDM81775.1
DN60745_c0_g1_i3	Os02g0760200 [Oryza sativa Japonica Group]	gi|357143820|ref|XP_003573066.1|PREDICTED: uncharacterized protein LOC100836262 [Brachypodium distachyon]/gi|944066202|gb|KQK01793.1|hypothetical protein BRADI_3g58270 [Brachypodium distachyon]	0.0E0	357143820,944066202	XP_003573066.1,KQK01793.1	4059					94.20%	XP_003573066.1,KQK01793.1
DN61217_c0_g1_i1	receptor-like serine threonine- kinase ALE2 isoform X3	gi|944073943|gb|KQK09427.1|hypothetical protein BRADI_2g47920 [Brachypodium distachyon]/gi|721643825|ref|XP_010232215.1|PREDICTED: receptor-like serine/threonine-protein kinase ALE2 isoform X1 [Brachypodium distachyon]	0.0E0	721643825,944073943	KQK09427.1,XP_010232215.1	4056	GO:0005739-RCA,GO:0016020-IEA,GO:0016021-IEA,GO:0016310-IEA,GO:0004672-IEA,GO:0016301-IEA,GO:0004674-IEA,GO:0005524-IEA,GO:0006468-IEA,GO:0009536-RCA	Cellular Component-RCA,Cellular Component-IEA,Cellular Component-IEA,Biological Process-IEA,Molecular Function-IEA,Molecular Function-IEA,Molecular Function-IEA,Molecular Function-IEA,Biological Process-IEA,Cellular Component-RCA	plastid,protein serine/threonine kinase activity,protein phosphorylation,integral component of membrane,ATP binding,mitochondrion	6	82.81%	KQK09427.1,XP_010232215.1
DN63179_c0_g1_i2	Activating signal cointegrator 1 complex subunit 3	gi|475571043|gb|EMT16161.1|Activating signal cointegrator 1 complex subunit 3 [Aegilops tauschii]	0.0E0	475571043	EMT16161.1	4054	GO:0000166-IEA,GO:0003723-IEA,GO:0005739-RCA,GO:0030529-IEA,GO:0019013-IEA,GO:0016787-IEA,GO:0008380-IEA,GO:0005681-IEA,GO:0008026-ISS,GO:0006397-IEA,GO:0004386-IEA,GO:0005634-ISM,GO:0005524-IEA,GO:0003676-IEA	Molecular Function-IEA,Molecular Function-IEA,Cellular Component-RCA,Cellular Component-IEA,Cellular Component-IEA,Molecular Function-IEA,Biological Process-IEA,Cellular Component-IEA,Molecular Function-ISS,Biological Process-IEA,Molecular Function-IEA,Cellular Component-ISM,Molecular Function-IEA,Molecular Function-IEA	ATP-dependent helicase activity,intracellular ribonucleoprotein complex,nucleic acid binding,nucleus,RNA processing,ATP binding,mitochondrion	7	98.60%	EMT16161.1
DN63289_c0_g1_i3	DNA-directed RNA polymerase III subunit rpc1	gi|669028896|emb|CDM82865.1|unnamed protein product [Triticum aestivum]	0.0E0	669028896	CDM82865.1	4053	GO:0003677-IEA,GO:0016779-IEA,GO:0003899-IEA,GO:0001056-IBA,GO:0006351-IEA,GO:0006383-IEA,GO:0016740-IEA,GO:0005666-IBA	Molecular Function-IEA,Molecular Function-IEA,Molecular Function-IEA,Molecular Function-IBA,Biological Process-IEA,Biological Process-IEA,Molecular Function-IEA,Cellular Component-IBA	DNA-directed RNA polymerase III complex,transcription from RNA polymerase III promoter,DNA binding,RNA polymerase III activity	4	98.48%	CDM82865.1
DN55353_c0_g1_i3	mediator of RNA polymerase II transcription subunit 16	gi|474012953|gb|EMS52639.1|hypothetical protein TRIUR3_28510 [Triticum urartu]	0.0E0	474012953	EMS52639.1	4052	GO:1901672-IEA,GO:2000022-IEA,GO:0016592-IBA,GO:0016592-IEA,GO:0048586-IEA,GO:0006355-IEA,GO:0006355-IBA,GO:0006970-IEA,GO:0032922-IEA,GO:0010104-IEA,GO:0005634-IEA,GO:0009536-RCA	Biological Process-IEA,Biological Process-IEA,Cellular Component-IBA,Cellular Component-IEA,Biological Process-IEA,Biological Process-IEA,Biological Process-IBA,Biological Process-IEA,Biological Process-IEA,Biological Process-IEA,Cellular Component-IEA,Cellular Component-RCA	plastid,regulation of long-day photoperiodism flowering,mediator complex,regulation of jasmonic acid mediated signaling pathway,response to osmotic stress,regulation of ethylene-activated signaling pathway,positive regulation of systemic acquired resistance,circadian regulation of gene expression,regulation of transcription DNA-templated	9	98.82%	EMS52639.1
DN55658_c0_g1_i5	lisH domain and HEAT repeat-containing KIAA1468 homolog	gi|326496521|dbj|BAJ94722.1|predicted protein [Hordeum vulgare subsp. vulgare]	0.0E0	326496521	BAJ94722.1	4052	GO:0016020-IEA,GO:0016021-IEA	Cellular Component-IEA,Cellular Component-IEA	integral component of membrane	1	97.55%	BAJ94722.1
DN63615_c0_g6_i2	chromatin modification-related EAF1 B isoform X1 [Oryza sativa Japonica Group]	gi|253721999|gb|ACT34068.1|hypothetical protein [Aegilops tauschii]	0.0E0	253721999	ACT34068.1	4049	GO:0003677-IEA,GO:0005739-RCA	Molecular Function-IEA,Cellular Component-RCA	DNA binding,mitochondrion	2	93.07%	ACT34068.1
DN61978_c1_g2_i1	calcium-transporting ATPase plasma membrane-type-like [Elaeis guineensis]	gi|475547275|gb|EMT10847.1|Calcium-transporting ATPase 8 plasma membrane-type [Aegilops tauschii]	0.0E0	475547275	EMT10847.1	4049	GO:0000166-IEA,GO:0005516-IEA,GO:0046872-IEA,GO:0016020-RCA,GO:0016020-IEA,GO:0006816-IEA,GO:0043231-IBA,GO:0016021-IEA,GO:0070588-IEA,GO:0016787-IEA,GO:0005388-IEA,GO:0005388-IBA,GO:0006810-IEA,GO:0006811-IEA,GO:0005524-IEA,GO:0005887-IBA	Molecular Function-IEA,Molecular Function-IEA,Molecular Function-IEA,Cellular Component-RCA,Cellular Component-IEA,Biological Process-IEA,Cellular Component-IBA,Cellular Component-IEA,Biological Process-IEA,Molecular Function-IEA,Molecular Function-IEA,Molecular Function-IBA,Biological Process-IEA,Biological Process-IEA,Molecular Function-IEA,Cellular Component-IBA	calcium-transporting ATPase activity,metal ion binding,intracellular membrane-bounded organelle,calcium ion transmembrane transport,ATP binding,integral component of plasma membrane,calmodulin binding	7	92.62%	EMT10847.1
DN53242_c0_g1_i1	lysine-specific demethylase REF6-like	gi|475540547|gb|EMT09624.1|Zinc finger protein 410 [Aegilops tauschii]	0.0E0	475540547	EMT09624.1	4044	GO:0035067-IEA,GO:0009826-IEA,GO:0046872-IEA,GO:0048366-IEA,GO:0033169-IEA,GO:0008168-IEA,GO:0009741-IEA,GO:0010228-IEA,GO:0032259-IEA,GO:0005634-IEA,GO:0003676-IEA	Biological Process-IEA,Biological Process-IEA,Molecular Function-IEA,Biological Process-IEA,Biological Process-IEA,Molecular Function-IEA,Biological Process-IEA,Biological Process-IEA,Biological Process-IEA,Cellular Component-IEA,Molecular Function-IEA	metal ion binding,nucleic acid binding	2	95.02%	EMT09624.1
DN63049_c0_g1_i7	splicing factor 3B subunit 1-like [Brachypodium distachyon]	gi|326523121|dbj|BAJ88601.1|predicted protein [Hordeum vulgare subsp. vulgare]	0.0E0	326523121	BAJ88601.1	4043	GO:0071004-IBA,GO:0016020-IEA,GO:0071013-IBA,GO:0016021-IEA,GO:0003729-IBA,GO:0005686-IBA,GO:0005689-IBA,GO:0000245-IBA	Cellular Component-IBA,Cellular Component-IEA,Cellular Component-IBA,Cellular Component-IEA,Molecular Function-IBA,Cellular Component-IBA,Cellular Component-IBA,Biological Process-IBA	U2 snRNP,U12-type spliceosomal complex,U2-type prespliceosome,mRNA binding,integral component of membrane,catalytic step 2 spliceosome,spliceosomal complex assembly	7	99.58%	BAJ88601.1
DN63487_c0_g2_i7	structural maintenance of chromosomes 3	gi|721608989|ref|XP_010234006.1|PREDICTED: structural maintenance of chromosomes protein 3 [Brachypodium distachyon]/gi|944079311|gb|KQK14663.1|hypothetical protein BRADI_1g17900 [Brachypodium distachyon]	0.0E0	944079311,721608989	KQK14663.1,XP_010234006.1	4043	GO:0005737-IEA,GO:0051276-IEA,GO:0016020-IEA,GO:0016021-IEA,GO:0016363-IEA,GO:0005819-IEA,GO:0008280-IEA,GO:0006281-IEA,GO:0007062-IEA,GO:0007064-IEA,GO:0005694-IEA,GO:0007059-IEA,GO:0003682-IEA,GO:0009506-IEA,GO:0005524-IEA,GO:0005634-IEA,GO:0000785-IEA	Cellular Component-IEA,Biological Process-IEA,Cellular Component-IEA,Cellular Component-IEA,Cellular Component-IEA,Cellular Component-IEA,Cellular Component-IEA,Biological Process-IEA,Biological Process-IEA,Biological Process-IEA,Cellular Component-IEA,Biological Process-IEA,Molecular Function-IEA,Cellular Component-IEA,Molecular Function-IEA,Cellular Component-IEA,Cellular Component-IEA	cytoplasm,nuclear matrix,cohesin core heterodimer,plasmodesma,chromatin,integral component of membrane,spindle,ATP binding,DNA repair,chromatin binding,mitotic sister chromatid cohesion	11	95.35%	KQK14663.1,XP_010234006.1
DN60756_c0_g1_i18	coatomer subunit beta -3	gi|473927061|gb|EMS49871.1|Coatomer subunit beta'-2 [Triticum urartu]	0.0E0	473927061	EMS49871.1	4043	GO:0000166-IEA,GO:0016192-IEA,GO:0016020-IEA,GO:0016021-IEA,GO:0016310-IEA,GO:0030126-IBA,GO:0016301-IEA,GO:0030117-IEA,GO:0006890-IBA,GO:0006891-IBA,GO:0005198-IEA,GO:0004672-IEA,GO:0004674-IEA,GO:0006888-IBA,GO:0005524-IEA,GO:0006468-IEA,GO:0006886-IEA,GO:0006886-IBA	Molecular Function-IEA,Biological Process-IEA,Cellular Component-IEA,Cellular Component-IEA,Biological Process-IEA,Cellular Component-IBA,Molecular Function-IEA,Cellular Component-IEA,Biological Process-IBA,Biological Process-IBA,Molecular Function-IEA,Molecular Function-IEA,Molecular Function-IEA,Biological Process-IBA,Molecular Function-IEA,Biological Process-IEA,Biological Process-IEA,Biologic…	membrane part,protein kinase activity,Golgi vesicle transport,phosphorylation,nucleotide binding	5	76.66%	EMS49871.1
DN63440_c1_g1_i2	katanin p80 WD40 repeat-containing subunit B1 homolog isoform X1	gi|669029075|emb|CDM83145.1|unnamed protein product [Triticum aestivum]	0.0E0	669029075	CDM83145.1	4042	GO:0005856-IEA,GO:0005737-IEA,GO:0051013-IEA,GO:0008352-IEA,GO:0016020-IEA,GO:0016021-IEA,GO:0008017-IEA,GO:0005874-IEA	Cellular Component-IEA,Cellular Component-IEA,Biological Process-IEA,Cellular Component-IEA,Cellular Component-IEA,Cellular Component-IEA,Molecular Function-IEA,Cellular Component-IEA	microtubule,katanin complex,microtubule binding,microtubule severing,integral component of membrane	5	96.85%	CDM83145.1
DN56052_c0_g1_i7	TPA: kinase domain superfamily [Zea mays]	gi|514729030|ref|XP_004956600.1|PREDICTED: disease resistance protein TAO1-like isoform X1 [Setaria italica]	0.0E0	514729030	XP_004956600.1	4039	GO:0000166-IEA,GO:0043531-IEA,GO:0016023-RCA,GO:0016310-IEA,GO:0004672-IEA,GO:0016301-IEA,GO:0004674-IEA,GO:0005524-IEA,GO:0006468-IEA	Molecular Function-IEA,Molecular Function-IEA,Cellular Component-RCA,Biological Process-IEA,Molecular Function-IEA,Molecular Function-IEA,Molecular Function-IEA,Molecular Function-IEA,Biological Process-IEA	kinase activity,purine ribonucleoside binding,adenyl ribonucleotide binding	3	69.99%	XP_004956600.1
DN61016_c0_g2_i1	endoribonuclease Dicer homolog 4 isoform X2	gi|473971148|gb|EMS51466.1|Endoribonuclease Dicer-like protein 4 [Triticum urartu]	0.0E0	473971148	EMS51466.1	4037	GO:0003723-IEA,GO:0003723-IBA,GO:0009909-IEA,GO:0051607-IEA,GO:0010216-IEA,GO:0016442-IBA,GO:0030422-IBA,GO:0030422-IEA,GO:0016567-IEA,GO:0016569-IEA,GO:0010050-IEA,GO:0006396-IEA,GO:0010492-IMP,GO:0010492-IEA,GO:0006355-IEA,GO:0006353-IEA,GO:0009944-IMP,GO:0009944-IEA,GO:0045893-IEA,GO:0016075-IEA,GO:0010228-IEA,GO:0010267-IDA,GO:0010267-IEA,GO:0090305-IEA,GO:0090501-IEA,GO:0090502-IEA,GO:001018…	Molecular Function-IEA,Molecular Function-IBA,Biological Process-IEA,Biological Process-IEA,Biological Process-IEA,Cellular Component-IBA,Biological Process-IBA,Biological Process-IEA,Biological Process-IEA,Biological Process-IEA,Biological Process-IEA,Biological Process-IEA,Biological Process-IMP,Biological Process-IEA,Biological Process-IEA,Biological Process-IEA,Biological Process-IMP,Biologic…	ribonuclease III activity,vegetative phase change,metal ion binding,chromatin modification,cell-cell signaling,protein ubiquitination,mitotic cell cycle,seed germination,cytoplasm,maintenance of shoot apical meristem identity,regulation of flower development,positive regulation of transcription DNA-templated,DNA methylation,ATP binding,RNA binding,meristem structural organization,chromatin silenc…	35	97.21%	EMS51466.1
DN61260_c0_g1_i3	Os11g0160100 [Oryza sativa Japonica Group]	gi|475502753|gb|EMT04460.1|hypothetical protein F775_02434 [Aegilops tauschii]	0.0E0	475502753	EMT04460.1	4035	GO:0008270-IEA,GO:0046872-IEA,GO:0016020-IEA,GO:0016021-IEA,GO:0016023-RCA	Molecular Function-IEA,Molecular Function-IEA,Cellular Component-IEA,Cellular Component-IEA,Cellular Component-RCA			79.21%	EMT04460.1
DN62572_c2_g5_i5	RNA polymerase alpha subunit (chloroplast) [Triticum turgidum]	gi|22657240|gb|AAM97423.1|RNA polymerase alpha subunit (chloroplast) [Agropyron mongolicum]/gi|1769834|emb|CAB01390.1|alpha subunit of RNA polymerase (chloroplast) [Agropyron cristatum]/gi|7388079|sp|P92209.1|RPOA_AGRCRRecName: Full=DNA-directed RNA polymerase subunit alpha; Short=PEP; AltName: Full=Plastid-encoded RNA polymerase subunit alpha; Short=RNA polymerase subunit alpha/gi|22657238|gb|AA…	0.0E0	1769834,22657240,22657236,7388079,22657238	CAB01390.1,AAM97421.1,AAM97422.1,P92209.1,AAM97423.1	4029	GO:0003677-IEA,GO:0016779-IEA,GO:0003899-IEA,GO:0009507-IEA,GO:0006351-IEA,GO:0046983-IEA,GO:0016740-IEA,GO:0009536-IEA	Molecular Function-IEA,Molecular Function-IEA,Molecular Function-IEA,Cellular Component-IEA,Biological Process-IEA,Molecular Function-IEA,Molecular Function-IEA,Cellular Component-IEA	DNA-directed RNA polymerase activity,chloroplast,transcription DNA-templated,DNA binding,protein dimerization activity	5	99.71%	CAB01390.1,AAM97421.1,AAM97422.1,P92209.1,AAM97423.1
DN57516_c0_g2_i2	Os12g0554400 [Oryza sativa Japonica Group]	gi|357150607|ref|XP_003575516.1|PREDICTED: trafficking protein particle complex II-specific subunit 130 homolog [Brachypodium distachyon]/gi|944050750|gb|KQJ86388.1|hypothetical protein BRADI_4g05110 [Brachypodium distachyon]	0.0E0	357150607,944050750	KQJ86388.1,XP_003575516.1	4028	GO:0005768-IEA,GO:0000919-IEA,GO:0005802-IEA,GO:0005769-IEA,GO:0034498-IBA,GO:0006891-IBA,GO:0005829-IEA,GO:1990071-IBA,GO:0000911-IEA,GO:0005794-IEA,GO:0006810-IEA	Cellular Component-IEA,Biological Process-IEA,Cellular Component-IEA,Cellular Component-IEA,Biological Process-IBA,Biological Process-IBA,Cellular Component-IEA,Cellular Component-IBA,Biological Process-IEA,Cellular Component-IEA,Biological Process-IEA	cytosol,early endosome,cell plate assembly,intra-Golgi vesicle-mediated transport,early endosome to Golgi transport,trans-Golgi network,TRAPPII protein complex	7	96.77%	KQJ86388.1,XP_003575516.1
DN61280_c1_g4_i1	DNA repair Rad50	gi|157863730|gb|ABV90886.1|DNA repair protein Rad50 [Triticum turgidum]	0.0E0	157863730	ABV90886.1	4027	GO:0000794-IBA,GO:0032508-IBA,GO:0000790-IBA,GO:0051880-IBA,GO:0016787-IEA,GO:0016887-IEA,GO:0046939-IEA,GO:0043047-IBA,GO:0007004-IBA,GO:0006312-IEA,GO:0004017-IBA,GO:0000014-IBA,GO:0008408-IBA,GO:0005737-IEA,GO:0030870-IEA,GO:0030870-IBA,GO:0016233-IEA,GO:0016233-IBA,GO:0006281-IEA,GO:0090305-IBA,GO:0035861-IBA,GO:0007131-IBA,GO:0003691-IBA,GO:0000724-IBA,GO:0000723-IEA,GO:0000722-IBA,GO:007019…	Cellular Component-IBA,Biological Process-IBA,Cellular Component-IBA,Molecular Function-IBA,Molecular Function-IEA,Molecular Function-IEA,Biological Process-IEA,Molecular Function-IBA,Biological Process-IBA,Biological Process-IEA,Molecular Function-IBA,Molecular Function-IBA,Molecular Function-IBA,Cellular Component-IEA,Cellular Component-IEA,Cellular Component-IBA,Biological Process-IEA,Biologic…	nuclear chromatin,nucleotide phosphorylation,ATP-dependent DNA helicase activity,single-stranded telomeric DNA binding,Mre11 complex,double-stranded telomeric DNA binding,3'-5' exonuclease activity,DNA duplex unwinding,single-stranded DNA endodeoxyribonuclease activity,telomere capping,reciprocal meiotic recombination,telomere maintenance via telomerase,condensed nuclear chromosome,cytoplasm,telo…	22	99.36%	ABV90886.1
DN60725_c1_g2_i3	pre-mRNA-processing 40A-like [Zea mays]	gi|326516104|dbj|BAJ88075.1|predicted protein [Hordeum vulgare subsp. vulgare]	0.0E0	326516104	BAJ88075.1	4027	GO:0005829-IEA,GO:0016592-IEA,GO:0009536-RCA	Cellular Component-IEA,Cellular Component-IEA,Cellular Component-RCA	plastid	1	95.99%	BAJ88075.1
DN56914_c0_g1_i3	Os01g0187400 [Oryza sativa Japonica Group]	gi|474022829|gb|EMS52932.1|hypothetical protein TRIUR3_34501 [Triticum urartu]	0.0E0	474022829	EMS52932.1	4023	GO:0016020-RCA,GO:0016020-IEA,GO:0016021-IEA	Cellular Component-RCA,Cellular Component-IEA,Cellular Component-IEA	integral component of membrane	1	96.71%	EMS52932.1
DN63636_c1_g1_i4	NETWORKED 2D-like	gi|474373576|gb|EMS64015.1|hypothetical protein TRIUR3_21509 [Triticum urartu]	0.0E0	474373576	EMS64015.1	4023	GO:0003779-IEA,GO:0005739-RCA,GO:0016310-IEA,GO:0016301-IEA	Molecular Function-IEA,Cellular Component-RCA,Biological Process-IEA,Molecular Function-IEA	actin binding,mitochondrion	2	93.32%	EMS64015.1
DN54682_c4_g1_i3	kinase TMKL1	gi|475594680|gb|EMT22768.1|Putative kinase-like protein TMKL1 [Aegilops tauschii]	5.6E-16	475594680	EMT22768.1	4016	GO:0000166-IEA,GO:0016310-IEA,GO:0004672-IEA,GO:0016301-IEA,GO:0005524-IEA,GO:0006468-IEA	Molecular Function-IEA,Biological Process-IEA,Molecular Function-IEA,Molecular Function-IEA,Molecular Function-IEA,Biological Process-IEA			60.82%	EMT22768.1
DN56052_c0_g1_i8	TPA: kinase domain superfamily [Zea mays]	gi|514729030|ref|XP_004956600.1|PREDICTED: disease resistance protein TAO1-like isoform X1 [Setaria italica]	0.0E0	514729030	XP_004956600.1	4015	GO:0000166-IEA,GO:0043531-IEA,GO:0016023-RCA,GO:0016310-IEA,GO:0004672-IEA,GO:0016301-IEA,GO:0004674-IEA,GO:0005524-IEA,GO:0006468-IEA	Molecular Function-IEA,Molecular Function-IEA,Cellular Component-RCA,Biological Process-IEA,Molecular Function-IEA,Molecular Function-IEA,Molecular Function-IEA,Molecular Function-IEA,Biological Process-IEA	kinase activity,purine ribonucleoside binding,adenyl ribonucleotide binding	3	70.57%	XP_004956600.1
DN63419_c1_g2_i2	ribonuclease H	gi|326499283|dbj|BAK06132.1|predicted protein [Hordeum vulgare subsp. vulgare]	0.0E0	326499283	BAK06132.1	4014	GO:0003677-RCA,GO:0008270-IEA,GO:0046872-IEA,GO:0006355-RCA,GO:0016740-IEA,GO:0016874-IEA,GO:0008080-RCA,GO:0008080-IEA	Molecular Function-RCA,Molecular Function-IEA,Molecular Function-IEA,Biological Process-RCA,Molecular Function-IEA,Molecular Function-IEA,Molecular Function-RCA,Molecular Function-IEA	N-acetyltransferase activity,ligase activity,DNA binding,zinc ion binding,regulation of transcription DNA-templated	5	88.98%	BAK06132.1
DN56730_c0_g2_i1	Os09g0266400 [Oryza sativa Japonica Group]	gi|944051365|gb|KQJ87003.1|hypothetical protein BRADI_4g08907 [Brachypodium distachyon]/gi|960488469|ref|XP_014758560.1|PREDICTED: uncharacterized protein LOC100832898 isoform X2 [Brachypodium distachyon]	0.0E0	944051365,960488469	XP_014758560.1,KQJ87003.1	4012	GO:0016020-RCA,GO:0016020-IEA,GO:0016021-IEA,GO:0016023-RCA,GO:0016788-IEA	Cellular Component-RCA,Cellular Component-IEA,Cellular Component-IEA,Cellular Component-RCA,Molecular Function-IEA	hydrolase activity acting on ester bonds,cytoplasmic membrane-bounded vesicle,integral component of membrane	3	92.57%	XP_014758560.1,KQJ87003.1
DN58119_c0_g2_i2	myosin family expressed	gi|944077873|gb|KQK13225.1|hypothetical protein BRADI_1g08710 [Brachypodium distachyon]/gi|721606268|ref|XP_010229962.1|PREDICTED: myosin-12 [Brachypodium distachyon]/gi|944077874|gb|KQK13226.1|hypothetical protein BRADI_1g08710 [Brachypodium distachyon]	0.0E0	944077873,944077874,721606268	XP_010229962.1,KQK13225.1,KQK13226.1	4010	GO:0000166-IEA,GO:0003779-IEA,GO:0046740-IMP,GO:0016461-IEA,GO:0019344-IEA,GO:0016740-IEA,GO:0030048-IEA,GO:0051646-IEA,GO:0016459-RCA,GO:0016459-IEA,GO:0010089-IEA,GO:0060151-IEA,GO:0044036-IEA,GO:0008652-IEA,GO:0006535-IEA,GO:0004124-IEA,GO:0003774-IEA,GO:0005524-RCA,GO:0005524-IEA,GO:0009624-IEA	Molecular Function-IEA,Molecular Function-IEA,Biological Process-IMP,Cellular Component-IEA,Biological Process-IEA,Molecular Function-IEA,Biological Process-IEA,Biological Process-IEA,Cellular Component-RCA,Cellular Component-IEA,Biological Process-IEA,Biological Process-IEA,Biological Process-IEA,Biological Process-IEA,Biological Process-IEA,Molecular Function-IEA,Molecular Function-IEA,Molecula…	unconventional myosin complex,transferase activity,actin filament-based movement,peroxisome localization,cysteine synthase activity,cysteine biosynthetic process from serine,cell wall macromolecule metabolic process,transport of virus in host cell to cell,actin binding,motor activity,response to nematode,mitochondrion localization,xylem development,ATP binding,cellular amino acid biosynthetic pro…	15	95.87%	XP_010229962.1,KQK13225.1,KQK13226.1
DN60756_c0_g1_i8	coatomer subunit beta -3	gi|473927061|gb|EMS49871.1|Coatomer subunit beta'-2 [Triticum urartu]	0.0E0	473927061	EMS49871.1	4009	GO:0000166-IEA,GO:0016020-IEA,GO:0016021-IEA,GO:0016310-IEA,GO:0030126-IBA,GO:0016301-IEA,GO:0006890-IBA,GO:0006891-IBA,GO:0004672-IEA,GO:0004674-IEA,GO:0006888-IBA,GO:0005524-IEA,GO:0006468-IEA,GO:0006886-IBA	Molecular Function-IEA,Cellular Component-IEA,Cellular Component-IEA,Biological Process-IEA,Cellular Component-IBA,Molecular Function-IEA,Biological Process-IBA,Biological Process-IBA,Molecular Function-IEA,Molecular Function-IEA,Biological Process-IBA,Molecular Function-IEA,Biological Process-IEA,Biological Process-IBA	membrane part,protein kinase activity,Golgi vesicle transport,phosphorylation,nucleotide binding	5	76.66%	EMS49871.1
DN60164_c0_g1_i1	partial [Hordeum vulgare vulgare]	gi|474202148|gb|EMS58554.1|hypothetical protein TRIUR3_24559 [Triticum urartu]	0.0E0	474202148	EMS58554.1	4008	GO:0051513-IEA	Biological Process-IEA	regulation of monopolar cell growth	1	93.68%	EMS58554.1
DN63404_c0_g3_i1	hypothetical protein F775_26489	gi|475564541|gb|EMT14555.1|hypothetical protein F775_26489 [Aegilops tauschii]	0.0E0	475564541	EMT14555.1	4006	GO:0005739-RCA	Cellular Component-RCA	mitochondrion	1	95.79%	EMT14555.1
DN63198_c0_g1_i2	Serine threonine- kinase CTR1	gi|474410383|gb|EMS66789.1|Serine/threonine-protein kinase CTR1 [Triticum urartu]	0.0E0	474410383	EMS66789.1	4005	GO:0005739-RCA,GO:0004715-IEA,GO:0016310-IEA,GO:0004672-IEA,GO:0016740-IEA,GO:0016301-IEA,GO:0004674-IEA,GO:0005524-IEA,GO:0018108-IEA,GO:0006468-IEA	Cellular Component-RCA,Molecular Function-IEA,Biological Process-IEA,Molecular Function-IEA,Molecular Function-IEA,Molecular Function-IEA,Molecular Function-IEA,Molecular Function-IEA,Biological Process-IEA,Biological Process-IEA	protein serine/threonine kinase activity,peptidyl-tyrosine phosphorylation,non-membrane spanning protein tyrosine kinase activity,ATP binding,mitochondrion	5	96.45%	EMS66789.1
DN58183_c1_g1_i5	SNF2 domain-containing CLASSY 4 [Oryza sativa Japonica Group]	gi|475601294|gb|EMT24776.1|DNA repair protein rhp54 [Aegilops tauschii]	0.0E0	475601294	EMT24776.1	4000	GO:0003677-IEA,GO:0003700-IEA,GO:0006355-IEA,GO:0043565-IEA,GO:0004386-IEA,GO:0005524-IEA,GO:0009536-RCA	Molecular Function-IEA,Molecular Function-IEA,Biological Process-IEA,Molecular Function-IEA,Molecular Function-IEA,Molecular Function-IEA,Cellular Component-RCA	plastid,helicase activity,ATP binding	3	96.95%	EMT24776.1
DN61979_c0_g7_i2	sister chromatid cohesion PDS5 homolog A	gi|326522320|dbj|BAK07622.1|predicted protein [Hordeum vulgare subsp. vulgare]	0.0E0	326522320	BAK07622.1	4000					96.74%	BAK07622.1
DN57808_c1_g2_i4	Ulp1 protease C-terminal catalytic domain containing expressed	gi|474400632|gb|EMS66045.1|hypothetical protein TRIUR3_09442 [Triticum urartu]	0.0E0	474400632	EMS66045.1	4000	GO:0006508-IEA,GO:0016020-IEA,GO:0016021-IEA,GO:0016798-IEA,GO:0016787-IEA,GO:0008152-IEA,GO:0008233-IEA,GO:0016926-IBA,GO:0016929-IBA,GO:0004175-IBA,GO:0008234-IEA,GO:0004553-IEA,GO:0005634-IBA,GO:0005975-IEA,GO:0009536-RCA	Biological Process-IEA,Cellular Component-IEA,Cellular Component-IEA,Molecular Function-IEA,Molecular Function-IEA,Biological Process-IEA,Molecular Function-IEA,Biological Process-IBA,Molecular Function-IBA,Molecular Function-IBA,Molecular Function-IEA,Molecular Function-IEA,Cellular Component-IBA,Biological Process-IEA,Cellular Component-RCA	cysteine-type peptidase activity,proteolysis	2	69.33%	EMS66045.1
DN60756_c0_g1_i15	coatomer subunit beta -3	gi|473927061|gb|EMS49871.1|Coatomer subunit beta'-2 [Triticum urartu]	0.0E0	473927061	EMS49871.1	3998	GO:0000166-IEA,GO:0016192-IEA,GO:0016020-IEA,GO:0016021-IEA,GO:0016310-IEA,GO:0016301-IEA,GO:0030126-IBA,GO:0030117-IEA,GO:0006890-IBA,GO:0006891-IBA,GO:0005198-IEA,GO:0004672-IEA,GO:0004674-IEA,GO:0006888-IBA,GO:0005524-IEA,GO:0006468-IEA,GO:0006886-IEA,GO:0006886-IBA	Molecular Function-IEA,Biological Process-IEA,Cellular Component-IEA,Cellular Component-IEA,Biological Process-IEA,Molecular Function-IEA,Cellular Component-IBA,Cellular Component-IEA,Biological Process-IBA,Biological Process-IBA,Molecular Function-IEA,Molecular Function-IEA,Molecular Function-IEA,Biological Process-IBA,Molecular Function-IEA,Biological Process-IEA,Biological Process-IEA,Biologic…	membrane part,protein kinase activity,Golgi vesicle transport,phosphorylation,nucleotide binding	5	76.66%	EMS49871.1
DN48572_c0_g1_i1	ATP-dependent DNA helicase SRS2 At4g25120 isoform X1	gi|300245038|gb|ADJ94112.1|UvrD helicase [Hordeum vulgare subsp. vulgare]	0.0E0	300245038	ADJ94112.1	3997	GO:0003677-IEA,GO:0032508-IEA,GO:0003678-IEA,GO:0016020-IEA,GO:0016021-IEA,GO:0016787-IEA,GO:0036292-IEA,GO:0006310-IEA,GO:0004386-IEA,GO:0004003-IEA,GO:0043138-IEA,GO:0005524-IEA,GO:0009536-RCA	Molecular Function-IEA,Biological Process-IEA,Molecular Function-IEA,Cellular Component-IEA,Cellular Component-IEA,Molecular Function-IEA,Biological Process-IEA,Biological Process-IEA,Molecular Function-IEA,Molecular Function-IEA,Molecular Function-IEA,Molecular Function-IEA,Cellular Component-RCA	ATP-dependent DNA helicase activity,plastid,membrane,DNA rewinding,DNA duplex unwinding,DNA recombination,ATP binding,DNA binding,3'-5' DNA helicase activity	9	95.14%	ADJ94112.1
DN57808_c1_g2_i1	Ulp1 protease C-terminal catalytic domain containing expressed	gi|474400632|gb|EMS66045.1|hypothetical protein TRIUR3_09442 [Triticum urartu]	0.0E0	474400632	EMS66045.1	3997	GO:0006508-IEA,GO:0016020-IEA,GO:0016021-IEA,GO:0016798-IEA,GO:0016787-IEA,GO:0008152-IEA,GO:0008233-IEA,GO:0016926-IBA,GO:0016929-IBA,GO:0004175-IBA,GO:0008234-IEA,GO:0004553-IEA,GO:0005634-IBA,GO:0005975-IEA,GO:0009536-RCA	Biological Process-IEA,Cellular Component-IEA,Cellular Component-IEA,Molecular Function-IEA,Molecular Function-IEA,Biological Process-IEA,Molecular Function-IEA,Biological Process-IBA,Molecular Function-IBA,Molecular Function-IBA,Molecular Function-IEA,Molecular Function-IEA,Cellular Component-IBA,Biological Process-IEA,Cellular Component-RCA	cysteine-type peptidase activity,proteolysis	2	69.33%	EMS66045.1
DN54597_c0_g1_i2	TEL2-interacting 1	gi|474105143|gb|EMS55389.1|TEL2-interacting protein 1-like protein [Triticum urartu]	0.0E0	474105143	EMS55389.1	3995	GO:0016023-RCA	Cellular Component-RCA	cytoplasmic membrane-bounded vesicle	1	98.38%	EMS55389.1
DN60725_c1_g2_i1	pre-mRNA-processing 40A-like [Zea mays]	gi|326516104|dbj|BAJ88075.1|predicted protein [Hordeum vulgare subsp. vulgare]	0.0E0	326516104	BAJ88075.1	3993	GO:0005829-IEA,GO:0016592-IEA,GO:0009536-RCA	Cellular Component-IEA,Cellular Component-IEA,Cellular Component-RCA	plastid	1	95.86%	BAJ88075.1
DN60357_c0_g1_i2	Centromere-associated E	gi|326532148|dbj|BAK01450.1|predicted protein [Hordeum vulgare subsp. vulgare]	0.0E0	326532148	BAK01450.1	3990	GO:0003777-IEA,GO:0003777-IBA,GO:0000166-IEA,GO:0008017-IEA,GO:0005871-IBA,GO:0005524-IEA,GO:0007018-IBA,GO:0007018-IEA,GO:0016887-IBA	Molecular Function-IEA,Molecular Function-IBA,Molecular Function-IEA,Molecular Function-IEA,Cellular Component-IBA,Molecular Function-IEA,Biological Process-IBA,Biological Process-IEA,Molecular Function-IBA	microtubule motor activity,kinesin complex,ATPase activity,microtubule-based movement,microtubule binding,ATP binding	6	93.07%	BAK01450.1
DN58578_c4_g2_i4	phosphatase 2C and cyclic nucleotide-binding kinase domain-containing isoform X1 [Phoenix dactylifera]	gi|357142274|ref|XP_003572516.1|PREDICTED: protein phosphatase 2C and cyclic nucleotide-binding/kinase domain-containing protein [Brachypodium distachyon]/gi|944058816|gb|KQJ94406.1|hypothetical protein BRADI_3g10350 [Brachypodium distachyon]	0.0E0	944058816,357142274	XP_003572516.1,KQJ94406.1	3986	GO:0003824-IEA,GO:0046872-IEA,GO:0016020-IEA,GO:0016021-IEA,GO:0016310-IEA,GO:0016301-IEA,GO:0016787-IEA,GO:0006470-IEA,GO:0004672-IEA,GO:0043169-IEA,GO:0005524-IEA,GO:0004721-IEA,GO:0006468-IEA,GO:0005886-IEA	Molecular Function-IEA,Molecular Function-IEA,Cellular Component-IEA,Cellular Component-IEA,Biological Process-IEA,Molecular Function-IEA,Molecular Function-IEA,Biological Process-IEA,Molecular Function-IEA,Molecular Function-IEA,Molecular Function-IEA,Molecular Function-IEA,Biological Process-IEA,Cellular Component-IEA	phosphoprotein phosphatase activity,metal ion binding,plasma membrane,protein kinase activity,protein dephosphorylation,protein phosphorylation,integral component of membrane,ATP binding	8	93.38%	XP_003572516.1,KQJ94406.1
DN55658_c0_g1_i8	lisH domain and HEAT repeat-containing KIAA1468 homolog	gi|357132262|ref|XP_003567750.1|PREDICTED: lisH domain and HEAT repeat-containing protein KIAA1468 [Brachypodium distachyon]/gi|944068999|gb|KQK04483.1|hypothetical protein BRADI_2g13730 [Brachypodium distachyon]	0.0E0	944068999,357132262	KQK04483.1,XP_003567750.1	3984	GO:0016020-IEA,GO:0016021-IEA	Cellular Component-IEA,Cellular Component-IEA	integral component of membrane	1	92.69%	KQK04483.1,XP_003567750.1
DN58588_c1_g1_i2	ABC transporter G family member 31	gi|218187614|gb|EEC70041.1|hypothetical protein OsI_00628 [Oryza sativa Indica Group]	0.0E0	218187614	EEC70041.1	3978	GO:0000166-IEA,GO:0042626-IBA,GO:0055085-IEA,GO:0016020-RCA,GO:0016020-IEA,GO:0016021-IEA,GO:0016021-IBA,GO:0006810-IEA,GO:0042335-IEA,GO:0006855-IEA,GO:0005524-IEA,GO:0016787-IEA,GO:0005886-IEA,GO:0005886-IBA,GO:0016887-IEA	Molecular Function-IEA,Molecular Function-IBA,Biological Process-IEA,Cellular Component-RCA,Cellular Component-IEA,Cellular Component-IEA,Cellular Component-IBA,Biological Process-IEA,Biological Process-IEA,Biological Process-IEA,Molecular Function-IEA,Molecular Function-IEA,Cellular Component-IEA,Cellular Component-IBA,Molecular Function-IEA	plasma membrane,ATPase activity coupled to transmembrane movement of substances,cuticle development,integral component of membrane,ATP binding,drug transmembrane transport	6	91.62%	EEC70041.1
DN61406_c0_g1_i1	nuclear pore complex NUP133 isoform X1	gi|944087431|gb|KQK22783.1|hypothetical protein BRADI_1g69360 [Brachypodium distachyon]/gi|357113315|ref|XP_003558449.1|PREDICTED: nuclear pore complex protein NUP133 [Brachypodium distachyon]	0.0E0	944087431,357113315	XP_003558449.1,KQK22783.1	3976	GO:0006606-IBA,GO:0006405-IBA,GO:0031081-IBA,GO:0009507-IEA,GO:0016020-IEA,GO:0006355-IBA,GO:0017056-IBA,GO:0005487-IBA,GO:0000777-IBA,GO:0031080-IBA,GO:0000972-IBA,GO:0006325-IBA	Biological Process-IBA,Biological Process-IBA,Biological Process-IBA,Cellular Component-IEA,Cellular Component-IEA,Biological Process-IBA,Molecular Function-IBA,Molecular Function-IBA,Cellular Component-IBA,Cellular Component-IBA,Biological Process-IBA,Biological Process-IBA	condensed chromosome kinetochore,chromatin organization,RNA export from nucleus,membrane,structural constituent of nuclear pore,chloroplast,nucleocytoplasmic transporter activity,transcription-dependent tethering of RNA polymerase II gene DNA at nuclear periphery,protein import into nucleus,nuclear pore outer ring,nuclear pore distribution,regulation of transcription DNA-templated	12	91.68%	XP_003558449.1,KQK22783.1
DN62818_c0_g7_i1	Os07g0681500 [Oryza sativa Japonica Group]	gi|326498895|dbj|BAK02433.1|predicted protein [Hordeum vulgare subsp. vulgare]	0.0E0	326498895	BAK02433.1	3974	GO:0016020-IEA,GO:0016021-IEA,GO:0016023-RCA	Cellular Component-IEA,Cellular Component-IEA,Cellular Component-RCA	cytoplasmic membrane-bounded vesicle,integral component of membrane	2	97.20%	BAK02433.1
DN55658_c0_g1_i1	lisH domain and HEAT repeat-containing KIAA1468 homolog	gi|357132262|ref|XP_003567750.1|PREDICTED: lisH domain and HEAT repeat-containing protein KIAA1468 [Brachypodium distachyon]/gi|944068999|gb|KQK04483.1|hypothetical protein BRADI_2g13730 [Brachypodium distachyon]	0.0E0	944068999,357132262	KQK04483.1,XP_003567750.1	3972	GO:0016020-IEA,GO:0016021-IEA	Cellular Component-IEA,Cellular Component-IEA	integral component of membrane	1	92.52%	KQK04483.1,XP_003567750.1
DN60357_c0_g1_i1	Centromere-associated E	gi|326532148|dbj|BAK01450.1|predicted protein [Hordeum vulgare subsp. vulgare]	0.0E0	326532148	BAK01450.1	3970	GO:0003777-IEA,GO:0003777-IBA,GO:0000166-IEA,GO:0008017-IEA,GO:0005871-IBA,GO:0005524-IEA,GO:0007018-IBA,GO:0007018-IEA,GO:0016887-IBA	Molecular Function-IEA,Molecular Function-IBA,Molecular Function-IEA,Molecular Function-IEA,Cellular Component-IBA,Molecular Function-IEA,Biological Process-IBA,Biological Process-IEA,Molecular Function-IBA	microtubule motor activity,kinesin complex,ATPase activity,microtubule-based movement,microtubule binding,ATP binding	6	93.06%	BAK01450.1
DN61260_c0_g1_i4	Os11g0160100 [Oryza sativa Japonica Group]	gi|475502753|gb|EMT04460.1|hypothetical protein F775_02434 [Aegilops tauschii]	0.0E0	475502753	EMT04460.1	3967	GO:0008270-IEA,GO:0046872-IEA,GO:0016020-IEA,GO:0016021-IEA,GO:0016023-RCA	Molecular Function-IEA,Molecular Function-IEA,Cellular Component-IEA,Cellular Component-IEA,Cellular Component-RCA			78.90%	EMT04460.1
DN56652_c2_g5_i2	AC025098_18 copia-type poly	gi|253761870|ref|XP_002489309.1|hypothetical protein SORBIDRAFT_0010s008890 [Sorghum bicolor]	0.0E0	253761870	XP_002489309.1	3966	GO:0003677-RCA,GO:0004601-RCA,GO:0005739-RCA,GO:0009055-RCA,GO:0015074-IEA,GO:0022900-RCA,GO:0006310-RCA,GO:0009536-RCA,GO:0003676-IEA	Molecular Function-RCA,Molecular Function-RCA,Cellular Component-RCA,Molecular Function-RCA,Biological Process-IEA,Biological Process-RCA,Biological Process-RCA,Cellular Component-RCA,Molecular Function-IEA	peroxidase activity,electron transport chain,plastid,electron carrier activity,DNA recombination,DNA binding,mitochondrion	7	75.73%	XP_002489309.1
DN56652_c2_g5_i5	[Oryza sativa Japonica Group]	gi|253761870|ref|XP_002489309.1|hypothetical protein SORBIDRAFT_0010s008890 [Sorghum bicolor]	0.0E0	253761870	XP_002489309.1	3966	GO:0003677-RCA,GO:0004601-RCA,GO:0005739-RCA,GO:0009055-RCA,GO:0015074-IEA,GO:0022900-RCA,GO:0006310-RCA,GO:0009536-RCA,GO:0003676-IEA	Molecular Function-RCA,Molecular Function-RCA,Cellular Component-RCA,Molecular Function-RCA,Biological Process-IEA,Biological Process-RCA,Biological Process-RCA,Cellular Component-RCA,Molecular Function-IEA	peroxidase activity,electron transport chain,plastid,electron carrier activity,DNA recombination,DNA binding,mitochondrion	7	76.14%	XP_002489309.1
DN63570_c1_g2_i1	Leucyl-tRNA cytoplasmic	gi|474002108|gb|EMS52255.1|Leucyl-tRNA synthetase cytoplasmic [Triticum urartu]	0.0E0	474002108	EMS52255.1	3965	GO:0006418-IEA,GO:0006429-IBA,GO:0006429-IEA,GO:0000166-IEA,GO:0005737-IEA,GO:0004812-IEA,GO:0004823-IEA,GO:0004823-IBA,GO:0009507-IEA,GO:0005829-IBA,GO:0005829-IEA,GO:0016020-IEA,GO:0016021-IEA,GO:0016874-IEA,GO:0006450-IEA,GO:0002161-IEA,GO:0009506-IEA,GO:0005524-IEA,GO:0006412-IEA	Biological Process-IEA,Biological Process-IBA,Biological Process-IEA,Molecular Function-IEA,Cellular Component-IEA,Molecular Function-IEA,Molecular Function-IEA,Molecular Function-IBA,Cellular Component-IEA,Cellular Component-IBA,Cellular Component-IEA,Cellular Component-IEA,Cellular Component-IEA,Molecular Function-IEA,Biological Process-IEA,Molecular Function-IEA,Cellular Component-IEA,Molecula…	aminoacyl-tRNA editing activity,regulation of translational fidelity,chloroplast,cytosol,plasmodesma,leucine-tRNA ligase activity,integral component of membrane,leucyl-tRNA aminoacylation,ATP binding	9	98.54%	EMS52255.1
DN57123_c1_g1_i6	ubiquitin carboxyl-terminal hydrolase 12-like isoform X2	gi|326489641|dbj|BAK01801.1|predicted protein [Hordeum vulgare subsp. vulgare]	0.0E0	326489641	BAK01801.1	3964	GO:0008233-IEA,GO:0005739-RCA,GO:0006508-IEA,GO:0006511-IEA,GO:0036459-IEA,GO:0016787-IEA,GO:0016579-IEA	Molecular Function-IEA,Cellular Component-RCA,Biological Process-IEA,Biological Process-IEA,Molecular Function-IEA,Molecular Function-IEA,Biological Process-IEA	protein deubiquitination,ubiquitin-dependent protein catabolic process,thiol-dependent ubiquitinyl hydrolase activity,mitochondrion	4	99.91%	BAK01801.1
DN45336_c0_g1_i1	[Oryza sativa Japonica Group]	gi|475497891|gb|EMT04040.1|hypothetical protein F775_01074 [Aegilops tauschii]	0.0E0	475497891	EMT04040.1	3961	GO:0032508-IEA,GO:0043140-IEA,GO:0044030-IEA,GO:0046872-IEA,GO:0044154-IEA,GO:0003824-IEA,GO:0042393-IEA,GO:0016740-IEA,GO:0035556-IEA,GO:0008080-IEA,GO:0016787-IEA,GO:0016788-IEA,GO:0016746-IEA,GO:0008270-IEA,GO:0044237-IEA,GO:0006310-IEA,GO:0009506-IEA,GO:0005524-IEA,GO:0005622-IEA,GO:0000166-IEA,GO:0006281-IEA,GO:0006260-IEA,GO:0010385-IEA,GO:0080188-IEA,GO:0043971-IEA,GO:0008026-IEA,GO:004397…	Biological Process-IEA,Molecular Function-IEA,Biological Process-IEA,Molecular Function-IEA,Biological Process-IEA,Molecular Function-IEA,Molecular Function-IEA,Molecular Function-IEA,Biological Process-IEA,Molecular Function-IEA,Molecular Function-IEA,Molecular Function-IEA,Molecular Function-IEA,Molecular Function-IEA,Biological Process-IEA,Biological Process-IEA,Cellular Component-IEA,Molecula…	hydrolase activity acting on ester bonds,DNA metabolic process,N-acetyltransferase activity,ATP-dependent helicase activity,nucleic acid binding,intracellular signal transduction,histone H3 acetylation,intracellular,nucleotide binding,zinc ion binding	10	92.12%	EMT04040.1
DN57123_c1_g1_i1	ubiquitin carboxyl-terminal hydrolase 12 isoform X2	gi|326489641|dbj|BAK01801.1|predicted protein [Hordeum vulgare subsp. vulgare]	0.0E0	326489641	BAK01801.1	3960	GO:0008233-IEA,GO:0006508-IEA,GO:0036459-IEA,GO:0006511-IEA,GO:0016787-IEA,GO:0016579-IEA	Molecular Function-IEA,Biological Process-IEA,Molecular Function-IEA,Biological Process-IEA,Molecular Function-IEA,Biological Process-IEA	protein deubiquitination,ubiquitin-dependent protein catabolic process,thiol-dependent ubiquitinyl hydrolase activity	3	99.86%	BAK01801.1
DN57123_c1_g1_i3	ubiquitin carboxyl-terminal hydrolase 12-like isoform X2	gi|326489641|dbj|BAK01801.1|predicted protein [Hordeum vulgare subsp. vulgare]	0.0E0	326489641	BAK01801.1	3959	GO:0008233-IEA,GO:0005739-RCA,GO:0006508-IEA,GO:0006511-IEA,GO:0036459-IEA,GO:0016787-IEA,GO:0016579-IEA	Molecular Function-IEA,Cellular Component-RCA,Biological Process-IEA,Biological Process-IEA,Molecular Function-IEA,Molecular Function-IEA,Biological Process-IEA	protein deubiquitination,ubiquitin-dependent protein catabolic process,thiol-dependent ubiquitinyl hydrolase activity,mitochondrion	4	99.91%	BAK01801.1
DN60690_c1_g1_i3	helicase sen1-like [Phoenix dactylifera]	gi|475617611|gb|EMT30179.1|hypothetical protein F775_09216 [Aegilops tauschii]	0.0E0	475617611	EMT30179.1	3957	GO:0004386-IEA,GO:0016787-IEA	Molecular Function-IEA,Molecular Function-IEA	helicase activity	1	92.52%	EMT30179.1
DN62030_c0_g1_i2	SH3 domain containing expressed [Oryza sativa Japonica Group]	gi|326490187|dbj|BAJ94167.1|predicted protein [Hordeum vulgare subsp. vulgare]	0.0E0	326490187	BAJ94167.1	3954					99.56%	BAJ94167.1
DN62676_c0_g3_i5	flowering-time [Oryza sativa Japonica Group]	gi|944075910|gb|KQK11394.1|hypothetical protein BRADI_2g59937 [Brachypodium distachyon]/gi|721647703|ref|XP_010232788.1|PREDICTED: homeobox protein LUMINIDEPENDENS [Brachypodium distachyon]	0.0E0	944075910,721647703	XP_010232788.1,KQK11394.1	3954	GO:0003677-IEA,GO:0006351-IEA,GO:0016020-IEA,GO:0016021-IEA,GO:0010228-IEA,GO:0005634-IEA	Molecular Function-IEA,Biological Process-IEA,Cellular Component-IEA,Cellular Component-IEA,Biological Process-IEA,Cellular Component-IEA	nucleus,integral component of membrane,DNA binding	3	81.58%	XP_010232788.1,KQK11394.1
DN59367_c0_g1_i1	Helicase SKI2W	gi|475515760|gb|EMT05902.1|Helicase SKI2W [Aegilops tauschii]	0.0E0	475515760	EMT05902.1	3950	GO:0003723-IEA,GO:0006813-IEA,GO:0003724-IEA,GO:0045132-IEA,GO:0031048-IEA,GO:0035864-IEA,GO:0016787-IEA,GO:0007062-IEA,GO:0005773-IEA,GO:0004386-IEA,GO:0006401-IEA,GO:0005524-IEA,GO:0003676-IEA	Molecular Function-IEA,Biological Process-IEA,Molecular Function-IEA,Biological Process-IEA,Biological Process-IEA,Biological Process-IEA,Molecular Function-IEA,Biological Process-IEA,Cellular Component-IEA,Molecular Function-IEA,Biological Process-IEA,Molecular Function-IEA,Molecular Function-IEA	response to potassium ion,meiotic chromosome segregation,vacuole,sister chromatid cohesion,RNA helicase activity,chromatin silencing by small RNA,ATP binding,RNA binding,RNA catabolic process,potassium ion transport	10	92.99%	EMT05902.1
DN56511_c0_g1_i13	exportin-7-A isoform X1 [Oryza sativa Japonica Group]	gi|721614160|ref|XP_010227420.1|PREDICTED: exportin-7-A-like isoform X2 [Brachypodium distachyon]/gi|944082032|gb|KQK17384.1|hypothetical protein BRADI_1g34100 [Brachypodium distachyon]/gi|944082027|gb|KQK17379.1|hypothetical protein BRADI_1g34100 [Brachypodium distachyon]/gi|944082030|gb|KQK17382.1|hypothetical protein BRADI_1g34100 [Brachypodium distachyon]	0.0E0	721614160,944082032,944082030,944082027	KQK17379.1,KQK17382.1,XP_010227420.1,KQK17384.1	3947	GO:0005737-IBA,GO:0009630-IEA,GO:0016020-IEA,GO:0016021-IEA,GO:0006486-IEA,GO:0005643-IBA,GO:0005049-IBA,GO:0008536-IBA,GO:0008536-IEA,GO:0006886-IEA,GO:0005622-IEA,GO:0006611-IBA	Cellular Component-IBA,Biological Process-IEA,Cellular Component-IEA,Cellular Component-IEA,Biological Process-IEA,Cellular Component-IBA,Molecular Function-IBA,Molecular Function-IBA,Molecular Function-IEA,Biological Process-IEA,Cellular Component-IEA,Biological Process-IBA	cytoplasm,protein export from nucleus,protein glycosylation,Ran GTPase binding,nuclear export signal receptor activity,integral component of membrane,gravitropism,nuclear pore	8	96.79%	KQK17379.1,KQK17382.1,XP_010227420.1,KQK17384.1
DN62008_c0_g1_i6	ATPase family AAA domain-containing 2B	gi|475554678|gb|EMT12269.1|ATPase family AAA domain-containing protein 2B [Aegilops tauschii]	0.0E0	475554678	EMT12269.1	3947	GO:0000166-IEA,GO:0031936-IBA,GO:0051301-IEA,GO:0042393-IBA,GO:0003682-IBA,GO:0005524-IEA,GO:0005634-IBA,GO:0016887-IBA,GO:0045944-IBA	Molecular Function-IEA,Biological Process-IBA,Biological Process-IEA,Molecular Function-IBA,Molecular Function-IBA,Molecular Function-IEA,Cellular Component-IBA,Molecular Function-IBA,Biological Process-IBA	ATPase activity,histone binding,positive regulation of transcription from RNA polymerase II promoter,cell division,nucleus,negative regulation of chromatin silencing,ATP binding,chromatin binding	8	99.78%	EMT12269.1
DN63344_c0_g4_i9	mediator of RNA polymerase II transcription subunit 33A-like	gi|721619443|ref|XP_003557381.2|PREDICTED: mediator of RNA polymerase II transcription subunit 33A-like [Brachypodium distachyon]/gi|944085023|gb|KQK20375.1|hypothetical protein BRADI_1g54147 [Brachypodium distachyon]	0.0E0	721619443,944085023	XP_003557381.2,KQK20375.1	3946	GO:0016020-IEA,GO:0016592-IEA,GO:0016021-IEA,GO:2000762-IEA	Cellular Component-IEA,Cellular Component-IEA,Cellular Component-IEA,Biological Process-IEA	membrane	1	93.89%	XP_003557381.2,KQK20375.1
DN60756_c0_g1_i14	coatomer subunit beta -3	gi|473927061|gb|EMS49871.1|Coatomer subunit beta'-2 [Triticum urartu]	0.0E0	473927061	EMS49871.1	3946	GO:0000166-IEA,GO:0016020-IEA,GO:0016021-IEA,GO:0016310-IEA,GO:0030126-IBA,GO:0016301-IEA,GO:0006890-IBA,GO:0006891-IBA,GO:0004672-IEA,GO:0006888-IBA,GO:0004674-IEA,GO:0005524-IEA,GO:0006468-IEA,GO:0006886-IBA	Molecular Function-IEA,Cellular Component-IEA,Cellular Component-IEA,Biological Process-IEA,Cellular Component-IBA,Molecular Function-IEA,Biological Process-IBA,Biological Process-IBA,Molecular Function-IEA,Biological Process-IBA,Molecular Function-IEA,Molecular Function-IEA,Biological Process-IEA,Biological Process-IBA	membrane,protein kinase activity,Golgi vesicle transport,phosphorylation,nucleotide binding	5	72.61%	EMS49871.1
DN59533_c0_g1_i2	bromodomain-containing DDB_G0270170	gi|475610109|gb|EMT27625.1|hypothetical protein F775_06496 [Aegilops tauschii]	0.0E0	475610109	EMT27625.1	3944	GO:0003677-IEA	Molecular Function-IEA			98.62%	EMT27625.1
DN62664_c0_g2_i2	Os04g0628600 [Oryza sativa Japonica Group]	gi|357166120|ref|XP_003580605.1|PREDICTED: uncharacterized protein LOC100832295 [Brachypodium distachyon]/gi|944049130|gb|KQJ84771.1|hypothetical protein BRADI_5g22700 [Brachypodium distachyon]	0.0E0	357166120,944049130	XP_003580605.1,KQJ84771.1	3942					93.74%	XP_003580605.1,KQJ84771.1
DN61079_c4_g2_i3	MEI2-like 4 isoform X4 [Brachypodium distachyon]	gi|19172018|gb|AAL85701.1|AF474982_5Mei2-like protein [Hordeum vulgare subsp. vulgare]	0.0E0	19172018	AAL85701.1	3939	GO:0000166-IEA,GO:0003723-IEA,GO:0003676-IEA	Molecular Function-IEA,Molecular Function-IEA,Molecular Function-IEA	nucleic acid binding,nucleotide binding	2	95.35%	AAL85701.1
DN61079_c4_g2_i4	MEI2-like 4 isoform X4 [Brachypodium distachyon]	gi|19172018|gb|AAL85701.1|AF474982_5Mei2-like protein [Hordeum vulgare subsp. vulgare]	0.0E0	19172018	AAL85701.1	3938	GO:0000166-IEA,GO:0003723-IEA,GO:0003676-IEA	Molecular Function-IEA,Molecular Function-IEA,Molecular Function-IEA	nucleic acid binding,nucleotide binding	2	95.46%	AAL85701.1
DN61244_c0_g3_i1	Os05g0594500 [Oryza sativa Japonica Group]	gi|326507712|dbj|BAJ86599.1|predicted protein [Hordeum vulgare subsp. vulgare]	0.0E0	326507712	BAJ86599.1	3938	GO:0000023-IEA,GO:0043085-IEA,GO:0019252-IEA,GO:0016020-RCA,GO:0016020-IEA,GO:0016021-IEA,GO:0009902-IEA,GO:0005524-IEA,GO:0016556-IEA,GO:0005623-IEA	Biological Process-IEA,Biological Process-IEA,Biological Process-IEA,Cellular Component-RCA,Cellular Component-IEA,Cellular Component-IEA,Biological Process-IEA,Molecular Function-IEA,Biological Process-IEA,Cellular Component-IEA	maltose metabolic process,chloroplast relocation,starch biosynthetic process,cell,integral component of membrane,mRNA modification,positive regulation of catalytic activity	7	97.67%	BAJ86599.1
DN49755_c0_g1_i1	DNA-directed RNA polymerase IV subunit 1 isoform X2	gi|475593228|gb|EMT22317.1|DNA-directed RNA polymerase III subunit RPC1 [Aegilops tauschii]	0.0E0	475593228	EMT22317.1	3936	GO:0003677-IEA,GO:0051567-IEA,GO:0003899-IEA,GO:0001056-IBA,GO:0006306-IEA,GO:0046872-IEA,GO:0031047-IEA,GO:0031048-IEA,GO:0016740-IEA,GO:0016246-IEA,GO:0010267-IEA,GO:0030422-IEA,GO:0016569-IEA,GO:0016779-IEA,GO:0010495-IEA,GO:0006351-IEA,GO:0006383-IEA,GO:0000418-IEA,GO:0006342-IEA,GO:0007267-IEA,GO:0006354-IEA,GO:0005654-IEA,GO:0006346-IEA,GO:0005666-IBA	Molecular Function-IEA,Biological Process-IEA,Molecular Function-IEA,Molecular Function-IBA,Biological Process-IEA,Molecular Function-IEA,Biological Process-IEA,Biological Process-IEA,Molecular Function-IEA,Biological Process-IEA,Biological Process-IEA,Biological Process-IEA,Biological Process-IEA,Molecular Function-IEA,Biological Process-IEA,Biological Process-IEA,Biological Process-IEA,Cellular…	DNA-directed RNA polymerase IV complex,histone H3-K9 methylation,DNA-directed RNA polymerase III complex,cell-cell signaling,methylation-dependent chromatin silencing,production of ta-siRNAs involved in RNA interference,DNA methylation,chromatin silencing by small RNA,long-distance posttranscriptional gene silencing,DNA binding,RNA polymerase III activity,DNA-templated transcription elongation	12	93.36%	EMT22317.1
DN62423_c0_g1_i1	nuclear matrix constituent 1 [Zea mays]	gi|475485488|gb|EMT03184.1|hypothetical protein F775_28494 [Aegilops tauschii]	0.0E0	475485488	EMT03184.1	3931	GO:0097298-IEA,GO:0005635-IEA,GO:0034399-IEA,GO:0005829-IEA,GO:0000789-IEA,GO:0005652-IEA,GO:0006997-IEA,GO:0005654-IEA,GO:0005634-IEA	Biological Process-IEA,Cellular Component-IEA,Cellular Component-IEA,Cellular Component-IEA,Cellular Component-IEA,Cellular Component-IEA,Biological Process-IEA,Cellular Component-IEA,Cellular Component-IEA	nucleus,intracellular organelle part	2	94.88%	EMT03184.1
DN60324_c0_g1_i1	phospholipid-transporting ATPase 4	gi|475595864|gb|EMT23185.1|Putative phospholipid-transporting ATPase 4 [Aegilops tauschii]	0.0E0	475595864	EMT23185.1	3929	GO:0000166-IEA,GO:0000287-IEA,GO:0005802-IBA,GO:0046872-IEA,GO:0045332-IEA,GO:0005739-RCA,GO:0016020-RCA,GO:0016020-IEA,GO:0016021-IEA,GO:0015914-IEA,GO:0016787-IEA,GO:0048194-IBA,GO:0004012-IEA,GO:0004012-IBA,GO:0000139-IEA,GO:0005524-IEA,GO:0005886-IBA	Molecular Function-IEA,Molecular Function-IEA,Cellular Component-IBA,Molecular Function-IEA,Biological Process-IEA,Cellular Component-RCA,Cellular Component-RCA,Cellular Component-IEA,Cellular Component-IEA,Biological Process-IEA,Molecular Function-IEA,Biological Process-IBA,Molecular Function-IEA,Molecular Function-IBA,Cellular Component-IEA,Molecular Function-IEA,Cellular Component-IBA	magnesium ion binding,phospholipid translocation,plasma membrane,Golgi vesicle budding,Golgi membrane,phospholipid-translocating ATPase activity,integral component of membrane,ATP binding,mitochondrion,trans-Golgi network	10	99.32%	EMT23185.1
DN60745_c0_g1_i2	Os02g0760200 [Oryza sativa Japonica Group]	gi|357143820|ref|XP_003573066.1|PREDICTED: uncharacterized protein LOC100836262 [Brachypodium distachyon]/gi|944066202|gb|KQK01793.1|hypothetical protein BRADI_3g58270 [Brachypodium distachyon]	0.0E0	357143820,944066202	XP_003573066.1,KQK01793.1	3928					94.20%	XP_003573066.1,KQK01793.1
DN62971_c0_g4_i1	hypothetical protein F775_05805	gi|475573471|gb|EMT16759.1|hypothetical protein F775_05805 [Aegilops tauschii]	0.0E0	475573471	EMT16759.1	3928	GO:0031491-IBA,GO:0005634-ISM,GO:0005634-IBA,GO:0006336-IEA,GO:0006336-IBA	Molecular Function-IBA,Cellular Component-ISM,Cellular Component-IBA,Biological Process-IEA,Biological Process-IBA	DNA replication-independent nucleosome assembly,nucleus,nucleosome binding	3	94.70%	EMT16759.1
DN52691_c0_g2_i6	HEAT repeat-containing 6	gi|944059815|gb|KQJ95405.1|hypothetical protein BRADI_3g17027 [Brachypodium distachyon]/gi|721656806|ref|XP_010234413.1|PREDICTED: HEAT repeat-containing protein 6 [Brachypodium distachyon]	0.0E0	944059815,721656806	KQJ95405.1,XP_010234413.1	3927	GO:0005774-IEA,GO:0009536-RCA	Cellular Component-IEA,Cellular Component-RCA	plastid,vacuolar membrane	2	93.51%	KQJ95405.1,XP_010234413.1
DN52296_c1_g1_i1	DNA-directed RNA polymerase I subunit rpa2	gi|944061703|gb|KQJ97293.1|hypothetical protein BRADI_3g29917 [Brachypodium distachyon]/gi|357146829|ref|XP_003574126.1|PREDICTED: DNA-directed RNA polymerase I subunit 2 [Brachypodium distachyon]	0.0E0	944061703,357146829	XP_003574126.1,KQJ97293.1	3924	GO:0003677-IEA,GO:0032549-IEA,GO:0003899-IEA,GO:0005736-IBA,GO:0001054-IBA,GO:0005829-IEA,GO:0016740-IEA,GO:0016788-IEA,GO:0016779-IEA,GO:0006351-IEA,GO:0006360-IEA,GO:0015074-IEA,GO:0005634-IEA,GO:0003676-IEA	Molecular Function-IEA,Molecular Function-IEA,Molecular Function-IEA,Cellular Component-IBA,Molecular Function-IBA,Cellular Component-IEA,Molecular Function-IEA,Molecular Function-IEA,Molecular Function-IEA,Biological Process-IEA,Biological Process-IEA,Biological Process-IEA,Cellular Component-IEA,Molecular Function-IEA	hydrolase activity acting on ester bonds,cytosol,transcription from RNA polymerase I promoter,RNA polymerase I activity,DNA-directed RNA polymerase I complex,DNA integration,ribonucleoside binding,DNA binding	8	94.59%	XP_003574126.1,KQJ97293.1
DN58183_c1_g1_i3	SNF2 domain-containing CLASSY 4 [Oryza sativa Japonica Group]	gi|475601294|gb|EMT24776.1|DNA repair protein rhp54 [Aegilops tauschii]	0.0E0	475601294	EMT24776.1	3922	GO:0003677-IEA,GO:0003700-IEA,GO:0006355-IEA,GO:0043565-IEA,GO:0004386-IEA,GO:0005524-IEA,GO:0009536-RCA	Molecular Function-IEA,Molecular Function-IEA,Biological Process-IEA,Molecular Function-IEA,Molecular Function-IEA,Molecular Function-IEA,Cellular Component-RCA	plastid,helicase activity,ATP binding	3	96.95%	EMT24776.1
DN52691_c0_g2_i3	HEAT repeat-containing 6 isoform X2	gi|944059816|gb|KQJ95406.1|hypothetical protein BRADI_3g17027 [Brachypodium distachyon]	0.0E0	944059816	KQJ95406.1	3922	GO:0005774-IEA,GO:0009536-RCA	Cellular Component-IEA,Cellular Component-RCA	plastid,vacuolar membrane	2	93.76%	KQJ95406.1
DN57533_c0_g6_i10	puromycin-sensitive aminopeptidase isoform X1	gi|326503600|dbj|BAJ86306.1|predicted protein [Hordeum vulgare subsp. vulgare]	0.0E0	326503600	BAJ86306.1	3915	GO:0043171-IBA,GO:0005737-IBA,GO:0046872-IEA,GO:0005739-RCA,GO:0006508-IEA,GO:0006508-IBA,GO:0016020-RCA,GO:0016020-IEA,GO:0016021-IEA,GO:0070006-IBA,GO:0016023-RCA,GO:0016787-IEA,GO:0015238-IEA,GO:0055085-IEA,GO:0008270-IEA,GO:0008270-IBA,GO:0008233-IEA,GO:0015297-IEA,GO:0008237-IEA,GO:0042277-IBA,GO:0004177-IEA,GO:0006855-IEA,GO:0005886-IBA	Biological Process-IBA,Cellular Component-IBA,Molecular Function-IEA,Cellular Component-RCA,Biological Process-IEA,Biological Process-IBA,Cellular Component-RCA,Cellular Component-IEA,Cellular Component-IEA,Molecular Function-IBA,Cellular Component-RCA,Molecular Function-IEA,Molecular Function-IEA,Biological Process-IEA,Molecular Function-IEA,Molecular Function-IBA,Molecular Function-IEA,Molecula…	plasma membrane,peptide binding,metalloaminopeptidase activity,cytoplasmic membrane-bounded vesicle,antiporter activity,integral component of membrane,drug transmembrane transport,peptide catabolic process,proteolysis,mitochondrion,zinc ion binding,drug transmembrane transporter activity	12	98.04%	BAJ86306.1
DN62008_c0_g1_i2	ATPase family AAA domain-containing 2B	gi|475554678|gb|EMT12269.1|ATPase family AAA domain-containing protein 2B [Aegilops tauschii]	0.0E0	475554678	EMT12269.1	3912	GO:0000166-IEA,GO:0031936-IBA,GO:0051301-IEA,GO:0042393-IBA,GO:0008233-IEA,GO:0006508-IEA,GO:0003682-IBA,GO:0005524-IEA,GO:0005634-IBA,GO:0016887-IBA,GO:0045944-IBA	Molecular Function-IEA,Biological Process-IBA,Biological Process-IEA,Molecular Function-IBA,Molecular Function-IEA,Biological Process-IEA,Molecular Function-IBA,Molecular Function-IEA,Cellular Component-IBA,Molecular Function-IBA,Biological Process-IBA	ATPase activity,histone binding,positive regulation of transcription from RNA polymerase II promoter,cell division,nucleus,negative regulation of chromatin silencing,peptidase activity,ATP binding,chromatin binding,proteolysis	10	96.20%	EMT12269.1
DN58037_c0_g1_i2	Nuclear export mediator factor Nemf	gi|474330239|gb|EMS62590.1|Nuclear export mediator factor Nemf [Triticum urartu]	0.0E0	474330239	EMS62590.1	3911	GO:0008270-IEA,GO:0046872-IEA,GO:0009793-NAS,GO:0005634-ISM,GO:0003676-ISS,GO:0003676-IEA	Molecular Function-IEA,Molecular Function-IEA,Biological Process-NAS,Cellular Component-ISM,Molecular Function-ISS,Molecular Function-IEA	embryo development ending in seed dormancy,nucleic acid binding,nucleus,zinc ion binding	4	98.69%	EMS62590.1
DN54682_c4_g1_i2	kinase TMKL1	gi|475594680|gb|EMT22768.1|Putative kinase-like protein TMKL1 [Aegilops tauschii]	5.4E-16	475594680	EMT22768.1	3911	GO:0000166-IEA,GO:0016310-IEA,GO:0004672-IEA,GO:0016301-IEA,GO:0005524-IEA,GO:0006468-IEA	Molecular Function-IEA,Biological Process-IEA,Molecular Function-IEA,Molecular Function-IEA,Molecular Function-IEA,Biological Process-IEA			60.82%	EMT22768.1
DN51486_c0_g1_i2	phospholipid-transporting ATPase 3 isoform X1	gi|357146212|ref|XP_003573913.1|PREDICTED: phospholipid-transporting ATPase 3 isoform X1 [Brachypodium distachyon]	0.0E0	357146212	XP_003573913.1	3907	GO:0005548-IEA,GO:0005768-IEA,GO:0000287-IEA,GO:0000166-IEA,GO:0048364-IEA,GO:0005802-IEA,GO:0005802-IBA,GO:0046872-IEA,GO:0045332-IEA,GO:0016020-RCA,GO:0016020-IEA,GO:0048367-IEA,GO:0016021-IEA,GO:0015914-IEA,GO:0048194-IEA,GO:0048194-IBA,GO:0016787-IEA,GO:0004012-IBA,GO:0004012-IEA,GO:0000139-IEA,GO:0005794-IEA,GO:0005524-IEA,GO:0005886-IEA,GO:0005886-IBA	Molecular Function-IEA,Cellular Component-IEA,Molecular Function-IEA,Molecular Function-IEA,Biological Process-IEA,Cellular Component-IEA,Cellular Component-IBA,Molecular Function-IEA,Biological Process-IEA,Cellular Component-RCA,Cellular Component-IEA,Biological Process-IEA,Cellular Component-IEA,Biological Process-IEA,Biological Process-IEA,Biological Process-IBA,Molecular Function-IEA,Molecula…	magnesium ion binding,endosome,root development,phospholipid translocation,plasma membrane,Golgi vesicle budding,Golgi membrane,phospholipid-translocating ATPase activity,integral component of membrane,shoot system development,ATP binding,trans-Golgi network	12	98.49%	XP_003573913.1
DN57533_c0_g6_i5	puromycin-sensitive aminopeptidase isoform X1	gi|326503600|dbj|BAJ86306.1|predicted protein [Hordeum vulgare subsp. vulgare]	0.0E0	326503600	BAJ86306.1	3903	GO:0043171-IBA,GO:0005737-IBA,GO:0046872-IEA,GO:0005739-RCA,GO:0006508-IEA,GO:0006508-IBA,GO:0016020-RCA,GO:0016020-IEA,GO:0016021-IEA,GO:0070006-IBA,GO:0016023-RCA,GO:0016787-IEA,GO:0015238-IEA,GO:0055085-IEA,GO:0008270-IEA,GO:0008270-IBA,GO:0008233-IEA,GO:0015297-IEA,GO:0008237-IEA,GO:0042277-IBA,GO:0004177-IEA,GO:0006855-IEA,GO:0005886-IBA	Biological Process-IBA,Cellular Component-IBA,Molecular Function-IEA,Cellular Component-RCA,Biological Process-IEA,Biological Process-IBA,Cellular Component-RCA,Cellular Component-IEA,Cellular Component-IEA,Molecular Function-IBA,Cellular Component-RCA,Molecular Function-IEA,Molecular Function-IEA,Biological Process-IEA,Molecular Function-IEA,Molecular Function-IBA,Molecular Function-IEA,Molecula…	plasma membrane,peptide binding,metalloaminopeptidase activity,cytoplasmic membrane-bounded vesicle,antiporter activity,integral component of membrane,drug transmembrane transport,peptide catabolic process,proteolysis,mitochondrion,zinc ion binding,drug transmembrane transporter activity	12	98.04%	BAJ86306.1
DN60919_c0_g1_i2	Os03g0330300 [Oryza sativa Japonica Group]	gi|475588335|gb|EMT20822.1|hypothetical protein F775_09526 [Aegilops tauschii]	0.0E0	475588335	EMT20822.1	3899					93.91%	EMT20822.1
DN62827_c0_g2_i1	SCAR 2	gi|669028459|emb|CDM82266.1|unnamed protein product [Triticum aestivum]/gi|669028440|emb|CDM82239.1|unnamed protein product [Triticum aestivum]	0.0E0	669028440,669028459	CDM82239.1,CDM82266.1	3898	GO:0005856-IEA,GO:0005737-IEA,GO:0003779-IEA,GO:0003824-IEA,GO:0006099-IEA,GO:0016020-IEA,GO:0016021-IEA,GO:0030036-IEA,GO:0015977-IEA,GO:0008964-IEA	Cellular Component-IEA,Cellular Component-IEA,Molecular Function-IEA,Molecular Function-IEA,Biological Process-IEA,Cellular Component-IEA,Cellular Component-IEA,Biological Process-IEA,Biological Process-IEA,Molecular Function-IEA	tricarboxylic acid cycle,cytoskeleton,phosphoenolpyruvate carboxylase activity,actin cytoskeleton organization,integral component of membrane,actin binding,carbon fixation	7	97.19%	CDM82239.1,CDM82266.1
DN60919_c0_g1_i4	Os03g0330300 [Oryza sativa Japonica Group]	gi|475588335|gb|EMT20822.1|hypothetical protein F775_09526 [Aegilops tauschii]	0.0E0	475588335	EMT20822.1	3898					93.91%	EMT20822.1
DN56508_c0_g1_i1	partial [Oryza sativa Japonica Group]	gi|960479763|ref|XP_010234843.2|PREDICTED: uncharacterized protein LOC100837578 [Brachypodium distachyon]/gi|944061592|gb|KQJ97182.1|hypothetical protein BRADI_3g29260 [Brachypodium distachyon]	0.0E0	960479763,944061592	KQJ97182.1,XP_010234843.2	3897	GO:0003756-IBA,GO:0045454-IEA,GO:0005783-IBA,GO:0004386-IEA,GO:0005623-IEA,GO:0005524-IEA,GO:0016787-IEA,GO:0006457-IBA,GO:0034976-IBA,GO:0003676-IEA	Molecular Function-IBA,Biological Process-IEA,Cellular Component-IBA,Molecular Function-IEA,Cellular Component-IEA,Molecular Function-IEA,Molecular Function-IEA,Biological Process-IBA,Biological Process-IBA,Molecular Function-IEA	protein disulfide isomerase activity,cell redox homeostasis,protein folding,response to endoplasmic reticulum stress,endoplasmic reticulum	5	84.04%	KQJ97182.1,XP_010234843.2
DN60078_c0_g1_i1	ATP-dependent RNA helicase DHX36	gi|944077859|gb|KQK13211.1|hypothetical protein BRADI_1g08607 [Brachypodium distachyon]/gi|721606248|ref|XP_010229927.1|PREDICTED: ATP-dependent RNA helicase DHX36 [Brachypodium distachyon]	0.0E0	944077859,721606248	KQK13211.1,XP_010229927.1	3897	GO:0000166-IEA,GO:0005737-IBA,GO:0003725-RCA,GO:0005739-RCA,GO:0016787-IEA,GO:0006396-IBA,GO:0008026-RCA,GO:0008026-IEA,GO:0004386-RCA,GO:0004386-IEA,GO:0044822-IBA,GO:0004004-IBA,GO:0005634-IBA,GO:0005524-RCA,GO:0005524-IEA,GO:0003676-RCA,GO:0003676-IEA,GO:0005622-RCA	Molecular Function-IEA,Cellular Component-IBA,Molecular Function-RCA,Cellular Component-RCA,Molecular Function-IEA,Biological Process-IBA,Molecular Function-RCA,Molecular Function-IEA,Molecular Function-RCA,Molecular Function-IEA,Molecular Function-IBA,Molecular Function-IBA,Cellular Component-IBA,Molecular Function-RCA,Molecular Function-IEA,Molecular Function-RCA,Molecular Function-IEA,Cellular…	double-stranded RNA binding,ATP-dependent RNA helicase activity,nucleus,poly(A) RNA binding,RNA processing,ATP binding,mitochondrion	7	98.09%	KQK13211.1,XP_010229927.1
DN61859_c0_g1_i1	SMG7 [Zea mays]	gi|474389640|gb|EMS65250.1|Protein SMG7 [Triticum urartu]	0.0E0	474389640	EMS65250.1	3896	GO:0090306-IEA,GO:0000184-IEA,GO:0007126-IEA,GO:0000932-IEA,GO:0005634-IEA	Biological Process-IEA,Biological Process-IEA,Biological Process-IEA,Cellular Component-IEA,Cellular Component-IEA	cytoplasmic mRNA processing body,nucleus,spindle assembly involved in meiosis,nuclear-transcribed mRNA catabolic process nonsense-mediated decay	4	96.48%	EMS65250.1
DN55295_c0_g1_i1	TPLATE [Oryza sativa Japonica Group]	gi|326487830|dbj|BAJ89754.1|predicted protein [Hordeum vulgare subsp. vulgare]	0.0E0	326487830	BAJ89754.1	3893	GO:0005737-IEA,GO:0005737-IBA,GO:0005829-IEA,GO:0009524-IEA,GO:0009555-IEA,GO:0030244-IEA,GO:0009506-IEA,GO:0005634-IEA,GO:0009504-IEA,GO:0005886-IEA,GO:0006897-IEA,GO:0004379-IBA,GO:0018008-IBA	Cellular Component-IEA,Cellular Component-IBA,Cellular Component-IEA,Cellular Component-IEA,Biological Process-IEA,Biological Process-IEA,Cellular Component-IEA,Cellular Component-IEA,Cellular Component-IEA,Cellular Component-IEA,Biological Process-IEA,Molecular Function-IBA,Biological Process-IBA	glycylpeptide N-tetradecanoyltransferase activity,pollen development,cytosol,plasma membrane,cellulose biosynthetic process,cell plate,plasmodesma,nucleus,endocytosis,N-terminal peptidyl-glycine N-myristoylation,phragmoplast	11	96.72%	BAJ89754.1
DN61539_c0_g2_i4	DNA topoisomerase 1 isoform X1	gi|944083257|gb|KQK18609.1|hypothetical protein BRADI_1g43607 [Brachypodium distachyon]	0.0E0	944083257	KQK18609.1	3891	GO:0003677-IEA,GO:0000166-IEA,GO:0005739-RCA,GO:0003916-IEA,GO:0003917-IEA,GO:0016853-IEA,GO:0005694-IEA,GO:0006265-IEA,GO:0004672-IEA,GO:0004674-IBA,GO:0004674-IEA,GO:0005524-IEA,GO:0006468-IBA,GO:0006468-IEA,GO:0005886-IBA	Molecular Function-IEA,Molecular Function-IEA,Cellular Component-RCA,Molecular Function-IEA,Molecular Function-IEA,Molecular Function-IEA,Cellular Component-IEA,Biological Process-IEA,Molecular Function-IEA,Molecular Function-IBA,Molecular Function-IEA,Molecular Function-IEA,Biological Process-IBA,Biological Process-IEA,Cellular Component-IBA	protein serine/threonine kinase activity,plasma membrane,chromosome,DNA topological change,protein phosphorylation,DNA topoisomerase type I activity,ATP binding,DNA binding,mitochondrion	9	94.13%	KQK18609.1
DN61539_c0_g2_i13	DNA topoisomerase 1 isoform X1	gi|514715103|ref|XP_004953162.1|PREDICTED: DNA topoisomerase 1-like [Setaria italica]	0.0E0	514715103	XP_004953162.1	3890	GO:0003677-IEA,GO:0000166-IEA,GO:0005739-RCA,GO:0003916-IEA,GO:0003917-IEA,GO:0016853-IEA,GO:0005694-IEA,GO:0006265-IEA,GO:0004672-IEA,GO:0004674-IBA,GO:0004674-IEA,GO:0005524-IEA,GO:0006468-IBA,GO:0006468-IEA,GO:0005886-IBA	Molecular Function-IEA,Molecular Function-IEA,Cellular Component-RCA,Molecular Function-IEA,Molecular Function-IEA,Molecular Function-IEA,Cellular Component-IEA,Biological Process-IEA,Molecular Function-IEA,Molecular Function-IBA,Molecular Function-IEA,Molecular Function-IEA,Biological Process-IBA,Biological Process-IEA,Cellular Component-IBA	protein serine/threonine kinase activity,plasma membrane,chromosome,DNA topological change,protein phosphorylation,DNA topoisomerase type I activity,ATP binding,DNA binding,mitochondrion	9	86.61%	XP_004953162.1
DN62237_c0_g1_i5	FGGY carbohydrate kinase domain-containing	gi|326534226|dbj|BAJ89463.1|predicted protein [Hordeum vulgare subsp. vulgare]	0.0E0	326534226	BAJ89463.1	3889	GO:0005737-ISM,GO:0005737-IBA,GO:0009507-IDA,GO:0009507-IEA,GO:0005739-ISM,GO:0019200-ISS,GO:0016310-IEA,GO:0016310-IBA,GO:0016773-IEA,GO:0016773-IBA,GO:0016301-IEA,GO:0005975-ISS,GO:0005975-IEA	Cellular Component-ISM,Cellular Component-IBA,Cellular Component-IDA,Cellular Component-IEA,Cellular Component-ISM,Molecular Function-ISS,Biological Process-IEA,Biological Process-IBA,Molecular Function-IEA,Molecular Function-IBA,Molecular Function-IEA,Biological Process-ISS,Biological Process-IEA	carbohydrate kinase activity,carbohydrate metabolic process,chloroplast,phosphotransferase activity alcohol group as acceptor,phosphorylation,mitochondrion	6	97.36%	BAJ89463.1
DN61539_c0_g2_i11	DNA topoisomerase 1 isoform X1	gi|514715103|ref|XP_004953162.1|PREDICTED: DNA topoisomerase 1-like [Setaria italica]	0.0E0	514715103	XP_004953162.1	3888	GO:0003677-IEA,GO:0000166-IEA,GO:0005739-RCA,GO:0003916-IEA,GO:0003917-IEA,GO:0016853-IEA,GO:0005694-IEA,GO:0006265-IEA,GO:0004672-IEA,GO:0004674-IBA,GO:0004674-IEA,GO:0005524-IEA,GO:0006468-IBA,GO:0006468-IEA,GO:0005886-IBA	Molecular Function-IEA,Molecular Function-IEA,Cellular Component-RCA,Molecular Function-IEA,Molecular Function-IEA,Molecular Function-IEA,Cellular Component-IEA,Biological Process-IEA,Molecular Function-IEA,Molecular Function-IBA,Molecular Function-IEA,Molecular Function-IEA,Biological Process-IBA,Biological Process-IEA,Cellular Component-IBA	protein serine/threonine kinase activity,plasma membrane,chromosome,DNA topological change,protein phosphorylation,DNA topoisomerase type I activity,ATP binding,DNA binding,mitochondrion	9	86.61%	XP_004953162.1
DN60802_c0_g1_i2	CHD3-type chromatin-remodeling factor PICKLE	gi|475610422|gb|EMT27737.1|CHD3-type chromatin-remodeling factor PICKLE [Aegilops tauschii]	0.0E0	475610422	EMT27737.1	3882	GO:0046872-IEA,GO:0016020-IEA,GO:0016581-IEA,GO:0016021-IEA,GO:0016887-ISS,GO:0016569-IEA,GO:0008270-IEA,GO:0009788-IMP,GO:0006355-IEA,GO:0006338-ISS,GO:0005524-IEA,GO:0003677-ISS,GO:0003677-IEA,GO:0003678-ISS,GO:0048364-IMP,GO:0009739-IMP,GO:0051297-IEA,GO:0045892-IMP,GO:2000023-IMP,GO:0007051-IEA,GO:0008283-IMP,GO:0016818-IEA,GO:0009733-IMP,GO:0008026-IEA,GO:0004386-IEA,GO:0009736-IMP,GO:000563…	Molecular Function-IEA,Cellular Component-IEA,Cellular Component-IEA,Cellular Component-IEA,Molecular Function-ISS,Biological Process-IEA,Molecular Function-IEA,Biological Process-IMP,Biological Process-IEA,Biological Process-ISS,Molecular Function-IEA,Molecular Function-ISS,Molecular Function-IEA,Molecular Function-ISS,Biological Process-IMP,Biological Process-IMP,Biological Process-IEA,Biologic…	cell proliferation,cellular component organization,nucleic acid binding,nucleus,regulation of lateral root development,root development,response to gibberellin,ATP-dependent helicase activity,cytokinin-activated signaling pathway,response to auxin,ATP binding,negative regulation of abscisic acid-activated signaling pathway,zinc ion binding,negative regulation of transcription DNA-templated	14	94.18%	EMT27737.1
DN61539_c0_g2_i8	DNA topoisomerase 1 isoform X1	gi|944083257|gb|KQK18609.1|hypothetical protein BRADI_1g43607 [Brachypodium distachyon]	0.0E0	944083257	KQK18609.1	3882	GO:0003677-IEA,GO:0000166-IEA,GO:0005739-RCA,GO:0003916-IEA,GO:0003917-IEA,GO:0016853-IEA,GO:0005694-IEA,GO:0006265-IEA,GO:0004672-IEA,GO:0004674-IBA,GO:0004674-IEA,GO:0005524-IEA,GO:0006468-IBA,GO:0006468-IEA,GO:0005886-IBA	Molecular Function-IEA,Molecular Function-IEA,Cellular Component-RCA,Molecular Function-IEA,Molecular Function-IEA,Molecular Function-IEA,Cellular Component-IEA,Biological Process-IEA,Molecular Function-IEA,Molecular Function-IBA,Molecular Function-IEA,Molecular Function-IEA,Biological Process-IBA,Biological Process-IEA,Cellular Component-IBA	protein serine/threonine kinase activity,plasma membrane,chromosome,DNA topological change,protein phosphorylation,DNA topoisomerase type I activity,ATP binding,DNA binding,mitochondrion	9	93.53%	KQK18609.1
DN61182_c0_g1_i3	pumilio homolog 2-like isoform X1	gi|669030448|emb|CDM84977.1|unnamed protein product [Triticum aestivum]	0.0E0	669030448	CDM84977.1	3882	GO:0003723-IEA	Molecular Function-IEA	RNA binding	1	96.98%	CDM84977.1
DN61057_c0_g1_i4	formin-binding 4 isoform X1	gi|326521966|dbj|BAK04111.1|predicted protein [Hordeum vulgare subsp. vulgare]	0.0E0	326521966	BAK04111.1	3880	GO:0005739-RCA	Cellular Component-RCA	mitochondrion	1	95.56%	BAK04111.1
DN58178_c0_g1_i1	Mediator of RNA polymerase II transcription subunit 14	gi|473987175|gb|EMS51745.1|hypothetical protein TRIUR3_20174 [Triticum urartu]	0.0E0	473987175	EMS51745.1	3877	GO:0050662-IEA,GO:0003824-IEA,GO:0016592-IEA,GO:0016592-IBA,GO:0016020-IEA,GO:0016021-IEA,GO:0070847-IBA,GO:0006357-IEA,GO:0001104-IBA,GO:0001104-IEA	Molecular Function-IEA,Molecular Function-IEA,Cellular Component-IEA,Cellular Component-IBA,Cellular Component-IEA,Cellular Component-IEA,Cellular Component-IBA,Biological Process-IEA,Molecular Function-IBA,Molecular Function-IEA	regulation of transcription from RNA polymerase II promoter,RNA polymerase II transcription cofactor activity,mediator complex,integral component of membrane,core mediator complex	5	80.28%	EMS51745.1
DN61975_c0_g1_i2	splicing suppressor of white-apricot homolog isoform X3 [Elaeis guineensis]	gi|475625657|gb|EMT33047.1|Splicing factor arginine/serine-rich 8 [Aegilops tauschii]	0.0E0	475625657	EMT33047.1	3876	GO:0003723-IEA,GO:0000395-IBA,GO:0006396-IEA	Molecular Function-IEA,Biological Process-IBA,Biological Process-IEA	mRNA 5'-splice site recognition,RNA binding	2	94.24%	EMT33047.1
DN61968_c0_g2_i3	pre-mRNA-splicing factor ATP-dependent RNA helicase DHX16	gi|326489737|dbj|BAK01849.1|predicted protein [Hordeum vulgare subsp. vulgare]	0.0E0	326489737	BAK01849.1	3870	GO:0000398-IBA,GO:0000166-IEA,GO:0005737-IBA,GO:0005681-IBA,GO:0008026-IEA,GO:0004386-IEA,GO:0004004-IBA,GO:0044822-IBA,GO:0005524-IEA,GO:0016787-IEA,GO:0003676-IEA	Biological Process-IBA,Molecular Function-IEA,Cellular Component-IBA,Cellular Component-IBA,Molecular Function-IEA,Molecular Function-IEA,Molecular Function-IBA,Molecular Function-IBA,Molecular Function-IEA,Molecular Function-IEA,Molecular Function-IEA	cytoplasm,ATP-dependent RNA helicase activity,spliceosomal complex,poly(A) RNA binding,mRNA splicing via spliceosome,ATP binding	6	98.95%	BAK01849.1
DN59575_c0_g2_i2	Transcription elongation factor SPT6	gi|474278332|gb|EMS61141.1|Transcription elongation factor SPT6 [Triticum urartu]	0.0E0	474278332	EMS61141.1	3869	GO:0003677-IEA,GO:0003746-IEA,GO:0032784-IEA,GO:0006414-IEA,GO:0006139-IEA,GO:0006357-IEA,GO:0003676-IEA	Molecular Function-IEA,Molecular Function-IEA,Biological Process-IEA,Biological Process-IEA,Biological Process-IEA,Biological Process-IEA,Molecular Function-IEA	regulation of transcription from RNA polymerase II promoter,regulation of DNA-templated transcription elongation,translational elongation,nucleobase-containing compound metabolic process,translation elongation factor activity,DNA binding	6	97.18%	EMS61141.1
DN59735_c0_g3_i1	homolog subfamily B member 5	gi|475547001|gb|EMT10790.1|DnaJ homolog subfamily B member 5 [Aegilops tauschii]	0.0E0	475547001	EMT10790.1	3868	GO:0003677-IEA	Molecular Function-IEA			97.54%	EMT10790.1
DN52638_c0_g1_i2	histone-lysine N- H3 lysine-9 specific SUVH6-like	gi|326514632|dbj|BAJ96303.1|predicted protein [Hordeum vulgare subsp. vulgare]	0.0E0	326514632	BAJ96303.1	3867	GO:0008270-IEA,GO:0042393-IEA,GO:0005739-RCA,GO:0016571-IEA,GO:0005694-IEA,GO:0018024-IEA,GO:0016740-IEA,GO:0008168-IEA,GO:0034968-IEA,GO:0005634-IEA,GO:0032259-IEA	Molecular Function-IEA,Molecular Function-IEA,Cellular Component-RCA,Biological Process-IEA,Cellular Component-IEA,Molecular Function-IEA,Molecular Function-IEA,Molecular Function-IEA,Biological Process-IEA,Cellular Component-IEA,Biological Process-IEA	histone lysine methylation,histone binding,chromosome,nucleus,histone-lysine N-methyltransferase activity,mitochondrion,zinc ion binding	7	92.17%	BAJ96303.1
DN61057_c0_g1_i12	formin-binding 4 isoform X1	gi|326521966|dbj|BAK04111.1|predicted protein [Hordeum vulgare subsp. vulgare]	0.0E0	326521966	BAK04111.1	3862	GO:0005739-RCA	Cellular Component-RCA	mitochondrion	1	95.41%	BAK04111.1
DN61934_c0_g1_i1	Chromosome-associated kinesin KIF4A	gi|474019593|gb|EMS52823.1|Chromosome-associated kinesin KIF4A [Triticum urartu]	0.0E0	474019593	EMS52823.1	3858	GO:0005856-IDA,GO:0005856-IEA,GO:0003677-IEA,GO:0000166-IEA,GO:0003777-IEA,GO:0005737-IEA,GO:0009937-IMP,GO:0045893-IDA,GO:0010215-IMP,GO:0071555-IEA,GO:0006351-IEA,GO:0008574-IBA,GO:0008017-IEA,GO:0006355-IEA,GO:0009832-IMP,GO:0007049-IEA,GO:0005871-IBA,GO:0043565-IDA,GO:0005874-IEA,GO:0042127-IMP,GO:0005524-IEA,GO:0040008-IEA,GO:0005634-IDA,GO:0005634-IEA,GO:0007018-IEA,GO:0007018-IBA	Cellular Component-IDA,Cellular Component-IEA,Molecular Function-IEA,Molecular Function-IEA,Molecular Function-IEA,Cellular Component-IEA,Biological Process-IMP,Biological Process-IDA,Biological Process-IMP,Biological Process-IEA,Biological Process-IEA,Molecular Function-IBA,Molecular Function-IEA,Biological Process-IEA,Biological Process-IMP,Biological Process-IEA,Cellular Component-IBA,Molecula…	microtubule-based movement,cell cycle,cellulose microfibril organization,regulation of gibberellic acid mediated signaling pathway,nucleus,cytoplasm,microtubule,ATP-dependent microtubule motor activity plus-end-directed,regulation of growth,kinesin complex,microtubule binding,sequence-specific DNA binding,transcription DNA-templated,positive regulation of transcription DNA-templated,regulation of…	16	94.71%	EMS52823.1
DN61554_c0_g9_i1	Os03g0203100 [Oryza sativa Japonica Group]	gi|721624490|ref|XP_010229010.1|PREDICTED: uncharacterized protein LOC100832613 [Brachypodium distachyon]/gi|944087692|gb|KQK23044.1|hypothetical protein BRADI_1g70936 [Brachypodium distachyon]	0.0E0	721624490,944087692	XP_010229010.1,KQK23044.1	3857					86.99%	XP_010229010.1,KQK23044.1
DN59735_c0_g3_i3	homolog subfamily B member 5	gi|475547001|gb|EMT10790.1|DnaJ homolog subfamily B member 5 [Aegilops tauschii]	0.0E0	475547001	EMT10790.1	3856	GO:0003677-IEA	Molecular Function-IEA			97.13%	EMT10790.1
DN61968_c0_g2_i2	pre-mRNA-splicing factor ATP-dependent RNA helicase DHX16	gi|326489737|dbj|BAK01849.1|predicted protein [Hordeum vulgare subsp. vulgare]	0.0E0	326489737	BAK01849.1	3850	GO:0000398-IBA,GO:0000166-IEA,GO:0005737-IBA,GO:0005681-IBA,GO:0008026-IEA,GO:0004386-IEA,GO:0004004-IBA,GO:0044822-IBA,GO:0005524-IEA,GO:0016787-IEA,GO:0003676-IEA	Biological Process-IBA,Molecular Function-IEA,Cellular Component-IBA,Cellular Component-IBA,Molecular Function-IEA,Molecular Function-IEA,Molecular Function-IBA,Molecular Function-IBA,Molecular Function-IEA,Molecular Function-IEA,Molecular Function-IEA	cytoplasm,ATP-dependent RNA helicase activity,spliceosomal complex,poly(A) RNA binding,mRNA splicing via spliceosome,ATP binding	6	98.95%	BAK01849.1
DN63515_c1_g4_i1	topless-related 1 isoform X1 [Oryza sativa Japonica Group]	gi|475598885|gb|EMT24067.1|hypothetical protein F775_25939 [Aegilops tauschii]	0.0E0	475598885	EMT24067.1	3845	GO:0006355-IEA	Biological Process-IEA	regulation of transcription DNA-templated	1	98.49%	EMT24067.1
DN62650_c0_g1_i1	probable manganese-transporting ATPase PDR2	gi|326493904|dbj|BAJ85414.1|predicted protein [Hordeum vulgare subsp. vulgare]	0.0E0	326493904	BAJ85414.1	3844	GO:0000166-IEA,GO:0006812-IEA,GO:0045492-IEA,GO:0046872-IEA,GO:0016020-IEA,GO:0098655-IEA,GO:0043231-IBA,GO:0016021-IEA,GO:0016036-IEA,GO:0016787-IEA,GO:0016887-IEA,GO:0010152-IEA,GO:0019829-IBA,GO:0006891-IEA,GO:0010073-IEA,GO:0048867-IEA,GO:0005783-IEA,GO:0009846-IEA,GO:0006888-IEA,GO:0005524-IEA,GO:0005887-IBA,GO:0006874-IBA,GO:0006875-IEA,GO:0005886-IEA	Molecular Function-IEA,Biological Process-IEA,Biological Process-IEA,Molecular Function-IEA,Cellular Component-IEA,Biological Process-IEA,Cellular Component-IBA,Cellular Component-IEA,Biological Process-IEA,Molecular Function-IEA,Molecular Function-IEA,Biological Process-IEA,Molecular Function-IBA,Biological Process-IEA,Biological Process-IEA,Biological Process-IEA,Cellular Component-IEA,Biologic…	stem cell fate determination,pollen germination,xylan biosynthetic process,metal ion binding,ER to Golgi vesicle-mediated transport,cation-transporting ATPase activity,pollen maturation,intra-Golgi vesicle-mediated transport,cellular response to phosphate starvation,integral component of plasma membrane,meristem maintenance,cation transmembrane transport,cellular calcium ion homeostasis,ATP bindi…	15	99.66%	BAJ85414.1
DN61110_c0_g1_i3	Squamosa promoter-binding 15	gi|326491101|dbj|BAK05650.1|predicted protein [Hordeum vulgare subsp. vulgare]	0.0E0	326491101	BAK05650.1	3843	GO:0003677-IEA,GO:0006351-IEA,GO:0046872-IEA,GO:0016020-IEA,GO:0016021-IEA,GO:0006355-IEA,GO:0005634-IEA	Molecular Function-IEA,Biological Process-IEA,Molecular Function-IEA,Cellular Component-IEA,Cellular Component-IEA,Biological Process-IEA,Cellular Component-IEA	metal ion binding,transcription DNA-templated,nucleus,integral component of membrane,DNA binding,regulation of transcription DNA-templated	6	96.31%	BAK05650.1
DN62030_c0_g1_i1	SH3 domain containing expressed [Oryza sativa Japonica Group]	gi|326490187|dbj|BAJ94167.1|predicted protein [Hordeum vulgare subsp. vulgare]	0.0E0	326490187	BAJ94167.1	3835					99.65%	BAJ94167.1
DN59487_c0_g1_i2	trichohyalin-like isoform X1	gi|669028383|emb|CDM82157.1|unnamed protein product [Triticum aestivum]	0.0E0	669028383	CDM82157.1	3835	GO:0005829-IEA,GO:0016020-IEA,GO:0016021-IEA	Cellular Component-IEA,Cellular Component-IEA,Cellular Component-IEA	cytosol,integral component of membrane	2	95.94%	CDM82157.1
DN63028_c0_g4_i6	Disease resistance RPP13	gi|475608832|gb|EMT27167.1|Disease resistance protein RPP13 [Aegilops tauschii]	0.0E0	475608832	EMT27167.1	3833	GO:0005515-IPI,GO:0000166-IEA,GO:0042802-IPI,GO:0005737-IEA,GO:0006915-RCA,GO:0043531-IEA,GO:0016023-RCA,GO:0006426-IEA,GO:0005524-RCA,GO:0005524-IEA,GO:0004820-IEA,GO:0006952-RCA	Molecular Function-IPI,Molecular Function-IEA,Molecular Function-IPI,Cellular Component-IEA,Biological Process-RCA,Molecular Function-IEA,Cellular Component-RCA,Biological Process-IEA,Molecular Function-RCA,Molecular Function-IEA,Molecular Function-IEA,Biological Process-RCA	identical protein binding,single-organism cellular process,ADP binding	3	80.33%	EMT27167.1
DN50754_c0_g1_i1	trithorax group osa-like [Brachypodium distachyon]	gi|473793437|gb|EMS46375.1|hypothetical protein TRIUR3_25807 [Triticum urartu]	0.0E0	473793437	EMS46375.1	3830	GO:0008270-IEA,GO:0046872-IEA,GO:0016567-IEA,GO:0004842-IEA	Molecular Function-IEA,Molecular Function-IEA,Biological Process-IEA,Molecular Function-IEA	protein ubiquitination,ubiquitin-protein transferase activity,zinc ion binding	3	96.59%	EMS46375.1
DN62582_c0_g1_i3	NRDE2 homolog	gi|326517406|dbj|BAK00070.1|predicted protein [Hordeum vulgare subsp. vulgare]	0.0E0	326517406	BAK00070.1	3829	GO:0006396-IEA	Biological Process-IEA	RNA processing	1	98.92%	BAK00070.1
DN54920_c0_g1_i2	BEACH domain-containing C2	gi|475618147|gb|EMT30362.1|hypothetical protein F775_10031 [Aegilops tauschii]	0.0E0	475618147	EMT30362.1	3827	GO:0004602-IEA,GO:0006979-IEA,GO:0004601-IEA,GO:2000280-IEA,GO:0016491-IEA,GO:0048831-IEA,GO:0016020-RCA,GO:0012505-IBA,GO:0055114-IEA,GO:0098869-IEA,GO:0005543-IBA,GO:0019898-IBA	Molecular Function-IEA,Biological Process-IEA,Molecular Function-IEA,Biological Process-IEA,Molecular Function-IEA,Biological Process-IEA,Cellular Component-RCA,Cellular Component-IBA,Biological Process-IEA,Biological Process-IEA,Molecular Function-IBA,Cellular Component-IBA	regulation of shoot system development,oxidation-reduction process,regulation of root development,cellular oxidant detoxification,phospholipid binding,glutathione peroxidase activity,response to oxidative stress,endomembrane system,extrinsic component of membrane	9	94.93%	EMT30362.1
DN63399_c1_g2_i1	translational activator GCN1	gi|944078135|gb|KQK13487.1|hypothetical protein BRADI_1g10447 [Brachypodium distachyon]	0.0E0	944078135	KQK13487.1	3824	GO:0045859-IEA,GO:0006417-IEA,GO:0043022-IEA,GO:0033554-IEA,GO:0033674-IEA,GO:0019887-IEA,GO:0019901-IEA	Biological Process-IEA,Biological Process-IEA,Molecular Function-IEA,Biological Process-IEA,Biological Process-IEA,Molecular Function-IEA,Molecular Function-IEA	protein kinase binding,ribosome binding,cellular response to stress,positive regulation of kinase activity,regulation of protein kinase activity,protein kinase regulator activity,regulation of translation	7	97.88%	KQK13487.1
DN58119_c0_g2_i1	myosin family expressed	gi|944077873|gb|KQK13225.1|hypothetical protein BRADI_1g08710 [Brachypodium distachyon]/gi|721606268|ref|XP_010229962.1|PREDICTED: myosin-12 [Brachypodium distachyon]/gi|944077874|gb|KQK13226.1|hypothetical protein BRADI_1g08710 [Brachypodium distachyon]	0.0E0	944077873,944077874,721606268	XP_010229962.1,KQK13225.1,KQK13226.1	3820	GO:0000166-IEA,GO:0003779-IEA,GO:0046740-IMP,GO:0016461-IEA,GO:0019344-IEA,GO:0016740-IEA,GO:0030048-IEA,GO:0051646-IEA,GO:0016459-RCA,GO:0016459-IEA,GO:0010089-IEA,GO:0060151-IEA,GO:0044036-IEA,GO:0008652-IEA,GO:0006535-IEA,GO:0004124-IEA,GO:0005524-RCA,GO:0005524-IEA,GO:0003774-IEA,GO:0009624-IEA	Molecular Function-IEA,Molecular Function-IEA,Biological Process-IMP,Cellular Component-IEA,Biological Process-IEA,Molecular Function-IEA,Biological Process-IEA,Biological Process-IEA,Cellular Component-RCA,Cellular Component-IEA,Biological Process-IEA,Biological Process-IEA,Biological Process-IEA,Biological Process-IEA,Biological Process-IEA,Molecular Function-IEA,Molecular Function-RCA,Molecula…	unconventional myosin complex,transferase activity,actin filament-based movement,peroxisome localization,cysteine synthase activity,cysteine biosynthetic process from serine,cell wall macromolecule metabolic process,transport of virus in host cell to cell,actin binding,motor activity,response to nematode,mitochondrion localization,xylem development,ATP binding,cellular amino acid biosynthetic pro…	15	95.99%	XP_010229962.1,KQK13225.1,KQK13226.1
DN60287_c0_g1_i4	MATH domain-containing At5g43560-like isoform X1 [Elaeis guineensis]	gi|357161761|ref|XP_003579196.1|PREDICTED: MATH domain-containing protein At5g43560-like [Brachypodium distachyon]/gi|944050342|gb|KQJ85980.1|hypothetical protein BRADI_4g02725 [Brachypodium distachyon]	0.0E0	944050342,357161761	XP_003579196.1,KQJ85980.1	3819	GO:0030247-IEA	Molecular Function-IEA	polysaccharide binding	1	88.62%	XP_003579196.1,KQJ85980.1
DN60756_c0_g1_i10	Coatomer subunit beta -2	gi|473927061|gb|EMS49871.1|Coatomer subunit beta'-2 [Triticum urartu]	0.0E0	473927061	EMS49871.1	3816	GO:0000166-IEA,GO:0016020-IEA,GO:0016021-IEA,GO:0016310-IEA,GO:0030126-IBA,GO:0016301-IEA,GO:0006890-IBA,GO:0006891-IBA,GO:0004672-IEA,GO:0004674-IEA,GO:0006888-IBA,GO:0005524-IEA,GO:0006468-IEA,GO:0006886-IBA	Molecular Function-IEA,Cellular Component-IEA,Cellular Component-IEA,Biological Process-IEA,Cellular Component-IBA,Molecular Function-IEA,Biological Process-IBA,Biological Process-IBA,Molecular Function-IEA,Molecular Function-IEA,Biological Process-IBA,Molecular Function-IEA,Biological Process-IEA,Biological Process-IBA	protein kinase activity,protein phosphorylation,integral component of membrane,Golgi vesicle transport,ATP binding	5	73.51%	EMS49871.1
DN61187_c0_g1_i3	[Hordeum vulgare vulgare]	gi|326519739|dbj|BAK00242.1|predicted protein [Hordeum vulgare subsp. vulgare]/gi|326514892|dbj|BAJ99807.1|predicted protein [Hordeum vulgare subsp. vulgare]	0.0E0	326514892,326519739	BAJ99807.1,BAK00242.1	3815	GO:0046872-IEA,GO:0006486-IEA,GO:0009506-IEA	Molecular Function-IEA,Biological Process-IEA,Cellular Component-IEA	metal ion binding,protein glycosylation,plasmodesma	3	96.70%	BAJ99807.1,BAK00242.1
DN56613_c0_g1_i3	Os08g0379000 [Oryza sativa Japonica Group]	gi|944062534|gb|KQJ98124.1|hypothetical protein BRADI_3g35037 [Brachypodium distachyon]/gi|721661264|ref|XP_010235098.1|PREDICTED: uncharacterized protein LOC100837794 isoform X1 [Brachypodium distachyon]/gi|944062535|gb|KQJ98125.1|hypothetical protein BRADI_3g35037 [Brachypodium distachyon]/gi|944062536|gb|KQJ98126.1|hypothetical protein BRADI_3g35037 [Brachypodium distachyon]	0.0E0	944062535,721661264,944062534,944062536	KQJ98125.1,KQJ98126.1,KQJ98124.1,XP_010235098.1	3812	GO:0000243-IBA,GO:0030627-IBA,GO:0000395-IBA,GO:0071004-IBA,GO:0006396-IEA,GO:0005685-IBA	Cellular Component-IBA,Molecular Function-IBA,Biological Process-IBA,Cellular Component-IBA,Biological Process-IEA,Cellular Component-IBA	U2-type prespliceosome,pre-mRNA 5'-splice site binding,U1 snRNP,mRNA 5'-splice site recognition,commitment complex	5	83.77%	KQJ98125.1,KQJ98126.1,KQJ98124.1,XP_010235098.1
DN62609_c0_g1_i2	probable GPI-anchored adhesin PGA55 [Zea mays]	gi|473720952|gb|EMS44963.1|hypothetical protein TRIUR3_34580 [Triticum urartu]	0.0E0	473720952	EMS44963.1	3811	GO:0016020-IEA,GO:0016021-IEA	Cellular Component-IEA,Cellular Component-IEA	integral component of membrane	1	91.04%	EMS44963.1
DN52853_c0_g1_i2	ribonuclease E G chloroplastic isoform X2	gi|357145611|ref|XP_003573703.1|PREDICTED: ribonuclease E/G-like protein chloroplastic [Brachypodium distachyon]/gi|944060463|gb|KQJ96053.1|hypothetical protein BRADI_3g20650 [Brachypodium distachyon]	0.0E0	357145611,944060463	KQJ96053.1,XP_003573703.1	3809	GO:0003723-IEA,GO:0090501-IEA,GO:0005737-IBA,GO:0006396-IEA,GO:0006364-IBA,GO:0004540-IBA,GO:0004540-IEA,GO:2001070-IEA,GO:0030246-IEA,GO:0016787-IEA	Molecular Function-IEA,Biological Process-IEA,Cellular Component-IBA,Biological Process-IEA,Biological Process-IBA,Molecular Function-IBA,Molecular Function-IEA,Molecular Function-IEA,Molecular Function-IEA,Molecular Function-IEA	cytoplasm,ribonuclease activity,starch binding,rRNA processing,RNA phosphodiester bond hydrolysis,RNA binding	6	88.89%	KQJ96053.1,XP_003573703.1
DN61187_c0_g1_i1	[Hordeum vulgare vulgare]	gi|326519739|dbj|BAK00242.1|predicted protein [Hordeum vulgare subsp. vulgare]/gi|326514892|dbj|BAJ99807.1|predicted protein [Hordeum vulgare subsp. vulgare]	0.0E0	326514892,326519739	BAJ99807.1,BAK00242.1	3809	GO:0046872-IEA,GO:0006486-IEA,GO:0009506-IEA	Molecular Function-IEA,Biological Process-IEA,Cellular Component-IEA	metal ion binding,protein glycosylation,plasmodesma	3	96.61%	BAJ99807.1,BAK00242.1
DN35222_c0_g1_i1	disease resistance RGA2 isoform X1 [Oryza sativa Japonica Group]	gi|475497822|gb|EMT04038.1|Putative disease resistance protein RGA1 [Aegilops tauschii]	0.0E0	475497822	EMT04038.1	3808	GO:0043531-IEA,GO:0004672-IEA,GO:0005524-IEA,GO:0006468-IEA	Molecular Function-IEA,Molecular Function-IEA,Molecular Function-IEA,Biological Process-IEA	ADP binding	1	85.20%	EMT04038.1
DN59418_c0_g1_i1	Os07g0569000 [Oryza sativa Japonica Group]	gi|475593489|gb|EMT22401.1|hypothetical protein F775_02993 [Aegilops tauschii]	0.0E0	475593489	EMT22401.1	3808					92.38%	EMT22401.1
DN63181_c1_g2_i1	phytochrome partial [Oryza sativa Japonica Group]	gi|729773122|dbj|BAP91202.1|phytochrome B CDS [Hordeum bulbosum]	0.0E0	729773122	BAP91202.1	3807	GO:0000155-IEA,GO:0050896-IEA,GO:0023014-IEA,GO:0018298-IEA,GO:0000160-IEA,GO:0017006-IEA,GO:0042803-IEA,GO:0007165-IEA,GO:0006351-IEA,GO:0009585-IEA,GO:0009881-IEA,GO:0009584-IEA,GO:0006355-IEA,GO:0005634-IBA,GO:0005622-IEA	Molecular Function-IEA,Biological Process-IEA,Biological Process-IEA,Biological Process-IEA,Biological Process-IEA,Biological Process-IEA,Molecular Function-IEA,Biological Process-IEA,Biological Process-IEA,Biological Process-IEA,Molecular Function-IEA,Biological Process-IEA,Biological Process-IEA,Cellular Component-IBA,Cellular Component-IEA	signal transduction by protein phosphorylation,red far-red light phototransduction,transcription DNA-templated,protein homodimerization activity,protein-tetrapyrrole linkage,nucleus,phosphorelay signal transduction system,detection of visible light,phosphorelay sensor kinase activity,protein-chromophore linkage,photoreceptor activity,regulation of transcription DNA-templated	12	99.46%	BAP91202.1
DN61960_c0_g1_i2	DNA ligase 4	gi|721694374|ref|XP_010240377.1|PREDICTED: putative DNA ligase 4 [Brachypodium distachyon]/gi|944048804|gb|KQJ84445.1|hypothetical protein BRADI_5g20927 [Brachypodium distachyon]	0.0E0	944048804,721694374	XP_010240377.1,KQJ84445.1	3805	GO:0003677-IEA,GO:0048046-IEA,GO:0000166-IEA,GO:0003910-IEA,GO:0003910-IBA,GO:0005737-IBA,GO:0051103-IBA,GO:0051103-IEA,GO:0046872-IEA,GO:0071897-IEA,GO:0003909-IEA,GO:0016874-IEA,GO:0006281-IEA,GO:0006260-IEA,GO:0010165-IEA,GO:0006273-IBA,GO:0006310-IEA,GO:0009506-IEA,GO:0005524-IEA,GO:0006302-IEA,GO:0005634-IEA,GO:0006974-IEA,GO:0006303-IEA	Molecular Function-IEA,Cellular Component-IEA,Molecular Function-IEA,Molecular Function-IEA,Molecular Function-IBA,Cellular Component-IBA,Biological Process-IBA,Biological Process-IEA,Molecular Function-IEA,Biological Process-IEA,Molecular Function-IEA,Molecular Function-IEA,Biological Process-IEA,Biological Process-IEA,Biological Process-IEA,Biological Process-IBA,Biological Process-IEA,Cellular…	cytoplasm,apoplast,DNA ligase (ATP) activity,DNA ligation involved in DNA repair,DNA biosynthetic process,plasmodesma,response to X-ray,double-strand break repair via nonhomologous end joining,lagging strand elongation,DNA recombination,ATP binding,DNA binding	12	87.55%	XP_010240377.1,KQJ84445.1
DN60287_c0_g1_i6	MATH domain-containing At5g43560-like isoform X1 [Elaeis guineensis]	gi|357161761|ref|XP_003579196.1|PREDICTED: MATH domain-containing protein At5g43560-like [Brachypodium distachyon]/gi|944050342|gb|KQJ85980.1|hypothetical protein BRADI_4g02725 [Brachypodium distachyon]	0.0E0	944050342,357161761	XP_003579196.1,KQJ85980.1	3804	GO:0030247-IEA	Molecular Function-IEA	polysaccharide binding	1	89.11%	XP_003579196.1,KQJ85980.1
DN61187_c0_g1_i2	[Hordeum vulgare vulgare]	gi|326519739|dbj|BAK00242.1|predicted protein [Hordeum vulgare subsp. vulgare]/gi|326514892|dbj|BAJ99807.1|predicted protein [Hordeum vulgare subsp. vulgare]	0.0E0	326514892,326519739	BAJ99807.1,BAK00242.1	3803	GO:0046872-IEA,GO:0006486-IEA,GO:0009506-IEA	Molecular Function-IEA,Biological Process-IEA,Cellular Component-IEA	metal ion binding,protein glycosylation,plasmodesma	3	96.70%	BAJ99807.1,BAK00242.1
DN60646_c0_g3_i3	importin beta-like SAD2	gi|326517242|dbj|BAJ99987.1|predicted protein [Hordeum vulgare subsp. vulgare]	0.0E0	326517242	BAJ99987.1	3802	GO:0005635-IBA,GO:0006606-IBA,GO:0007165-IBA,GO:0005829-IBA,GO:0008565-IBA,GO:0008536-IEA,GO:0005622-IEA,GO:0006886-IEA	Cellular Component-IBA,Biological Process-IBA,Biological Process-IBA,Cellular Component-IBA,Molecular Function-IBA,Molecular Function-IEA,Cellular Component-IEA,Biological Process-IEA	cytosol,signal transduction,nuclear envelope,Ran GTPase binding,protein transporter activity,protein import into nucleus	6	99.42%	BAJ99987.1
DN51954_c0_g2_i1	phospholipase A I	gi|326498851|dbj|BAK02411.1|predicted protein [Hordeum vulgare subsp. vulgare]	0.0E0	326498851	BAK02411.1	3800	GO:0008152-IEA,GO:0009695-IEA,GO:0016042-IEA,GO:0006629-IEA,GO:0009620-IEA,GO:0004620-IEA,GO:0016787-IEA,GO:0047714-IEA	Biological Process-IEA,Biological Process-IEA,Biological Process-IEA,Biological Process-IEA,Biological Process-IEA,Molecular Function-IEA,Molecular Function-IEA,Molecular Function-IEA	response to fungus,galactolipase activity,lipid catabolic process,phospholipase activity,jasmonic acid biosynthetic process	5	99.40%	BAK02411.1
DN58578_c4_g2_i1	phosphatase 2C and cyclic nucleotide-binding kinase domain-containing isoform X1	gi|357142274|ref|XP_003572516.1|PREDICTED: protein phosphatase 2C and cyclic nucleotide-binding/kinase domain-containing protein [Brachypodium distachyon]/gi|944058816|gb|KQJ94406.1|hypothetical protein BRADI_3g10350 [Brachypodium distachyon]	0.0E0	944058816,357142274	XP_003572516.1,KQJ94406.1	3799	GO:0003824-IEA,GO:0046872-IEA,GO:0016310-IEA,GO:0016740-IEA,GO:0016301-IEA,GO:0016787-IEA,GO:0006470-IEA,GO:0004692-IEA,GO:0004672-IEA,GO:0043169-IEA,GO:0005524-IEA,GO:0004721-IEA,GO:0006468-IEA,GO:0005886-IEA	Molecular Function-IEA,Molecular Function-IEA,Biological Process-IEA,Molecular Function-IEA,Molecular Function-IEA,Molecular Function-IEA,Biological Process-IEA,Molecular Function-IEA,Molecular Function-IEA,Molecular Function-IEA,Molecular Function-IEA,Molecular Function-IEA,Biological Process-IEA,Cellular Component-IEA	phosphoprotein phosphatase activity,metal ion binding,plasma membrane,cGMP-dependent protein kinase activity,protein dephosphorylation,protein phosphorylation,ATP binding	7	92.82%	XP_003572516.1,KQJ94406.1
DN60646_c0_g3_i1	importin beta-like SAD2	gi|326517242|dbj|BAJ99987.1|predicted protein [Hordeum vulgare subsp. vulgare]	0.0E0	326517242	BAJ99987.1	3798	GO:0005635-IBA,GO:0006606-IBA,GO:0007165-IBA,GO:0005829-IBA,GO:0008565-IBA,GO:0008536-IEA,GO:0005622-IEA,GO:0006886-IEA	Cellular Component-IBA,Biological Process-IBA,Biological Process-IBA,Cellular Component-IBA,Molecular Function-IBA,Molecular Function-IEA,Cellular Component-IEA,Biological Process-IEA	cytosol,signal transduction,nuclear envelope,Ran GTPase binding,protein transporter activity,protein import into nucleus	6	99.32%	BAJ99987.1
DN35222_c0_g1_i2	disease resistance RGA2 isoform X1 [Oryza sativa Japonica Group]	gi|475497822|gb|EMT04038.1|Putative disease resistance protein RGA1 [Aegilops tauschii]	0.0E0	475497822	EMT04038.1	3794	GO:0043531-IEA,GO:0004672-IEA,GO:0005524-IEA,GO:0006468-IEA	Molecular Function-IEA,Molecular Function-IEA,Molecular Function-IEA,Biological Process-IEA	ADP binding	1	85.20%	EMT04038.1
DN60144_c0_g2_i1	MMS19 nucleotide excision repair homolog	gi|475587793|gb|EMT20655.1|MMS19 nucleotide excision repair protein-like protein [Aegilops tauschii]	0.0E0	475587793	EMT20655.1	3792	GO:0016020-IEA,GO:0016021-IEA,GO:0007017-IEA	Cellular Component-IEA,Cellular Component-IEA,Biological Process-IEA	microtubule-based process,integral component of membrane	2	88.98%	EMT20655.1
DN51954_c0_g2_i2	phospholipase A I	gi|326498851|dbj|BAK02411.1|predicted protein [Hordeum vulgare subsp. vulgare]	0.0E0	326498851	BAK02411.1	3788	GO:0008152-IEA,GO:0009695-IEA,GO:0016042-IEA,GO:0006629-IEA,GO:0009620-IEA,GO:0004620-IEA,GO:0016787-IEA,GO:0047714-IEA	Biological Process-IEA,Biological Process-IEA,Biological Process-IEA,Biological Process-IEA,Biological Process-IEA,Molecular Function-IEA,Molecular Function-IEA,Molecular Function-IEA	response to fungus,galactolipase activity,lipid catabolic process,phospholipase activity,jasmonic acid biosynthetic process	5	99.74%	BAK02411.1
DN59671_c0_g3_i1	pleiotropic drug resistance 1-like	gi|218201082|gb|EEC83509.1|hypothetical protein OsI_29079 [Oryza sativa Indica Group]	3.5E-46	218201082	EEC83509.1	3787	GO:0042626-IBA,GO:0000166-IEA,GO:0055085-IEA,GO:0005739-RCA,GO:0016020-RCA,GO:0016020-IEA,GO:0016021-IEA,GO:0016021-IBA,GO:0006810-IEA,GO:0005524-IEA,GO:0016887-IEA,GO:0005886-IBA	Molecular Function-IBA,Molecular Function-IEA,Biological Process-IEA,Cellular Component-RCA,Cellular Component-RCA,Cellular Component-IEA,Cellular Component-IEA,Cellular Component-IBA,Biological Process-IEA,Molecular Function-IEA,Molecular Function-IEA,Cellular Component-IBA	transmembrane transport,plasma membrane,ATPase activity coupled to transmembrane movement of substances,integral component of membrane,ATP binding,mitochondrion	6	85.71%	EEC83509.1
DN62127_c0_g2_i1	RIC1 homolog isoform X1 [Zea mays]	gi|326487233|dbj|BAJ89601.1|predicted protein [Hordeum vulgare subsp. vulgare]	0.0E0	326487233	BAJ89601.1	3787	GO:0016020-IEA,GO:0016021-IEA	Cellular Component-IEA,Cellular Component-IEA	integral component of membrane	1	99.08%	BAJ89601.1
DN59092_c0_g1_i2	ABC transporter C family member 8	gi|475584216|gb|EMT19704.1|ABC transporter C family member 8 [Aegilops tauschii]	0.0E0	475584216	EMT19704.1	3787	GO:0000166-IEA,GO:0042626-IEA,GO:0055085-IEA,GO:0016491-IEA,GO:0032440-IEA,GO:0016020-RCA,GO:0016020-IEA,GO:0016021-IEA,GO:0055114-IEA,GO:0006810-IEA,GO:0005524-IEA,GO:0016887-IEA	Molecular Function-IEA,Molecular Function-IEA,Biological Process-IEA,Molecular Function-IEA,Molecular Function-IEA,Cellular Component-RCA,Cellular Component-IEA,Cellular Component-IEA,Biological Process-IEA,Biological Process-IEA,Molecular Function-IEA,Molecular Function-IEA	transmembrane transport,oxidation-reduction process,2-alkenal reductase [NAD(P)] activity,ATPase activity coupled to transmembrane movement of substances,integral component of membrane,ATP binding	6	99.45%	EMT19704.1
DN62237_c0_g1_i2	FGGY carbohydrate kinase domain-containing	gi|326534226|dbj|BAJ89463.1|predicted protein [Hordeum vulgare subsp. vulgare]	0.0E0	326534226	BAJ89463.1	3786	GO:0005737-ISM,GO:0005737-IBA,GO:0009507-IDA,GO:0009507-IEA,GO:0005739-ISM,GO:0019200-ISS,GO:0016310-IEA,GO:0016310-IBA,GO:0016773-IEA,GO:0016773-IBA,GO:0016301-IEA,GO:0005975-ISS,GO:0005975-IEA	Cellular Component-ISM,Cellular Component-IBA,Cellular Component-IDA,Cellular Component-IEA,Cellular Component-ISM,Molecular Function-ISS,Biological Process-IEA,Biological Process-IBA,Molecular Function-IEA,Molecular Function-IBA,Molecular Function-IEA,Biological Process-ISS,Biological Process-IEA	carbohydrate kinase activity,carbohydrate metabolic process,chloroplast,phosphotransferase activity alcohol group as acceptor,phosphorylation,mitochondrion	6	97.36%	BAJ89463.1
DN55295_c0_g1_i2	TPLATE [Oryza sativa Japonica Group]	gi|326487830|dbj|BAJ89754.1|predicted protein [Hordeum vulgare subsp. vulgare]	0.0E0	326487830	BAJ89754.1	3785	GO:0005737-IEA,GO:0005737-IBA,GO:0005829-IEA,GO:0009524-IEA,GO:0009555-IEA,GO:0030244-IEA,GO:0009506-IEA,GO:0005634-IEA,GO:0009504-IEA,GO:0005886-IEA,GO:0006897-IEA,GO:0004379-IBA,GO:0018008-IBA	Cellular Component-IEA,Cellular Component-IBA,Cellular Component-IEA,Cellular Component-IEA,Biological Process-IEA,Biological Process-IEA,Cellular Component-IEA,Cellular Component-IEA,Cellular Component-IEA,Cellular Component-IEA,Biological Process-IEA,Molecular Function-IBA,Biological Process-IBA	glycylpeptide N-tetradecanoyltransferase activity,pollen development,cytosol,plasma membrane,cellulose biosynthetic process,cell plate,plasmodesma,nucleus,endocytosis,N-terminal peptidyl-glycine N-myristoylation,phragmoplast	11	99.74%	BAJ89754.1
DN62429_c0_g1_i1	MAP3K epsilon kinase 1-like isoform X2	gi|326529647|dbj|BAK04770.1|predicted protein [Hordeum vulgare subsp. vulgare]	0.0E0	326529647	BAK04770.1	3785	GO:0005737-IBA,GO:0023014-IEA,GO:0004702-IBA,GO:0051301-IEA,GO:0004713-RCA,GO:0016020-IEA,GO:0016021-IEA,GO:0016310-IEA,GO:0016301-IEA,GO:0004672-IEA,GO:0004674-RCA,GO:0005524-ISS,GO:0005524-RCA,GO:0005524-IEA,GO:0006468-RCA,GO:0006468-IEA	Cellular Component-IBA,Biological Process-IEA,Molecular Function-IBA,Biological Process-IEA,Molecular Function-RCA,Cellular Component-IEA,Cellular Component-IEA,Biological Process-IEA,Molecular Function-IEA,Molecular Function-IEA,Molecular Function-RCA,Molecular Function-ISS,Molecular Function-RCA,Molecular Function-IEA,Biological Process-RCA,Biological Process-IEA	cytoplasm,receptor signaling protein serine/threonine kinase activity,signal transduction by protein phosphorylation,protein tyrosine kinase activity,cell division,integral component of membrane,ATP binding	7	98.97%	BAK04770.1
DN53897_c0_g2_i2	Os07g0568200 [Oryza sativa Japonica Group]	gi|475556834|gb|EMT12709.1|hypothetical protein F775_06473 [Aegilops tauschii]	0.0E0	475556834	EMT12709.1	3784	GO:0003677-IEA	Molecular Function-IEA	DNA binding	1	94.91%	EMT12709.1
DN59208_c0_g2_i3	Os01g0706400 [Oryza sativa Japonica Group]	gi|475558721|gb|EMT13152.1|hypothetical protein F775_31310 [Aegilops tauschii]	0.0E0	475558721	EMT13152.1	3783	GO:0015031-IEA	Biological Process-IEA	protein transport	1	93.15%	EMT13152.1
DN62742_c0_g1_i2	Os03g0130500 [Oryza sativa Japonica Group]	gi|326505906|dbj|BAJ91192.1|predicted protein [Hordeum vulgare subsp. vulgare]	0.0E0	326505906	BAJ91192.1	3780	GO:0060151-IEA,GO:0005509-IEA,GO:0030048-IEA,GO:0005886-IEA,GO:0051646-IEA	Biological Process-IEA,Molecular Function-IEA,Biological Process-IEA,Cellular Component-IEA,Biological Process-IEA	mitochondrion localization,actin filament-based movement,plasma membrane,peroxisome localization,calcium ion binding	5	94.26%	BAJ91192.1
DN59208_c0_g2_i1	Os01g0706400 [Oryza sativa Japonica Group]	gi|475558721|gb|EMT13152.1|hypothetical protein F775_31310 [Aegilops tauschii]	0.0E0	475558721	EMT13152.1	3780	GO:0015031-IEA	Biological Process-IEA	protein transport	1	93.15%	EMT13152.1
[truncated: 104,643 more rows]
