# Supplementary material for: RNA-Seq analysis of gene expression for floral development in crested wheatgrass (Agropyron cristatum L.)
Source: PLoS One. 2017 May 22;12(5):e0177417. doi: 10.1371/journal.pone.0177417 (PMC5439701; doi:10.1371/journal.pone.0177417)
Supplement: S6 File — (XLSX) [file pone.0177417.s006.xlsx]

## Sheet: Sheet1
S6 File. A list of the 113 genes identified in the crested wheatgrass transcriptome showing homology with previously identified flowering time genes.
Category	Gene ID in the crested wheatgrass flowering transcriptome	Homologous gene in the nr database	nr-ID	E-value
Photoreceptor	DN47512_c0_g1	PHYA	EMS68424.1	0
	DN10462_c0_g1	PHYA	AEA40431.1	2e-174
	DN17894_c0_g1	PHYA	BAP91201.1	5.6e-75
	DN111365_c0_g1	PHYA	CAA27001.1	2.8e-18
	DN61252_c0_g1	PHYC	EMS54134.1	0
	DN61252_c0_g3	PHYC	ABB13327.1	3.5e-35
	DN61252_c0_g2	PHYC	BAP91203.1	2.7e-37
	DN60847_c0_g3	CRY2	ABX58030.1	0
	DN60190_c0_g1	CRY1	ABB13343.1	5.8e-178
	DN53811_c1_g2	CRY1	EMS52707.1	0
	DN41856_c0_g2	CRY1	AFK23499.1	4.3e-12
Circadian clock	DN61231_c0_g1	ELF3	ABL11477.1	0
	DN63473_c0_g1	ELF3	ABL11477.1	5.7e-72
	DN55386_c0_g4	ELF3	ALJ79251.1	4.6e-28
	DN55386_c0_g3	ELF3	ALJ79251.1	4.2e-28
	DN39208_c0_g1	PIF3	EMT32833.1	7.7e-120
	DN49016_c0_g1	PIF3	EMT29957.1	1.9e-51
	DN42926_c0_g1	PIF3	BAJ90909.1	6.7e-52
	DN49489_c0_g2	PIF3	EMT27650.1	3.3e-62
	DN29633_c0_g1	PIF3	EMT27650.1	5.8e-66
	DN56446_c0_g1	TOC1	AMK48976.1	0
	DN61589_c0_g2	LHY/CCA1	AFO69281.1	0
	DN52379_c0_g1	CHS	AAQ19321.1	9.8e-53
	DN52379_c0_g4	CHS	EMT14846.1	8.3e-36
	DN52379_c0_g5	CHS	BAJ90084.1	1.6e-48
	DN52379_c0_g6	CHS	AAQ19323.1	5.8e-39
	DN52379_c0_g7	CHS	AAQ19318.1	9.8e-38
	DN52679_c0_g1	CHS	EMS60892.1	2.8e-17
	DN52764_c0_g10	CHS	ANY30303.1	9.5e-17
	DN52764_c0_g2	CHS	EMT10555.1	1.5e-61
	DN52764_c0_g7	CHS	KQJ88357.1	3.9e-58
	DN52944_c0_g1	CHS	AAQ19320.1	2.2e-23
	DN52944_c0_g2	CHS	BAJ90084.1	5.3e-41
	DN52944_c0_g4	CHS	BAJ90084.1	6.7e-42
	DN63272_c0_g11	CHS	CAJ13548.1	1.5e-34
	DN63272_c0_g12	CHS	CAJ13966.1	2.4e-96
	DN63272_c0_g13	CHS	CAJ13548.1	1.1e-33
	DN63272_c0_g14	CHS	CAJ13966.1	2.4e-40
	DN63272_c0_g15	CHS	CAJ13548.1	4.5e-96
	DN63272_c0_g17	CHS	CAJ13548.1	3.4e-34
	DN63272_c0_g9	CHS	ACJ22498.1	2.1e-26
	DN63550_c4_g10	CHS	KQJ88357.1	2.2e-18
	DN63550_c4_g11	CHS	AAQ19319.1	2.2e-20
	DN63550_c4_g12	CHS	BAJ90084.1	1.2e-42
	DN63550_c4_g13	CHS	BAJ90084.1	4.4e-82
	DN63550_c4_g2	CHS	EMT10555.1	3.4e-77
	DN63550_c4_g3	CHS	AAQ19318.1	1.3e-19
	DN63550_c4_g5	CHS	BAJ85286.1	1.6e-99
	DN63550_c4_g7	CHS	AAQ19319.1	1.5e-12
	DN63550_c4_g8	CHS	EAY81160.1	1.7e-19
	DN63550_c4_g9	CHS	AAQ19319.1	2.1e-12
	DN35752_c0_g1	CONSTANS	EMS65502.1	7.1e-44
	DN44718_c0_g1	CONSTANS	EMS47790.1	8.5e-16
	DN45923_c0_g1	CONSTANS	EMT19201.1	2.5e-31
	DN49022_c0_g1	CONSTANS	BAJ87189.1	0
	DN50988_c0_g4	CONSTANS	EMT25416.1	1e-26
	DN51148_c0_g1	CONSTANS	EMT07953.1	2.9e-45
	DN51148_c0_g2	CONSTANS	EMS68596.1	2.5e-49
	DN52048_c0_g1	CONSTANS	AAM74069.1	1.1e-91
	DN53380_c1_g2	CONSTANS	EMS65502.1	0
	DN55990_c0_g1	CONSTANS	EMT03529.1	0
	DN58822_c0_g1	CONSTANS	EMS51329.1	0
	DN59116_c0_g2	CONSTANS	AAM74066.1	4.1e-153
	DN1383_c0_g1	Hd1	EMT30098.1	2.3e-25
	DN16555_c0_g1	CONSTANS	EMS55508.1	8e-55
	DN34033_c0_g2	CONSTANS	AAL99265.1	7e-29
	DN46523_c0_g2	CONSTANS	EMS55508.1	0
	DN52048_c0_g2	CONSTANS	AAL99264.1	2.6e-89
	DN52048_c0_g3	CONSTANS	BAJ98422.1	2.2e-37
	DN54810_c0_g1	CONSTANS	EMS68069.1	2.2e-130
	DN52048_c0_g4	CONSTANS	BAJ98422.1	1.6e-84
	DN51973_c0_g1	CONSTANS	AC016662.7	4e-25
	DN51973_c0_g2	CONSTANS	AC016662.7	2e-26
Vernalization pathway	DN55076_c0_g5	VRN1	AMC38496.1	1.5e-58
	DN52223_c1_g2	VIN3	EMT19015.1	0
	DN41571_c0_g2	VIN3	EMS68473.1	0
	DN108992_c0_g1	VIN3	EMS68473.1	1.2e-66
	DN54331_c0_g1	VIN3	EMS54502.1	0
	DN56303_c0_g3	VIN4	BAK04566.1	0
Floral integrator pathway	DN45233_c0_g1	FT	EMT27170.1	5.5e-122
	DN56531_c2_g1	ZCN14	AHB63017.1	1.7e-71
	DN44268_c1_g1	FT	EMT03780.1	7.5e-113
	DN56531_c2_g1	ZCN14	AHB63017.1	4.6e-78
	DN56531_c3_g3	FT	ADW82819.1	3.9e-68
	DN56531_c3_g1	FT	CAE53888.1	8.1e-34
	DN65865_c0_g1	FT	ACA25438.1	4.1e-66
	DN56531_c4_g6	FT	AIE58042.1	2e-19
	DN56531_c3_g2	FT	EMS54593.1	4e-15
	DN56531_c4_g2	FT	AIE58042.1	3.3e-20
	DN56531_c4_g4	FT	AIE58042.1	3.3e-20
	DN56531_c4_g9	FT	AIE58042.1	1.5e-12
	DN56531_c4_g3	FT	AIE58042.1	1.3e-12
	DN56531_c4_g5	FT	AIE58042.1	1.3e-12
	DN56531_c4_g8	FT	AIE58042.1	1.3e-12
	DN56531_c4_g11	FT	AIE58042.1	1.3e-12
	DN53956_c0_g1	ZCN26	EMT03973.1	1.3e-80
	DN21672_c0_g1	ZCN26	EMT03973.1	6.5e-19
	DN53956_c0_g1	FT	ACA29374.1	0
	DN8390_c0_g1	FT	ANY30801.1	1.1e-52
	DN56531_c3_g3	FT	ADW82819.1	3.9e-68
	DN49488_c0_g1	AP2	EMS58064.1	7.1e-101
	DN55182_c0_g1	AP2	EMS65666.1	1.5e-22
	DN55182_c0_g1	AP2	EMS65666.1	2.7e-22
	DN52615_c0_g2	SOC1	NP_182090.1	1e-24
Chromatin related	DN62601_c2_g1	EMF2	BAD99130.1	1.8e-92
	DN57711_c2_g3	EMF2	BAD99132.1	5.8e-82
	DN52018_c0_g2	EMF2	BAD99130.1	1.5e-28
	DN52018_c0_g3	EMF2	BAD99130.1	1.5e-28
	DN53657_c0_g1	SWI	EMT14023.1	0
	DN50966_c0_g2	FIE	EMT06373.1	0
Floral meristem identity	DN11746_c0_g1	LFY	EMT27095.1	9.4e-25
