# Supplementary material for: RNA-Seq analysis of gene expression for floral development in crested wheatgrass (Agropyron cristatum L.)
Source: PLoS One. 2017 May 22;12(5):e0177417. doi: 10.1371/journal.pone.0177417 (PMC5439701; doi:10.1371/journal.pone.0177417)
Supplement: S7 File — (XLSX) [file pone.0177417.s007.xlsx]

## Sheet: Sheet1
S7 File. A list of the 123 MADS-box genes identified in the crested wheatgrass flowering initiation and development transcriptome in excel file.
Gene-ID	Annotation	Similarity	nr-ID
DN10278_c0_g1	Agamous-like MADS-box AGL61	5.4e-28	EMT31207.1
DN11930_c0_g1	MADS-box transcription factor 1	3.9e-23	EMS65225.1
DN17854_c0_g1	MADS-box transcription factor 6	5.9e-19	EMS63702.1
DN19284_c0_g1	MADS-box transcription factor [Medicago truncatula]	2.6e-18	XP_002443744.1,EES13239.1
DN19284_c0_g2	MADS-box transcription factor [Medicago truncatula]	2.5e-18	XP_002443744.1,EES13239.1
DN28902_c0_g1	MADS-box CMB1-like	9.2e-14	DAA40488.2
DN28945_c0_g2	MADS-box transcription factor 31-like isoform X3	6.8e-93	EMT17017.1
DN31738_c0_g1	Agamous-like MADS-box AGL62	5e-104	EMT28179.1
DN32803_c0_g1	MADS-box transcription factor 31-like isoform X1 [Oryza brachyantha]	2.8e-35	EMT17017.1
DN35601_c0_g2	MADS-box transcription factor 57-like isoform X1 [Brachypodium distachyon]	7.2e-76	CAM59083.1
DN35617_c0_g1	agamous-like MADS-box AGL62	7.9e-38	EMT22165.1
DN35617_c0_g2	agamous-like MADS-box AGL62-like [Brachypodium distachyon]	2e-79	EMT22165.1
DN36907_c0_g1	MADS-box transcription factor 58	3.7e-134	CAM59041.1
DN39297_c0_g1	MADS-box transcription factor 27	7.3e-82	EMT10914.1
DN40617_c0_g1	MADS box [Oryza sativa Japonica Group]	2.3e-26	EMT27929.1
DN41437_c0_g1	MIKC-type MADS-box transcription factor WM8	1.2e-18	AEO13431.1
DN43096_c1_g2	MADS box [Oryza sativa Japonica Group]	9.1e-84	ABF57950.1
DN44541_c0_g1	MADS-box transcription factor 15	1.3e-67	CAB97354.1
DN44541_c0_g2	MADS-box transcription factor 15	2.5e-61	CAB97354.1
DN44541_c0_g3	MADS-box transcription factor 15	3.6e-102	ABF57930.1
DN44816_c0_g4	PISTILLATA-like MADS-box transcription partial	2.3e-19	BAK06668.1
DN45342_c0_g1	MADS-box transcription factor 26	2.1e-162	BAK01668.1
DN45834_c0_g1	MADS-box transcription factor 2	0	EMT27093.1
DN49730_c0_g1	MADS-box transcription factor family [Zea mays]	2.5e-128	ABF57944.1,CAM59060.1
DN51419_c1_g1	MADS-box transcription factor [Larix sibirica]	1.4e-28	AHM92066.1
DN51419_c2_g1	WAG-2e MADS box transcription factor	1.1e-21	ALM58836.1
DN51419_c3_g1	MADS-box transcription factor 58	2.7e-59	AEV53931.1
DN51419_c4_g1	MADS-domain transcription factor [Zea mays]	9.4e-26	ABF57916.1
DN51419_c4_g1	MADS-domain transcription factor [Zea mays]	1.1e-136	ABF57916.1
DN51419_c4_g1	MADS-domain transcription factor [Zea mays]	5.7e-103	ABF57916.1
DN51683_c0_g1	Os04g0461400 [Oryza sativa Japonica Group]	5.6e-15	EMS61242.1
DN51905_c1_g2	MADS-box transcription factor 29	1.1e-46	CDM81401.1
DN52615_c0_g1	MADS-box transcription factor 56	8.9e-79	KQJ99133.1,NP_001288324.1,AIG21850.1
DN52615_c0_g2	MADS-box transcription factor 56-like [Setaria italica]	3.6e-70	KQJ99133.1,NP_001288324.1,AIG21850.1
DN53243_c0_g1	MADS-box transcription factor 47-like isoform X1 [Setaria italica]	2.4e-149	ABL11476.1
DN53448_c3_g9	MADS-box transcription factor 30	1.4e-12	BAK04423.1
DN53982_c0_g1	MADS box interactor-like [Oryza sativa Japonica Group]	1.9e-113	KQK02049.1,XP_010236157.1
DN53982_c0_g1	MADS box interactor-like [Oryza sativa Japonica Group]	5.2e-114	KQK02049.1,XP_010236157.1
DN54394_c3_g1	MADS-box transcription factor 26-like	2.7e-137	EMT02699.1,EMS65405.1
DN54394_c3_g1	MADS-box transcription factor 26-like	3.4e-137	EMT02699.1,EMS65405.1
DN54629_c0_g2	MADS-box transcription factor 42	6.9e-26	ADI96237.1
DN54629_c0_g2	MADS box [Oryza sativa Japonica Group]	3.7e-44	ABF57942.1
DN54629_c0_g2	MADS box [Oryza sativa Japonica Group]	4e-46	ABF57942.1
DN54629_c0_g2	MADS box [Oryza sativa Japonica Group]	1.2e-43	ABF57942.1
DN55076_c0_g2	MADS-box transcription factor partial [Hordeum vulgare vulgare]	4.4e-21	ADW54380.1,ABU87418.1,ABU87421.1,ABU87417.1,ABU87420.1
DN55076_c0_g5	MADS-box BM5A [Hordeum vulgare vulgare]	1.5e-58	AMC38496.1
DN55076_c0_g5	MADS-box BM5A [Hordeum vulgare vulgare]	4.7e-84	AMH38845.1,AAO72630.1,AAZ76881.1,AAO85376.2,AAZ76883.1,AAZ76882.1
DN55076_c0_g5	MADS-box BM5A [Hordeum vulgare vulgare]	2.2e-116	AAW73222.1,AFG73157.1,AKP06222.1,AMH38844.1,AAW73221.1,AGC26406.1,AMH38843.1,CAM59047.1,AAW73219.1
DN55370_c0_g10	PISTILLATA-like MADS-box transcription partial	1.9e-17	AMO12847.1
DN55370_c0_g1	PISTILLATA-like MADS-box transcription partial	8.9e-131	AMO12834.1,AAS48127.1,BAK02484.1
DN55370_c0_g1	PISTILLATA-like MADS-box transcription partial	6.6e-66	AMO12834.1,AAS48127.1,BAK02484.1
DN55370_c0_g1	PISTILLATA-like MADS-box transcription partial	2.1e-107	EMT33536.1
DN55370_c0_g1	PISTILLATA-like MADS-box transcription partial	2.1e-139	AMO12834.1,AAS48127.1,BAK02484.1
DN55370_c0_g1	PISTILLATA-like MADS-box transcription partial	8.5e-21	EMS68933.1
DN55370_c0_g1	PISTILLATA-like MADS-box transcription partial	1.3e-31	BAJ99953.1
DN55370_c0_g1	PISTILLATA-like MADS-box transcription partial	1.4e-21	BAJ99953.1
DN55370_c0_g1	PISTILLATA-like MADS-box transcription partial	1.4e-17	AMO12847.1
DN55370_c0_g1	PISTILLATA-like MADS-box transcription partial	3.7e-98	AMO12834.1,AAS48127.1,BAK02484.1
DN55451_c0_g2	MADS-box transcription factor 34 [Zea mays]	8.1e-27	AAX07540.1
DN55451_c0_g3	MADS-box transcription factor 34 [Zea mays]	1e-22	CAM59062.1
DN55451_c0_g6	MADS-box transcription factor 34 [Zea mays]	5.6e-23	AGC26408.1
DN55516_c0_g1	PISTILLATA-like MADS-box transcription partial	1.3e-108	AMO12833.1
DN55650_c0_g2	MADS-box [Oryza rufipogon]	8.1e-144	CAM59057.1
DN55669_c1_g3	MADS-box transcription factor 21	1.9e-82	CAM59073.1
DN55669_c2_g1	MADS-domain transcription factor [Zea mays]	8.9e-17	ADR51708.1
DN55669_c2_g2	MADS box [Oryza sativa Japonica Group]	2.1e-146	BAA33458.1
DN55669_c2_g3	MADS-box 3-2 isoform X1 [Elaeis guineensis]	2.3e-171	EMT28524.1
DN55669_c2_g3	MADS-box 3-2 isoform X1 [Elaeis guineensis]	6e-164	EMT28524.1
DN56582_c0_g2	MADS-box transcription factor 5	3.8e-140	ABF57954.1
DN56582_c0_g3	MADS-box transcription factor 5	1.1e-15	ABF57954.1
DN56582_c0_g5	MADS-box transcription factor 5	2e-17	ABF57954.1
DN56582_c0_g6	MADS-box transcription factor 5	4.5e-35	ABF57954.1
DN56706_c0_g1	MADS-box transcription factor 7	1.7e-13	EMS49687.1
DN56706_c0_g3	MADS-box transcription factor 8	2e-25	EMS66515.1
DN56706_c0_g4	MADS-box transcription factor 8	9.2e-28	EMT12289.1
DN56706_c0_g5	MADS-box transcription factor 8	1.3e-159	AAQ11687.1
DN56706_c0_g5	MADS-box transcription factor 8	1e-39	EMS66515.1
DN56706_c0_g6	MADS-box transcription factor 7	4.4e-168	BAF75017.1,CAM59055.1
DN57343_c1_g2	MADS-box transcription factor family [Zea mays]	2.7e-61	EMS49417.1
DN57343_c1_g4	MADS-box transcription factor family [Zea mays]	9.5e-59	EMS49417.1
DN57758_c1_g1	MADS-box transcription factor partial [Hordeum vulgare vulgare]	2.4e-18	BAS99738.1
DN57758_c1_g2	MADS-box transcription factor partial [Hordeum vulgare vulgare]	2.4e-18	BAS99738.1
DN57758_c3_g1	MADS-box transcription factor 56	1.2e-126	CAM59040.1
DN58910_c1_g1	MADS-box transcription factor 1	3.3e-40	EMT18706.1
DN58910_c2_g1	MADS-box 7	4.8e-20	CAB97353.1
DN58910_c2_g4	leafy hull sterile partial	1.3e-144	EMS65447.1
DN58910_c2_g5	leafy hull sterile partial	7.2e-92	CAB97353.1
DN58910_c2_g6	MADS-box transcription factor 1	1.4e-88	CAB97353.1
DN58910_c2_g7	MADS-box 7	7.4e-124	CAB97353.1
DN58910_c2_g8	leafy hull sterile partial	9.1e-87	CAB97353.1
DN59922_c0_g3	MADS-box transcription factor 50-like [Oryza brachyantha]	2.2e-121	ABF57938.1
DN59922_c0_g6	MADS box [Oryza sativa Japonica Group]	5.2e-33	EMT27930.1
DN59922_c0_g8	Agamous-like MADS box expressed [Oryza sativa Japonica Group]	5.6e-35	EMS59421.1
DN59922_c0_g9	[Hordeum vulgare vulgare]	3.3e-85	ABF57914.1
DN60175_c1_g1	MADS-box transcription factor 18	1.2e-30	EMT30140.1
DN60175_c1_g2	MADS-box transcription factor 18	1.1e-29	ABG21009.1,CAM59048.1
DN60175_c1_g3	MADS-box transcription factor 18	2.4e-30	EMT30140.1
DN60175_c1_g5	MADS-box transcription factor 18	2.8e-29	EMT30140.1
DN60175_c1_g6	[Hordeum vulgare vulgare]	1.1e-26	ABG21009.1,CAM59048.1
DN60175_c1_g7	MADS-box transcription factor 18	3e-16	EMT30140.1
DN60175_c1_g8	MADS-box transcription factor 18	6.1e-38	ABG21009.1,CAM59048.1
DN60175_c1_g9	MADS-box transcription factor 18	1.9e-115	ABG21009.1,CAM59048.1
DN60175_c2_g1	MADS-box transcription factor 5	1.6e-35	AAO45878.1
DN60175_c2_g2	MADS-box transcription factor 3 isoform X1 [Brachypodium distachyon]	2.3e-138	ALM58836.1
DN60175_c2_g3	MADS-box transcription factor 8	4.3e-31	EMT30881.1
DN60175_c2_g4	MADS-box transcription factor 5	7.3e-35	EMS47126.1
DN60175_c2_g5	MADS-box transcription factor 34 [Zea mays]	3.6e-27	AAO17708.1
DN60175_c2_g6	Floral homeotic expressed [Oryza sativa Japonica Group]	3.3e-155	ABF57948.1,ABF57933.1
DN60312_c2_g2	MADS box VRT-2 [Hordeum vulgare vulgare]	1e-78	CAM59070.1
DN60312_c2_g3	MADS box VRT- partial	2.6e-75	CAM59070.1
DN60312_c2_g4	MADS box VRT- partial	6.5e-37	ADR51708.1
DN60312_c2_g5	MADS box VRT- partial	1.5e-69	ADR51708.1
DN60312_c2_g6	MADS box VRT- partial	7.8e-26	EMT14051.1
DN60584_c4_g4	MADS-box transcription factor 1	4.9e-42	EMT18706.1
DN61423_c0_g1	AGL6-like MADS box transcription partial	1.2e-22	EMS63702.1
DN61509_c1_g9	MADS-box transcription factor 31-like isoform X1 [Oryza brachyantha]	1e-15	EMT17017.1
DN61806_c2_g4	MADS-box transcription factor 1	1e-23	EMT05591.1
DN61806_c2_g5	MADS-box transcription factor 1	1.4e-19	EMS50891.1
DN61806_c2_g6	MADS-box transcription factor 1	5.4e-51	EMS66281.1
DN62165_c0_g10	MADS-box transcription factor 8 [Brachypodium distachyon]	2.4e-58	EMS56567.1
DN62165_c0_g13	MADS-box transcription factor 8 [Brachypodium distachyon]	1.2e-57	EMS56567.1
DN62165_c0_g6	MADS-box transcription factor 8 [Brachypodium distachyon]	4.4e-57	EMS56567.1
DN65976_c0_g1	Agamous-like MADS-box AGL80	3.5e-74	EMT12036.1
