# Supplementary material for: RNA-Seq analysis of gene expression for floral development in crested wheatgrass (Agropyron cristatum L.)
Source: PLoS One. 2017 May 22;12(5):e0177417. doi: 10.1371/journal.pone.0177417 (PMC5439701; doi:10.1371/journal.pone.0177417)
Supplement: S9 File — (XLSX) [file pone.0177417.s009.xlsx]

## Sheet: VS vs BS
S9 File. A list of genes showing specific expression in VS, BS and AS, respectively, in excel file.
id	logFC	logCPM	PValue	FDR	VS	BS
DN58944_c0_g1	14.0151	7.49486	8.31181e-13	4.53214e-09	873.275	0
DN4625_c0_g1	13.5365	7.01562	4.34606e-12	1.57252e-08	562.111	0
DN54586_c1_g1	13.1614	6.64	1.58443e-11	4.63964e-08	185.866	0
DN53459_c1_g19	12.4613	5.93837	1.7612e-10	2.62134e-07	219.414	0
DN71761_c0_g1	12.2538	5.73031	3.58046e-10	4.56586e-07	234.655	0
DN60176_c0_g1	12.2026	5.67905	4.26591e-10	5.18889e-07	41.218	0
DN61942_c2_g2	11.8909	5.36636	1.23753e-09	1.22305e-06	276.804	0
DN59381_c1_g1	11.8873	5.36276	1.26386e-09	1.24131e-06	25.901	0
DN48392_c0_g1	11.8582	5.3336	1.391e-09	1.31709e-06	262.199	0
DN61047_c1_g3	11.8509	5.32622	1.4213e-09	1.32986e-06	140.889	0
DN48269_c0_g2	11.8097	5.28494	1.63882e-09	1.46407e-06	51.649	0
DN55121_c0_g1	11.7197	5.1946	2.23302e-09	1.85842e-06	84.124	0
DN63689_c5_g1	11.6787	5.15349	2.57861e-09	2.10179e-06	21.113	0
DN54336_c4_g3	11.6493	5.124	2.84492e-09	2.24929e-06	70.023	0
DN55519_c0_g1	11.6019	5.07641	3.35176e-09	2.56041e-06	495.375	0
DN51235_c0_g1	11.5886	5.06316	3.48371e-09	2.61075e-06	50.641	0
DN53366_c0_g1	11.5886	5.06316	3.48371e-09	2.61075e-06	148.384	0
DN41424_c0_g1	11.5573	5.03175	3.86724e-09	2.84425e-06	186.72	0
DN52913_c1_g3	11.5253	4.99964	4.30257e-09	3.05091e-06	569.036	0
DN58944_c0_g3	11.4099	4.88381	6.36986e-09	4.26799e-06	338.709	0
DN58944_c0_g2	11.3999	4.87373	6.65589e-09	4.40366e-06	107.867	0
DN53366_c0_g2	11.3744	4.84821	7.2756e-09	4.63899e-06	187.476	0
DN60381_c0_g9	11.2953	4.76882	9.44729e-09	5.70099e-06	153.292	0
DN53859_c0_g2	11.2789	4.75241	1.00666e-08	5.98421e-06	28.246	0
DN51417_c0_g1	11.223	4.69632	1.20385e-08	6.8475e-06	29.55	0
DN62841_c2_g17	11.1767	4.64983	1.4246e-08	7.7175e-06	455.483	0
DN60224_c3_g3	11.1708	4.64391	1.44925e-08	7.82134e-06	79.665	0
DN45823_c0_g1	11.1349	4.60789	1.63688e-08	8.40373e-06	79.369	0
DN60312_c2_g5	11.1349	4.60789	1.63688e-08	8.40373e-06	87.783	0
DN61148_c0_g7	11.1105	4.58336	1.75719e-08	8.79302e-06	264.785	0
DN59596_c0_g8	11.0856	4.55842	1.92286e-08	9.38443e-06	75.731	0
DN44335_c0_g1	11.041	4.5137	2.22872e-08	1.05832e-05	61.652	0
DN50714_c1_g1	11.0149	4.48752	2.44967e-08	1.14603e-05	333.581	0
DN61477_c0_g3	10.9816	4.45411	2.75052e-08	1.23912e-05	120.532	0
DN60143_c1_g4	10.9613	4.43369	2.91752e-08	1.28506e-05	47.715	0
DN54413_c1_g3	10.9197	4.39196	3.35693e-08	1.44638e-05	48.45	0
DN45961_c0_g3	10.8984	4.37064	3.6437e-08	1.52829e-05	58.409	0
DN61047_c1_g9	10.8841	4.35625	3.79807e-08	1.57632e-05	53.128	0
DN53845_c2_g1	10.8841	4.35625	3.79807e-08	1.57632e-05	24.137	0
DN60312_c2_g3	10.8841	4.35625	3.79807e-08	1.57632e-05	71.568	0
DN60932_c0_g1	10.8623	4.33439	4.13105e-08	1.66346e-05	19.251	0
DN44517_c0_g1	10.8252	4.29721	4.59793e-08	1.7952e-05	43.705	0
DN61148_c0_g1	10.8252	4.29721	4.59793e-08	1.7952e-05	100.361	0
DN50358_c0_g2	10.7872	4.25906	5.2446e-08	1.97927e-05	78.678	0
DN53433_c1_g3	10.7717	4.24351	5.60868e-08	2.09171e-05	319.348	0
DN57367_c0_g3	10.7401	4.21191	6.1425e-08	2.22774e-05	177.572	0
DN53095_c1_g6	10.7321	4.2039	6.28535e-08	2.26397e-05	149.983	0
DN126044_c0_g1	10.6997	4.17142	7.06238e-08	2.50393e-05	85.734	0
DN61613_c0_g1	10.6915	4.16318	7.23133e-08	2.5298e-05	164.774	0
DN61047_c1_g5	10.675	4.14657	7.76811e-08	2.68785e-05	41.93	0
DN57067_c0_g2	10.6666	4.13819	7.95757e-08	2.72361e-05	41.799	0
DN61752_c0_g2	10.5802	4.05163	1.04558e-07	3.40195e-05	32.771	0
DN38171_c0_g1	10.5533	4.02463	1.15914e-07	3.64395e-05	55.758	0
DN60114_c1_g2	10.5258	3.99711	1.2541e-07	3.8732e-05	46.729	0
DN48183_c2_g1	10.4693	3.94047	1.51457e-07	4.46819e-05	32.65	0
DN53459_c1_g14	10.4596	3.93082	1.60061e-07	4.65258e-05	69.617	0
DN55121_c0_g3	10.4104	3.88154	1.84273e-07	5.13908e-05	73.025	0
DN53459_c1_g3	10.3801	3.85115	2.0686e-07	5.62029e-05	101.731	0
DN44628_c0_g3	10.3698	3.84088	2.13016e-07	5.76774e-05	225.386	0
DN60702_c0_g5	10.3595	3.83054	2.19394e-07	5.87006e-05	51.846	0
DN57181_c0_g5	10.3491	3.82012	2.26002e-07	5.97609e-05	70.976	0
DN37691_c0_g2	10.3386	3.80963	2.3995e-07	6.27149e-05	6.322	0
DN53459_c1_g21	10.3174	3.78841	2.54943e-07	6.54438e-05	88.495	0
DN61188_c3_g1	10.2959	3.76688	2.71075e-07	6.85828e-05	30.536	0
DN56229_c0_g3	10.274	3.74503	2.97634e-07	7.44682e-05	21.957	0
DN53366_c0_g6	10.263	3.73398	3.07173e-07	7.64146e-05	51.693	0
DN54275_c0_g3	10.263	3.73398	3.07173e-07	7.64146e-05	41.952	0
DN62841_c2_g8	10.2406	3.71163	3.27377e-07	7.96417e-05	257.74	0
DN57181_c0_g3	10.2406	3.71163	3.27377e-07	7.96417e-05	45.283	0
DN54439_c5_g5	10.2179	3.68893	3.49196e-07	8.36627e-05	50.334	0
DN49158_c0_g1	10.1949	3.66587	3.85294e-07	8.95962e-05	24.356	0
DN53517_c0_g2	10.1832	3.6542	3.98311e-07	9.18129e-05	50.97	0
DN45766_c0_g3	10.1476	3.61863	4.40652e-07	9.98266e-05	39.465	0
DN59143_c0_g4	10.1355	3.60657	4.71895e-07	0.000105098	21.31	0
DN52084_c0_g1	10.1111	3.58217	5.05834e-07	0.000111712	8.798	0
DN61961_c3_g3	10.0737	3.54477	5.62409e-07	0.000119867	124.685	0
DN54368_c0_g4	10.0737	3.54477	5.62409e-07	0.000119867	55.56	0
DN56606_c1_g6	10.0222	3.49338	6.74578e-07	0.000138172	72.061	0
DN61178_c0_g1	10.009	3.48024	7.0013e-07	0.000142483	10.935	0
DN59076_c0_g6	10.009	3.48024	7.0013e-07	0.000142483	24.181	0
DN62841_c2_g9	10.009	3.48024	7.0013e-07	0.000142483	219.48	0
DN63420_c2_g3	10.009	3.48024	7.0013e-07	0.000142483	25.079	0
DN59421_c1_g8	9.94135	3.41274	8.80368e-07	0.000167723	30.317	0
DN61961_c3_g7	9.91337	3.38484	9.52502e-07	0.000176366	83.992	0
DN61594_c0_g13	9.88483	3.3564	1.07448e-06	0.000192855	84.42	0
DN61451_c1_g3	9.88483	3.3564	1.07448e-06	0.000192855	41.503	0
DN54852_c1_g1	9.87034	3.34197	1.11925e-06	0.000198859	12.425	0
DN26565_c0_g1	9.87034	3.34197	1.11925e-06	0.000198859	10.617	0
DN55936_c0_g2	9.85571	3.3274	1.16628e-06	0.000204684	14.671	0
DN63163_c1_g5	9.85571	3.3274	1.16628e-06	0.000204684	91.092	0
DN42891_c0_g1	9.84093	3.31268	1.2157e-06	0.000209864	22.746	0
DN47593_c0_g1	9.826	3.29781	1.26765e-06	0.000216937	11.559	0
DN48704_c0_g1	9.826	3.29781	1.26765e-06	0.000216937	15.109	0
DN55307_c0_g2	9.81091	3.28279	1.37978e-06	0.000232851	18.155	0
DN51916_c0_g12	9.79566	3.26761	1.4403e-06	0.000241261	90.292	0
DN60975_c1_g2	9.79566	3.26761	1.4403e-06	0.000241261	76.137	0
DN35247_c0_g1	9.78025	3.25228	1.50403e-06	0.000250082	49.699	0
DN119351_c0_g1	9.74892	3.22112	1.64195e-06	0.000267708	36.682	0
DN56032_c0_g4	9.74892	3.22112	1.64195e-06	0.000267708	101.873	0
DN53459_c1_g9	9.74892	3.22112	1.64195e-06	0.000267708	93.678	0
DN18528_c0_g1	9.733	3.20529	1.71658e-06	0.000275572	2.98	0
DN48515_c0_g2	9.68414	3.15675	2.05897e-06	0.000313962	51.331	0
DN60381_c0_g13	9.68414	3.15675	2.05897e-06	0.000313962	74.241	0
DN42165_c0_g1	9.66749	3.14021	2.15701e-06	0.000326082	27.282	0
DN86632_c0_g1	9.65063	3.12348	2.26071e-06	0.000339487	37.789	0
DN61961_c3_g1	9.61632	3.08943	2.60976e-06	0.000380695	126.788	0
DN58552_c2_g3	9.59886	3.07211	2.74025e-06	0.000393915	30.908	0
DN88297_c0_g1	9.59886	3.07211	2.74025e-06	0.000393915	56.437	0
DN62841_c2_g7	9.58118	3.05458	2.87864e-06	0.000404974	127.994	0
DN48544_c1_g5	9.58118	3.05458	2.87864e-06	0.000404974	14.901	0
DN53366_c0_g5	9.58118	3.05458	2.87864e-06	0.000404974	70.384	0
DN63494_c2_g8	9.56328	3.03684	3.02551e-06	0.000419295	35.05	0
DN49793_c0_g1	9.52681	3.00071	3.34717e-06	0.000456274	6.486	0
DN61942_c1_g1	9.50822	2.98231	3.71075e-06	0.000493083	72.05	0
DN52294_c3_g1	9.50822	2.98231	3.71075e-06	0.000493083	18.823	0
DN55121_c0_g2	9.48938	2.96367	3.91025e-06	0.000511851	33.275	0
DN51916_c0_g11	9.48938	2.96367	3.91025e-06	0.000511851	53.577	0
DN67508_c0_g1	9.48938	2.96367	3.91025e-06	0.000511851	35.05	0
DN45961_c0_g2	9.48938	2.96367	3.91025e-06	0.000511851	20.587	0
DN42768_c0_g1	9.4703	2.9448	4.12276e-06	0.000531312	81.681	0
DN5301_c0_g1	9.45096	2.92568	4.34929e-06	0.000552846	82.601	0
DN55558_c0_g2	9.45096	2.92568	4.34929e-06	0.000552846	22.351	0
DN44628_c0_g1	9.45096	2.92568	4.34929e-06	0.000552846	40.331	0
DN59690_c0_g3	9.43136	2.90631	4.59092e-06	0.000575236	6.815	0
DN55802_c0_g3	9.41149	2.88669	4.84883e-06	0.000599946	29.188	0
DN39486_c0_g1	9.41149	2.88669	4.84883e-06	0.000599946	30.722	0
DN60176_c0_g4	9.41149	2.88669	4.84883e-06	0.000599946	36.518	0
DN63296_c1_g16	9.41149	2.88669	4.84883e-06	0.000599946	91.596	0
DN61660_c3_g4	9.39134	2.8668	5.41884e-06	0.000648648	22.724	0
DN21326_c0_g1	9.39134	2.8668	5.41884e-06	0.000648648	20.434	0
DN61942_c1_g10	9.39134	2.8668	5.41884e-06	0.000648648	75.698	0
DN55310_c0_g3	9.37091	2.84663	5.73388e-06	0.000674614	84.431	0
DN60436_c1_g6	9.37091	2.84663	5.73388e-06	0.000674614	23.239	0
DN57531_c4_g1	9.37091	2.84663	5.73388e-06	0.000674614	8.393	0
DN61942_c1_g12	9.35018	2.82619	6.07117e-06	0.000702794	72.97	0
DN57199_c1_g3	9.35018	2.82619	6.07117e-06	0.000702794	9.948	0
DN53459_c1_g13	9.35018	2.82619	6.07117e-06	0.000702794	88.572	0
DN59669_c1_g4	9.32915	2.80547	6.43255e-06	0.000733352	17.947	0
DN55274_c0_g5	9.32915	2.80547	6.43255e-06	0.000733352	121.705	0
DN23160_c0_g1	9.32915	2.80547	6.43255e-06	0.000733352	10.967	0
DN59596_c0_g3	9.32915	2.80547	6.43255e-06	0.000733352	44.012	0
DN59116_c0_g2	8.59529	2.13118	8.75702e-07	3.97715e-05	3.367	0
DN55970_c0_g1	9.30781	2.78445	6.82005e-06	0.000766478	11.46	0
DN27998_c0_g1	9.30781	2.78445	6.82005e-06	0.000766478	32.453	0
DN60622_c0_g13	9.30781	2.78445	6.82005e-06	0.000766478	32.256	0
DN28764_c0_g1	9.28615	2.76312	7.23591e-06	0.000799576	2.936	0
DN38036_c0_g1	9.28615	2.76312	7.23591e-06	0.000799576	23.239	0
DN63163_c0_g5	9.28615	2.76312	7.23591e-06	0.000799576	51.222	0
DN63675_c2_g14	9.26416	2.74149	8.16273e-06	0.000871538	47.825	0
DN55999_c2_g7	9.26416	2.74149	8.16273e-06	0.000871538	17.552	0
DN62841_c2_g24	9.26416	2.74149	8.16273e-06	0.000871538	131.379	0
DN55237_c2_g2	9.26416	2.74149	8.16273e-06	0.000871538	5.204	0
DN56531_c3_g1	8.21455	1.77485	6.31674e-06	0.00020493	16.772	0
DN57899_c2_g1	9.26416	2.74149	8.16273e-06	0.000871538	17.508	0
DN61576_c2_g1	9.24183	2.71953	8.67936e-06	0.000915571	4.251	0
DN53641_c0_g8	9.24183	2.71953	8.67936e-06	0.000915571	20.982	0
DN40357_c0_g1	9.21915	2.69724	9.23573e-06	0.000958909	21.464	0
DN34621_c0_g2	9.21915	2.69724	9.23573e-06	0.000958909	23.031	0
DN61589_c0_g2	10.8027	4.29457	4.80226e-08	1.86569e-05	4.923	0
DN43771_c0_g1	10.7284	4.22049	6.28535e-08	2.27989e-05	19.042	0
DN53956_c0_g1	9.67485	3.17625	2.05897e-06	0.000280069	9.547	0
DN52048_c0_g4	4.52423	2.60467	3.08876e-06	0.000112938	7.107	0
DN54250_c0_g1	9.62655	3.12876	2.37046e-06	0.000312528	4.145	0
id	logFC	logCPM	PValue	FDR	VS	BS
DN61355_c0_g3	-16.7167	10.1991	7.23378e-17	1.04331e-11	0	473.108
DN57937_c0_g1	-16.5432	10.0257	1.31958e-16	1.04331e-11	0	425.155
DN52200_c0_g1	-16.1754	9.65833	4.71494e-16	2.4852e-11	0	1046.02
DN62460_c1_g1	-15.0299	8.51463	2.48645e-14	5.47968e-10	0	469.74
DN62555_c0_g6	-14.9793	8.4642	2.96423e-14	5.47968e-10	0	489.108
DN57111_c0_g1	-14.7307	8.21622	6.9986e-14	8.58911e-10	0	155.534
DN48078_c0_g1	-14.7281	8.21364	7.06132e-14	8.58911e-10	0	592.097
DN62016_c0_g2	-14.6508	8.13659	9.22645e-14	9.72634e-10	0	1224.57
DN60100_c0_g3	-14.5827	8.06868	1.16854e-13	1.15486e-09	0	258.331
DN62553_c0_g5	-14.4913	7.97761	1.60263e-13	1.4907e-09	0	1513.57
DN59072_c0_g1	-14.3698	7.85659	2.43551e-13	1.88726e-09	0	188.309
DN55976_c0_g3	-14.3618	7.84856	2.50636e-13	1.88726e-09	0	452.582
DN62553_c0_g8	-14.308	7.79499	3.01731e-13	2.16872e-09	0	787.726
DN55168_c1_g5	-14.2362	7.72344	3.86976e-13	2.44766e-09	0	396.277
DN63389_c4_g5	-14.0974	7.58529	6.24142e-13	3.65532e-09	0	771.826
DN57428_c0_g2	-13.8494	7.33848	1.4694e-12	7.74507e-09	0	685.083
DN57548_c0_g1	-13.8358	7.32492	1.54381e-12	7.87477e-09	0	125.889
DN55801_c0_g1	-13.806	7.29534	1.70665e-12	8.18265e-09	0	107.16
DN52200_c0_g2	-13.8039	7.29325	1.72113e-12	8.18265e-09	0	316.89
DN59299_c0_g9	-13.7892	7.27856	1.81117e-12	8.18265e-09	0	263.817
DN63501_c0_g2	-13.7842	7.27363	1.84244e-12	8.18265e-09	0	215.516
DN58657_c6_g1	-13.7505	7.24007	2.06824e-12	8.83906e-09	0	828.596
DN55650_c0_g2	-13.7181	7.20794	2.3142e-12	9.38302e-09	0	141.916
DN54661_c0_g1	-13.5505	7.04137	4.13151e-12	1.57252e-08	0	327.058
DN57517_c0_g3	-13.5338	7.02469	4.37566e-12	1.57252e-08	0	94.017
DN49588_c0_g1	-13.5236	7.01459	4.52737e-12	1.59089e-08	0	161.192
DN61588_c1_g6	-13.4979	6.98903	4.95234e-12	1.68947e-08	0	605.532
DN58850_c0_g1	-13.4935	6.98473	5.0219e-12	1.68947e-08	0	115.886
DN44879_c0_g1	-13.4874	6.97868	5.12844e-12	1.68947e-08	0	269.11
DN56142_c0_g3	-13.4269	6.91857	6.31179e-12	2.03687e-08	0	74.878
DN30764_c0_g1	-13.1775	6.67103	1.49046e-11	4.53235e-08	0	121.298
DN57813_c1_g1	-13.171	6.66459	1.52323e-11	4.54461e-08	0	123.096
DN48908_c0_g1	-13.1325	6.62641	1.73907e-11	4.99559e-08	0	69.776
DN62553_c0_g1	-13.1123	6.60638	1.86916e-11	5.18535e-08	0	325.552
DN62394_c0_g18	-13.0895	6.58378	2.0204e-11	5.50827e-08	0	331.137
DN52964_c3_g1	-13.0791	6.5735	2.09663e-11	5.61922e-08	0	309.926
DN61355_c0_g5	-13.0628	6.55736	2.21756e-11	5.84427e-08	0	269.713
DN55630_c0_g1	-13.0487	6.54338	2.32477e-11	5.86283e-08	0	185.315
DN47578_c0_g1	-13.0475	6.5422	2.33583e-11	5.86283e-08	0	259.417
DN61644_c1_g3	-13.0068	6.5018	2.68586e-11	6.53396e-08	0	264.875
DN37394_c0_g1	-12.9909	6.48605	2.83489e-11	6.67913e-08	0	147.237
DN49577_c0_g1	-12.9408	6.43648	3.36256e-11	7.70597e-08	0	154.776
DN53413_c4_g6	-12.8704	6.36672	4.30036e-11	9.71433e-08	0	493.434
DN59178_c0_g9	-12.8407	6.33731	4.76684e-11	1.01054e-07	0	244.568
DN59048_c0_g2	-12.8379	6.33461	4.79303e-11	1.01054e-07	0	69.466
DN60406_c0_g1	-12.8075	6.30452	5.32509e-11	1.09356e-07	0	65.039
DN23995_c0_g1	-12.7476	6.24529	6.54155e-11	1.30936e-07	0	696.529
DN63062_c0_g2	-12.7168	6.21473	7.27403e-11	1.42003e-07	0	441.93
DN58860_c2_g2	-12.7048	6.20292	7.58522e-11	1.46272e-07	0	56.086
DN59680_c0_g1	-12.6637	6.16232	8.72655e-11	1.64274e-07	0	28.777
DN30287_c0_g1	-12.6167	6.11583	1.02749e-10	1.86751e-07	0	76.201
DN59614_c0_g4	-12.5779	6.07752	1.1694e-10	2.0546e-07	0	92.11
DN49563_c0_g1	-12.5664	6.06615	1.21648e-10	2.11383e-07	0	121.691
DN61436_c0_g1	-12.5482	6.04811	1.30012e-10	2.23461e-07	0	121.344
DN62840_c0_g7	-12.5415	6.04149	1.32654e-10	2.25551e-07	0	185.762
DN57035_c1_g8	-12.5177	6.01808	1.4389e-10	2.35461e-07	0	174.563
DN62703_c3_g3	-12.516	6.0164	1.44877e-10	2.35461e-07	0	52.718
DN62840_c0_g4	-12.5126	6.01302	1.46875e-10	2.35461e-07	0	81.513
DN55523_c0_g3	-12.5109	6.01133	1.47887e-10	2.35461e-07	0	230.996
DN55709_c1_g4	-12.5109	6.01133	1.47887e-10	2.35461e-07	0	432.274
DN52007_c0_g1	-12.5092	6.00963	1.48907e-10	2.35461e-07	0	170.146
DN50092_c0_g1	-12.5092	6.00963	1.48907e-10	2.35461e-07	0	20.563
DN54563_c0_g1	-12.5006	6.00113	1.53072e-10	2.37301e-07	0	302.762
DN47217_c0_g3	-12.4867	5.98742	1.60702e-10	2.44339e-07	0	542.264
DN47159_c1_g1	-12.4727	5.97358	1.68793e-10	2.54198e-07	0	82.928
DN58941_c0_g3	-12.4567	5.95785	1.77378e-10	2.62134e-07	0	59.399
DN61161_c0_g1	-12.4532	5.95433	1.79927e-10	2.62894e-07	0	20.408
DN56706_c0_g5	-12.4514	5.95257	1.81218e-10	2.62894e-07	0	51.686
DN59298_c0_g2	-12.417	5.91866	2.03462e-10	2.9248e-07	0	95.496
DN53087_c0_g1	-12.4078	5.9096	2.09526e-10	2.98484e-07	0	37.275
DN47257_c0_g1	-12.3225	5.82541	2.81635e-10	3.87254e-07	0	66.28
DN58655_c0_g2	-12.2948	5.79818	3.09592e-10	4.18417e-07	0	21.184
DN43969_c0_g1	-12.2828	5.78635	3.22216e-10	4.2816e-07	0	66.509
DN62973_c2_g2	-12.2788	5.78238	3.27438e-10	4.31474e-07	0	152.138
DN59945_c1_g7	-12.2667	5.77042	3.40945e-10	4.41906e-07	0	76.421
DN59178_c0_g6	-12.2544	5.75836	3.55125e-10	4.56544e-07	0	292.959
DN59787_c1_g8	-12.2503	5.75432	3.60995e-10	4.56664e-07	0	230.859
DN61309_c0_g3	-12.2421	5.7462	3.70019e-10	4.64366e-07	0	95.25
DN56143_c1_g1	-12.2379	5.74213	3.76186e-10	4.68388e-07	0	42.441
DN59771_c2_g1	-12.2359	5.74008	3.79316e-10	4.68595e-07	0	57.263
DN55729_c0_g7	-12.2296	5.73394	3.8567e-10	4.7275e-07	0	62.757
DN63020_c0_g9	-12.1937	5.69861	4.37623e-10	5.28244e-07	0	89.983
DN58657_c5_g1	-12.1895	5.69439	4.45168e-10	5.29842e-07	0	287.611
DN63272_c0_g15	-12.1852	5.69017	4.48999e-10	5.29842e-07	0	128.518
DN57258_c0_g1	-12.1852	5.69017	4.48999e-10	5.29842e-07	0	64.838
DN54690_c1_g4	-12.183	5.68805	4.5287e-10	5.30451e-07	0	219.213
DN44548_c0_g1	-12.1766	5.68168	4.64724e-10	5.3639e-07	0	87.674
DN58181_c0_g4	-12.1613	5.6667	4.89571e-10	5.60973e-07	0	53.457
DN52462_c0_g3	-12.1482	5.65373	5.11501e-10	5.73633e-07	0	133.254
DN57668_c0_g2	-12.0942	5.60068	6.17522e-10	6.82845e-07	0	16.255
DN55669_c2_g2	-12.0896	5.59617	6.23198e-10	6.84336e-07	0	86.515
DN61352_c0_g3	-12.0712	5.57798	6.6473e-10	7.24909e-07	0	411.93
DN60444_c1_g16	-12.0263	5.53385	7.72825e-10	8.37017e-07	0	70.871
DN63527_c4_g7	-12.0094	5.51724	8.18723e-10	8.80696e-07	0	211.144
DN63272_c0_g12	-11.9849	5.49318	8.93864e-10	9.25469e-07	0	133.282
DN63622_c3_g2	-11.9473	5.45631	1.01757e-09	1.04484e-06	0	57.601
DN62158_c0_g4	-11.9372	5.44632	1.04898e-09	1.07014e-06	0	18.71
DN61377_c0_g4	-11.901	5.41079	1.18682e-09	1.19534e-06	0	399.471
DN58878_c1_g1	-11.8639	5.37436	1.34698e-09	1.29875e-06	0	72.934
DN61503_c0_g1	-11.8612	5.37173	1.36147e-09	1.30476e-06	0	39.474
DN59178_c0_g3	-11.8558	5.36644	1.391e-09	1.31709e-06	0	147.146
DN60152_c1_g2	-11.8477	5.35847	1.4213e-09	1.32986e-06	0	15.79
DN57045_c2_g4	-11.8449	5.3558	1.43675e-09	1.33641e-06	0	60.622
DN55360_c0_g1	-11.8395	5.35045	1.46826e-09	1.35773e-06	0	35.696
DN60067_c1_g7	-11.8313	5.34239	1.51709e-09	1.38666e-06	0	90.184
DN58875_c0_g9	-11.8258	5.33699	1.5338e-09	1.39388e-06	0	97.787
DN58657_c6_g3	-11.8202	5.33157	1.56788e-09	1.40866e-06	0	799.326
DN59385_c0_g19	-11.8202	5.33157	1.56788e-09	1.40866e-06	0	159.568
DN61309_c0_g4	-11.7866	5.29862	1.75258e-09	1.54821e-06	0	39.803
DN59022_c0_g1	-11.7838	5.29584	1.77245e-09	1.55707e-06	0	7.11
DN51220_c0_g3	-11.7695	5.28186	1.85469e-09	1.61141e-06	0	292.621
DN44776_c0_g1	-11.7695	5.28186	1.85469e-09	1.61141e-06	0	54.58
DN40843_c0_g1	-11.758	5.27058	1.94154e-09	1.67765e-06	0	161.055
DN62445_c0_g4	-11.7551	5.26774	1.96401e-09	1.68785e-06	0	16.629
DN54298_c0_g1	-11.7347	5.24774	2.10559e-09	1.78049e-06	0	60.467
DN59178_c0_g8	-11.7259	5.23908	2.15549e-09	1.81298e-06	0	142.737
DN60175_c2_g2	-11.7199	5.23328	2.20681e-09	1.84633e-06	0	37.211
DN46612_c0_g1	-11.6869	5.20095	2.45671e-09	2.02329e-06	0	20.152
DN51635_c0_g3	-11.6839	5.19797	2.48652e-09	2.03724e-06	0	82.161
DN60772_c0_g2	-11.6717	5.18601	2.61021e-09	2.11664e-06	0	19.45
DN53789_c1_g3	-11.6686	5.183	2.64228e-09	2.13165e-06	0	92.484
DN57413_c0_g2	-11.6469	5.16177	2.84492e-09	2.24929e-06	0	219.514
DN60181_c0_g1	-11.6469	5.16177	2.84492e-09	2.24929e-06	0	27.481
DN54245_c0_g1	-11.6406	5.15565	2.88048e-09	2.26608e-06	0	30.731
DN56721_c0_g1	-11.6344	5.1495	2.95322e-09	2.3118e-06	0	26.733
DN56932_c0_g1	-11.5993	5.11521	3.30912e-09	2.5401e-06	0	19.422
DN60862_c0_g6	-11.5928	5.10889	3.39507e-09	2.56867e-06	0	156.337
DN45759_c0_g2	-11.5765	5.09295	3.57514e-09	2.66663e-06	0	71.811
DN59091_c0_g7	-11.5732	5.08974	3.62193e-09	2.68885e-06	0	63.396
DN45790_c0_g1	-11.5667	5.08331	3.71775e-09	2.74709e-06	0	23.721
DN54592_c0_g1	-11.54	5.05727	4.07794e-09	2.94444e-06	0	39.091
DN96755_c0_g1	-11.506	5.02404	4.54221e-09	3.19221e-06	0	19.413
DN60520_c0_g10	-11.4956	5.01392	4.73251e-09	3.31123e-06	0	70.242
DN57602_c0_g1	-11.4922	5.01053	4.79805e-09	3.3423e-06	0	18.966
DN55575_c0_g1	-11.4712	4.99002	5.14261e-09	3.53559e-06	0	23.073
DN60549_c1_g5	-11.4498	4.96922	5.51729e-09	3.77676e-06	0	97.486
DN53273_c2_g7	-11.4282	4.94811	5.92521e-09	4.02118e-06	0	24.543
DN63474_c2_g2	-11.4173	4.93744	6.18735e-09	4.16335e-06	0	58.741
DN62843_c1_g2	-11.3951	4.91586	6.65589e-09	4.40366e-06	0	100.589
DN62129_c0_g1	-11.3877	4.90859	6.85516e-09	4.49786e-06	0	19.888
DN55208_c0_g2	-11.3802	4.90129	6.95747e-09	4.52742e-06	0	17.515
DN60060_c0_g1	-11.3727	4.89395	7.16766e-09	4.62681e-06	0	16.273
DN61514_c0_g1	-11.3651	4.88657	7.38551e-09	4.67139e-06	0	62.401
DN61628_c1_g1	-11.3613	4.88286	7.49741e-09	4.68594e-06	0	21.056
DN55516_c0_g1	-11.3613	4.88286	7.49741e-09	4.68594e-06	0	48.647
DN47444_c0_g1	-11.3537	4.87543	7.61135e-09	4.70141e-06	0	37.439
DN56387_c0_g1	-11.346	4.86795	7.84553e-09	4.80849e-06	0	15.671
DN53240_c0_g2	-11.3383	4.86044	8.08841e-09	4.91922e-06	0	21.996
DN62635_c0_g3	-11.3383	4.86044	8.08841e-09	4.91922e-06	0	28.047
DN60532_c0_g2	-11.2951	4.8184	9.29967e-09	5.63421e-06	0	58.477
DN58419_c0_g1	-11.2751	4.79887	1.00666e-08	5.98421e-06	0	23.566
DN62394_c0_g17	-11.267	4.79099	1.0229e-08	6.03535e-06	0	75.891
DN59056_c0_g1	-11.267	4.79099	1.0229e-08	6.03535e-06	0	14.037
DN62167_c0_g1	-11.2629	4.78703	1.03945e-08	6.06511e-06	0	69.356
DN63501_c0_g5	-11.2629	4.78703	1.03945e-08	6.06511e-06	0	91.069
DN55577_c0_g1	-11.2424	4.76707	1.10895e-08	6.42327e-06	0	248.821
DN46749_c0_g2	-11.2382	4.76304	1.12719e-08	6.50509e-06	0	72.304
DN54460_c1_g3	-11.2299	4.75496	1.16476e-08	6.69747e-06	0	28.339
DN42707_c0_g2	-11.2216	4.74683	1.20385e-08	6.8475e-06	0	103.062
DN63342_c1_g12	-11.2005	4.7263	1.28684e-08	7.21576e-06	0	70.36
DN57529_c0_g1	-11.1919	4.718	1.33091e-08	7.35848e-06	0	13.681
DN59091_c0_g6	-11.1919	4.718	1.33091e-08	7.35848e-06	0	73.555
DN56555_c0_g1	-11.1919	4.718	1.33091e-08	7.35848e-06	0	19.194
DN55376_c0_g3	-11.1833	4.70966	1.35362e-08	7.40636e-06	0	95.359
DN59167_c0_g8	-11.1616	4.68859	1.47441e-08	7.93006e-06	0	31.351
DN57428_c0_g1	-11.1529	4.68007	1.50009e-08	7.98671e-06	0	102.022
DN62961_c1_g1	-11.1529	4.68007	1.50009e-08	7.98671e-06	0	374.746
DN62840_c0_g9	-11.1485	4.6758	1.52632e-08	8.04508e-06	0	77.79
DN53855_c0_g3	-11.1352	4.66289	1.60836e-08	8.39359e-06	0	46.247
DN61352_c0_g6	-11.1218	4.64986	1.66601e-08	8.49808e-06	0	74.139
DN55935_c1_g5	-11.1218	4.64986	1.66601e-08	8.49808e-06	0	137.115
DN57603_c1_g2	-11.1037	4.63231	1.78891e-08	8.86756e-06	0	44.366
DN55214_c0_g3	-11.1037	4.63231	1.78891e-08	8.86756e-06	0	92.438
DN52007_c0_g3	-11.0991	4.62789	1.82132e-08	8.97195e-06	0	173.167
DN61588_c1_g9	-11.0761	4.60557	1.9582e-08	9.52754e-06	0	161.338
DN60181_c1_g1	-11.0715	4.60107	1.99433e-08	9.67356e-06	0	15.671
DN53722_c1_g2	-11.0668	4.59655	2.03127e-08	9.82256e-06	0	25.848
DN58950_c1_g4	-11.048	4.57833	2.14709e-08	1.02883e-05	0	12.495
DN58977_c0_g2	-11.0386	4.56913	2.22872e-08	1.05832e-05	0	56.925
DN61274_c0_g1	-11.0338	4.56451	2.27093e-08	1.07514e-05	0	9.091
DN60532_c0_g8	-11.029	4.55987	2.31411e-08	1.09231e-05	0	122.996
DN52014_c0_g2	-11.0194	4.55055	2.35827e-08	1.10984e-05	0	17.898
DN60768_c0_g2	-11.0097	4.54117	2.44967e-08	1.14603e-05	0	16.803
DN60499_c0_g1	-11.0049	4.53646	2.49696e-08	1.16471e-05	0	13.928
DN51547_c0_g2	-11	4.53173	2.54535e-08	1.17344e-05	0	31.844
DN62829_c0_g2	-11	4.53173	2.54535e-08	1.17344e-05	0	26.578
DN62394_c0_g11	-11	4.53173	2.54535e-08	1.17344e-05	0	235.833
DN59848_c0_g4	-11	4.53173	2.54535e-08	1.17344e-05	0	69.667
DN62944_c1_g5	-10.9951	4.52699	2.59487e-08	1.18247e-05	0	18.665
DN59348_c0_g5	-10.9951	4.52699	2.59487e-08	1.18247e-05	0	72.961
DN53941_c0_g1	-10.9902	4.52223	2.59487e-08	1.18247e-05	0	13.307
DN51974_c0_g1	-10.9852	4.51746	2.64555e-08	1.19866e-05	0	38.845
DN37222_c0_g2	-10.9703	4.50303	2.80488e-08	1.25645e-05	0	231.233
DN52942_c0_g2	-10.9653	4.4982	2.86053e-08	1.27416e-05	0	69.447
DN44462_c0_g1	-10.9603	4.49334	2.91752e-08	1.28506e-05	0	49.496
DN54734_c2_g3	-10.9553	4.48847	2.91752e-08	1.28506e-05	0	20.956
DN60612_c1_g1	-10.9502	4.48358	2.97587e-08	1.3035e-05	0	19.039
DN55976_c0_g2	-10.9452	4.47867	3.03562e-08	1.326e-05	0	121.207
DN45614_c0_g1	-10.9196	4.45389	3.28952e-08	1.43295e-05	0	25.3
DN62553_c0_g10	-10.9144	4.44888	3.35693e-08	1.44638e-05	0	74.741
DN57209_c0_g5	-10.9092	4.44385	3.426e-08	1.46417e-05	0	33.907
DN57277_c0_g2	-10.9092	4.44385	3.426e-08	1.46417e-05	0	10.98
DN54936_c0_g2	-10.8987	4.43375	3.56933e-08	1.50609e-05	0	61.58
DN54495_c0_g2	-10.8669	4.403	3.96037e-08	1.6266e-05	0	45.699
DN43006_c0_g1	-10.8616	4.39781	4.04463e-08	1.64413e-05	0	18.327
DN55502_c0_g1	-10.8616	4.39781	4.04463e-08	1.64413e-05	0	14.667
DN42707_c0_g1	-10.8562	4.3926	4.13105e-08	1.66346e-05	0	37.047
DN62553_c0_g6	-10.8508	4.38737	4.2197e-08	1.68924e-05	0	352.978
DN54587_c0_g1	-10.8508	4.38737	4.2197e-08	1.68924e-05	0	13.517
DN51336_c0_g2	-10.8344	4.37157	4.40395e-08	1.73662e-05	0	52.079
DN59091_c0_g5	-10.8179	4.3556	4.69876e-08	1.82556e-05	0	34.792
DN58838_c0_g1	-10.8179	4.3556	4.69876e-08	1.82556e-05	0	6.791
DN63072_c0_g5	-10.8123	4.35023	4.80226e-08	1.84312e-05	0	54.315
DN55921_c0_g4	-10.8123	4.35023	4.80226e-08	1.84312e-05	0	10.259
DN47345_c0_g1	-10.8067	4.34485	4.80226e-08	1.84312e-05	0	428.623
DN62016_c0_g3	-10.7955	4.33402	5.01758e-08	1.91184e-05	0	178.461
DN54203_c1_g3	-10.7899	4.32857	5.12958e-08	1.94515e-05	0	68.982
DN51220_c1_g4	-10.7899	4.32857	5.12958e-08	1.94515e-05	0	66.919
DN47876_c0_g1	-10.7842	4.3231	5.2446e-08	1.97927e-05	0	20.8
DN63389_c4_g4	-10.7785	4.31762	5.36272e-08	2.01903e-05	0	121.079
DN63389_c4_g3	-10.7671	4.30658	5.48405e-08	2.0598e-05	0	183.964
DN20194_c0_g1	-10.7613	4.30103	5.60868e-08	2.09171e-05	0	33.46
DN57615_c0_g1	-10.7555	4.29545	5.73674e-08	2.12942e-05	0	10.889
DN63389_c4_g1	-10.7497	4.28986	5.86831e-08	2.158e-05	0	208.151
DN50790_c1_g3	-10.7497	4.28986	5.86831e-08	2.158e-05	0	28.942
DN59348_c0_g7	-10.7439	4.28424	6.00353e-08	2.2026e-05	0	19.495
DN59480_c1_g1	-10.7381	4.2786	6.1425e-08	2.22774e-05	0	21.704
DN59602_c0_g2	-10.7381	4.2786	6.1425e-08	2.22774e-05	0	19.605
DN37222_c0_g1	-10.7381	4.2786	6.1425e-08	2.22774e-05	0	137.991
DN59848_c0_g6	-10.7381	4.2786	6.1425e-08	2.22774e-05	0	58.093
DN43707_c0_g2	-10.7322	4.27294	6.28535e-08	2.26397e-05	0	191.649
DN54298_c0_g3	-10.7322	4.27294	6.28535e-08	2.26397e-05	0	208.26
DN45041_c1_g2	-10.7144	4.25582	6.58319e-08	2.3605e-05	0	18.4
DN51745_c0_g5	-10.7084	4.25007	6.73846e-08	2.41071e-05	0	74.632
DN47749_c0_g1	-10.7025	4.24429	6.89813e-08	2.46226e-05	0	12.878
DN59985_c2_g12	-10.6904	4.23267	7.23133e-08	2.5298e-05	0	80.482
DN60401_c0_g4	-10.6843	4.22682	7.23133e-08	2.5298e-05	0	31.242
DN43269_c0_g1	-10.6782	4.22095	7.40516e-08	2.58489e-05	0	5.12
DN57428_c0_g3	-10.6721	4.21506	7.58403e-08	2.63569e-05	0	176.151
DN60179_c0_g1	-10.6598	4.2032	7.95757e-08	2.72361e-05	0	35.805
DN62394_c0_g16	-10.6598	4.2032	7.95757e-08	2.72361e-05	0	88.24
DN58753_c0_g1	-10.6536	4.19723	8.15261e-08	2.77236e-05	0	8.579
DN55592_c2_g14	-10.6411	4.18522	8.35342e-08	2.82848e-05	0	241.072
DN61695_c0_g14	-10.6411	4.18522	8.35342e-08	2.82848e-05	0	75.982
DN56796_c0_g1	-10.6348	4.17917	8.56018e-08	2.87999e-05	0	46.101
DN46920_c0_g6	-10.6348	4.17917	8.56018e-08	2.87999e-05	0	105.189
DN61588_c1_g4	-10.6158	4.16089	9.21839e-08	3.06235e-05	0	77.041
DN63389_c4_g6	-10.603	4.14856	9.69106e-08	3.19254e-05	0	160.636
DN58311_c0_g2	-10.5965	4.14236	9.69106e-08	3.19254e-05	0	17.369
DN44974_c0_g1	-10.5835	4.12988	1.01931e-07	3.33707e-05	0	97.586
DN63389_c4_g7	-10.5835	4.12988	1.01931e-07	3.33707e-05	0	187.524
DN51267_c1_g2	-10.5638	4.11095	1.1006e-07	3.51586e-05	0	20.006
DN52987_c0_g1	-10.5638	4.11095	1.1006e-07	3.51586e-05	0	16.556
DN57689_c1_g1	-10.5638	4.11095	1.1006e-07	3.51586e-05	0	11.491
DN46933_c0_g2	-10.5572	4.10458	1.12941e-07	3.57182e-05	0	6.973
DN54188_c0_g1	-10.5505	4.09819	1.12941e-07	3.57182e-05	0	12.559
DN56143_c0_g1	-10.5505	4.09819	1.12941e-07	3.57182e-05	0	55.41
DN62017_c2_g4	-10.5505	4.09819	1.12941e-07	3.57182e-05	0	128.098
DN54011_c3_g1	-10.5439	4.09176	1.15914e-07	3.64395e-05	0	30.338
DN41591_c0_g2	-10.5439	4.09176	1.15914e-07	3.64395e-05	0	40.551
DN41158_c0_g1	-10.5304	4.07883	1.22145e-07	3.78713e-05	0	41.263
DN50045_c0_g2	-10.5304	4.07883	1.22145e-07	3.78713e-05	0	23.84
DN63062_c0_g15	-10.5304	4.07883	1.22145e-07	3.78713e-05	0	97.13
DN50079_c0_g1	-10.5168	4.06577	1.28782e-07	3.94648e-05	0	30.539
DN53933_c0_g3	-10.5168	4.06577	1.28782e-07	3.94648e-05	0	28.613
DN63622_c3_g1	-10.5099	4.0592	1.32262e-07	4.02972e-05	0	22.991
DN55937_c0_g1	-10.503	4.0526	1.32262e-07	4.02972e-05	0	29.444
DN62460_c1_g2	-10.4961	4.04597	1.35856e-07	4.11543e-05	0	192.58
DN62840_c0_g8	-10.4892	4.03931	1.39568e-07	4.21174e-05	0	28.978
DN59256_c0_g17	-10.4892	4.03931	1.39568e-07	4.21174e-05	0	41.966
DN47793_c0_g1	-10.4822	4.03261	1.43403e-07	4.29269e-05	0	53.639
DN62017_c2_g14	-10.4822	4.03261	1.43403e-07	4.29269e-05	0	83.622
DN45877_c0_g1	-10.4681	4.01913	1.51457e-07	4.46819e-05	0	10.213
DN63272_c0_g4	-10.4611	4.01234	1.55688e-07	4.55898e-05	0	90.631
DN63655_c3_g12	-10.4539	4.00551	1.55688e-07	4.55898e-05	0	25.355
DN55556_c1_g4	-10.4396	3.99177	1.64583e-07	4.72323e-05	0	9.702
DN61781_c3_g4	-10.4396	3.99177	1.64583e-07	4.72323e-05	0	37.512
DN58757_c1_g1	-10.4396	3.99177	1.64583e-07	4.72323e-05	0	30.137
DN63489_c0_g1	-10.4324	3.98485	1.69258e-07	4.84861e-05	0	9.337
DN60152_c1_g3	-10.4251	3.97789	1.74094e-07	4.96914e-05	0	8.634
DN61700_c1_g1	-10.4178	3.97091	1.79097e-07	5.05582e-05	0	9.319
DN59985_c2_g18	-10.4178	3.97091	1.79097e-07	5.05582e-05	0	137.042
DN62843_c1_g4	-10.4105	3.96388	1.84273e-07	5.13908e-05	0	62.027
DN46627_c0_g1	-10.4105	3.96388	1.84273e-07	5.13908e-05	0	11.774
DN63176_c1_g15	-10.4031	3.95682	1.8963e-07	5.24224e-05	0	60.521
DN42976_c0_g1	-10.3882	3.9426	1.95175e-07	5.33952e-05	0	8.269
DN41535_c0_g2	-10.3807	3.93544	2.00915e-07	5.47761e-05	0	237.868
DN54366_c6_g1	-10.3656	3.921	2.13016e-07	5.76774e-05	0	286.789
DN59299_c0_g7	-10.358	3.91373	2.19394e-07	5.87006e-05	0	128.709
DN54336_c1_g1	-10.358	3.91373	2.19394e-07	5.87006e-05	0	35.906
DN60630_c0_g1	-10.358	3.91373	2.19394e-07	5.87006e-05	0	20.445
DN54599_c0_g2	-10.3504	3.90641	2.26002e-07	5.97609e-05	0	27.235
DN61247_c0_g1	-10.3427	3.89907	2.26002e-07	5.97609e-05	0	44.02
DN63020_c0_g11	-10.3427	3.89907	2.26002e-07	5.97609e-05	0	21.129
DN62909_c2_g14	-10.3272	3.88425	2.3995e-07	6.27149e-05	0	41.09
DN7513_c0_g1	-10.3272	3.88425	2.3995e-07	6.27149e-05	0	7.101
DN51526_c0_g1	-10.3272	3.88425	2.3995e-07	6.27149e-05	0	3.696
DN59967_c0_g9	-10.3272	3.88425	2.3995e-07	6.27149e-05	0	43.837
DN55935_c1_g3	-10.3194	3.87679	2.4731e-07	6.42141e-05	0	83.147
DN52836_c0_g4	-10.3194	3.87679	2.4731e-07	6.42141e-05	0	174.874
DN63622_c1_g5	-10.3194	3.87679	2.4731e-07	6.42141e-05	0	29.918
DN57089_c0_g1	-10.3115	3.86929	2.54943e-07	6.54438e-05	0	20.892
DN42764_c0_g2	-10.3115	3.86929	2.54943e-07	6.54438e-05	0	18.683
DN58108_c0_g4	-10.3115	3.86929	2.54943e-07	6.54438e-05	0	28.759
DN55592_c2_g6	-10.3036	3.86174	2.62861e-07	6.71492e-05	0	41.418
DN40471_c0_g4	-10.2957	3.85416	2.71075e-07	6.85828e-05	0	146.16
DN58820_c0_g1	-10.2957	3.85416	2.71075e-07	6.85828e-05	0	16.164
DN56181_c0_g1	-10.2797	3.83887	2.79599e-07	7.02897e-05	0	16.273
DN54530_c0_g1	-10.2797	3.83887	2.79599e-07	7.02897e-05	0	11.19
DN56317_c1_g1	-10.2797	3.83887	2.79599e-07	7.02897e-05	0	10.971
DN63624_c1_g2	-10.2553	3.81563	3.07173e-07	7.64146e-05	0	13.636
DN63272_c0_g6	-10.2471	3.80779	3.17082e-07	7.80985e-05	0	159.951
DN61266_c0_g6	-10.2471	3.80779	3.17082e-07	7.80985e-05	0	9.2
DN60327_c2_g7	-10.2388	3.79992	3.27377e-07	7.96417e-05	0	7.685
DN57914_c0_g2	-10.2388	3.79992	3.27377e-07	7.96417e-05	0	25.446
DN51210_c0_g2	-10.2305	3.792	3.27377e-07	7.96417e-05	0	9.51
DN63517_c2_g1	-10.2305	3.792	3.27377e-07	7.96417e-05	0	197.646
DN54957_c1_g4	-10.2138	3.77602	3.49196e-07	8.36627e-05	0	48.364
DN56947_c0_g2	-10.2053	3.76797	3.60759e-07	8.53979e-05	0	14.576
DN59661_c0_g9	-10.2053	3.76797	3.60759e-07	8.53979e-05	0	119.427
DN53558_c1_g1	-10.2053	3.76797	3.60759e-07	8.53979e-05	0	114.681
DN61679_c2_g4	-10.2053	3.76797	3.60759e-07	8.53979e-05	0	53.311
DN55186_c0_g1	-10.2053	3.76797	3.60759e-07	8.53979e-05	0	17.232
DN55160_c0_g1	-10.2053	3.76797	3.60759e-07	8.53979e-05	0	8.862
DN57461_c0_g3	-10.1968	3.75987	3.72784e-07	8.72001e-05	0	13.846
DN51745_c0_g2	-10.1968	3.75987	3.72784e-07	8.72001e-05	0	64.209
DN63655_c3_g3	-10.1968	3.75987	3.72784e-07	8.72001e-05	0	40.834
DN63517_c2_g14	-10.1883	3.75172	3.85294e-07	8.95962e-05	0	55.784
DN44974_c0_g4	-10.1796	3.74353	3.98311e-07	9.18129e-05	0	73.491
DN25049_c0_g1	-10.171	3.73529	3.98311e-07	9.18129e-05	0	5.467
DN60813_c0_g1	-10.1623	3.727	4.11859e-07	9.43855e-05	0	16.575
DN50961_c0_g8	-10.1623	3.727	4.11859e-07	9.43855e-05	0	27.299
DN62553_c0_g3	-10.1623	3.727	4.11859e-07	9.43855e-05	0	262.94
DN52728_c0_g1	-10.1535	3.71866	4.25963e-07	9.69192e-05	0	8.26
DN45737_c0_g2	-10.1535	3.71866	4.25963e-07	9.69192e-05	0	26.87
DN61812_c0_g1	-10.1447	3.71028	4.40652e-07	9.98266e-05	0	65.477
DN63272_c0_g17	-10.1358	3.70184	4.55952e-07	0.000102704	0	29.9
DN53558_c1_g5	-10.1358	3.70184	4.55952e-07	0.000102704	0	39.018
DN52966_c1_g2	-10.1269	3.69336	4.71895e-07	0.000105098	0	9.109
DN56265_c0_g4	-10.1269	3.69336	4.71895e-07	0.000105098	0	48.245
DN62944_c2_g2	-10.1269	3.69336	4.71895e-07	0.000105098	0	22.836
DN29996_c0_g2	-10.1179	3.68482	4.88511e-07	0.00010834	0	106.932
DN62394_c0_g6	-10.1089	3.67623	4.88511e-07	0.00010834	0	178.461
DN59661_c0_g7	-10.0998	3.66759	5.05834e-07	0.000111712	0	24.606
DN10356_c0_g1	-10.0998	3.66759	5.05834e-07	0.000111712	0	18.19
DN63527_c2_g1	-10.0906	3.6589	5.23899e-07	0.000114065	0	100.087
DN52079_c0_g4	-10.0814	3.65015	5.42745e-07	0.000116924	0	77.498
DN47983_c1_g1	-10.0814	3.65015	5.42745e-07	0.000116924	0	8.141
DN57755_c1_g5	-10.0722	3.64135	5.62409e-07	0.000119867	0	15.123
DN52919_c0_g1	-10.0722	3.64135	5.62409e-07	0.000119867	0	19.194
DN58860_c1_g3	-10.0722	3.64135	5.62409e-07	0.000119867	0	37.804
DN57548_c1_g1	-10.0628	3.6325	5.82935e-07	0.000123397	0	20.189
DN48249_c0_g1	-10.0628	3.6325	5.82935e-07	0.000123397	0	56.597
DN62961_c1_g14	-10.0628	3.6325	5.82935e-07	0.000123397	0	31.461
DN55791_c0_g1	-10.0534	3.62359	6.04367e-07	0.000126411	0	8.488
DN49938_c0_g3	-10.0534	3.62359	6.04367e-07	0.000126411	0	45.17
DN54336_c2_g2	-10.0534	3.62359	6.04367e-07	0.000126411	0	9.109
DN60100_c0_g2	-10.0534	3.62359	6.04367e-07	0.000126411	0	131.383
DN61812_c1_g17	-10.0534	3.62359	6.04367e-07	0.000126411	0	87.4
DN50626_c0_g1	-10.044	3.61462	6.04367e-07	0.000126411	0	13.782
DN62173_c0_g2	-10.044	3.61462	6.04367e-07	0.000126411	0	74.823
DN57997_c1_g1	-10.044	3.61462	6.04367e-07	0.000126411	0	15.826
DN30130_c0_g1	-10.0345	3.6056	6.2675e-07	0.00012972	0	17.259
DN58314_c0_g4	-10.0345	3.6056	6.2675e-07	0.00012972	0	53.128
DN62553_c0_g4	-10.0345	3.6056	6.2675e-07	0.00012972	0	81.614
DN45176_c0_g1	-10.0345	3.6056	6.2675e-07	0.00012972	0	19.924
DN60549_c1_g8	-10.0345	3.6056	6.2675e-07	0.00012972	0	29.362
DN18545_c0_g1	-10.0249	3.59651	6.50137e-07	0.000134034	0	33.149
DN54430_c0_g3	-10.0249	3.59651	6.50137e-07	0.000134034	0	24.561
DN56915_c2_g4	-10.0153	3.58738	6.74578e-07	0.000138172	0	34.026
DN63066_c0_g1	-10.0153	3.58738	6.74578e-07	0.000138172	0	15.899
DN29407_c0_g1	-9.98594	3.5596	7.54808e-07	0.000149568	0	43.983
DN58282_c0_g5	-9.98594	3.5596	7.54808e-07	0.000149568	0	89.436
DN55709_c1_g3	-9.98594	3.5596	7.54808e-07	0.000149568	0	68.936
DN54336_c3_g3	-9.98594	3.5596	7.54808e-07	0.000149568	0	25.839
DN50911_c0_g1	-9.98594	3.5596	7.54808e-07	0.000149568	0	8.525
DN57462_c1_g3	-9.98594	3.5596	7.54808e-07	0.000149568	0	26.642
DN46049_c0_g1	-9.98594	3.5596	7.54808e-07	0.000149568	0	11.308
DN48587_c0_g1	-9.97604	3.55022	7.54808e-07	0.000149568	0	10.624
DN50049_c0_g6	-9.97604	3.55022	7.54808e-07	0.000149568	0	23.657
DN55592_c2_g8	-9.96606	3.54077	7.84065e-07	0.000153824	0	156.976
DN61355_c0_g2	-9.96606	3.54077	7.84065e-07	0.000153824	0	187.597
DN61918_c0_g3	-9.95602	3.53127	8.14692e-07	0.00015768	0	40.853
DN58282_c0_g3	-9.95602	3.53127	8.14692e-07	0.00015768	0	92.831
DN42992_c0_g1	-9.95602	3.53127	8.14692e-07	0.00015768	0	18.318
DN52788_c0_g2	-9.94591	3.5217	8.46767e-07	0.000162299	0	131.475
DN43146_c0_g1	-9.94591	3.5217	8.46767e-07	0.000162299	0	16.493
DN55787_c0_g1	-9.94591	3.5217	8.46767e-07	0.000162299	0	11.893
DN55650_c0_g1	-9.93572	3.51206	8.80368e-07	0.000167723	0	39.347
DN62668_c1_g9	-9.93572	3.51206	8.80368e-07	0.000167723	0	21.713
DN57755_c1_g2	-9.92546	3.50236	9.15583e-07	0.000172143	0	24.479
DN63176_c1_g10	-9.92546	3.50236	9.15583e-07	0.000172143	0	105.937
DN59591_c1_g8	-9.92546	3.50236	9.15583e-07	0.000172143	0	22.672
DN57679_c1_g18	-9.92546	3.50236	9.15583e-07	0.000172143	0	20.755
DN56113_c0_g1	-9.92546	3.50236	9.15583e-07	0.000172143	0	5.522
DN61878_c0_g5	-9.92546	3.50236	9.15583e-07	0.000172143	0	8.972
DN27596_c0_g2	-9.92546	3.50236	9.15583e-07	0.000172143	0	165.272
DN44547_c0_g1	-9.91513	3.4926	9.52502e-07	0.000176366	0	169.425
DN51771_c0_g1	-9.91513	3.4926	9.52502e-07	0.000176366	0	7.977
DN48302_c0_g2	-9.91513	3.4926	9.52502e-07	0.000176366	0	40.433
DN40480_c0_g1	-9.91513	3.4926	9.52502e-07	0.000176366	0	6.389
DN51701_c0_g5	-9.90473	3.48276	9.52502e-07	0.000176366	0	40.643
DN50248_c0_g1	-9.90473	3.48276	9.52502e-07	0.000176366	0	12.477
DN57130_c0_g2	-9.90473	3.48276	9.52502e-07	0.000176366	0	44.175
DN56034_c0_g1	-9.89424	3.47286	9.91221e-07	0.000182255	0	43.618
DN55214_c0_g1	-9.89424	3.47286	9.91221e-07	0.000182255	0	29.736
DN62040_c1_g4	-9.89424	3.47286	9.91221e-07	0.000182255	0	44.978
DN55709_c1_g1	-9.89424	3.47286	9.91221e-07	0.000182255	0	172.227
DN61542_c0_g9	-9.88369	3.46288	1.03185e-06	0.000187328	0	29.982
DN60227_c0_g1	-9.88369	3.46288	1.03185e-06	0.000187328	0	3.687
DN60181_c0_g2	-9.88369	3.46288	1.03185e-06	0.000187328	0	8.05
DN63474_c2_g9	-9.88369	3.46288	1.03185e-06	0.000187328	0	65.276
DN49948_c0_g4	-9.88369	3.46288	1.03185e-06	0.000187328	0	82.344
DN121989_c0_g1	-9.88369	3.46288	1.03185e-06	0.000187328	0	9.72
DN56293_c0_g3	-9.88369	3.46288	1.03185e-06	0.000187328	0	31.634
DN55523_c0_g4	-9.87305	3.45284	1.07448e-06	0.000192855	0	55.328
DN47390_c0_g1	-9.87305	3.45284	1.07448e-06	0.000192855	0	30.493
DN61377_c0_g5	-9.87305	3.45284	1.07448e-06	0.000192855	0	57.163
DN56265_c0_g3	-9.87305	3.45284	1.07448e-06	0.000192855	0	22.681
DN77015_c0_g1	-9.86234	3.44272	1.11925e-06	0.000198859	0	9.255
DN49691_c0_g1	-9.86234	3.44272	1.11925e-06	0.000198859	0	7.995
DN54158_c0_g1	-9.86234	3.44272	1.11925e-06	0.000198859	0	26.742
DN61578_c2_g1	-9.86234	3.44272	1.11925e-06	0.000198859	0	30.804
DN62129_c1_g1	-9.86234	3.44272	1.11925e-06	0.000198859	0	9.392
DN51220_c0_g4	-9.86234	3.44272	1.11925e-06	0.000198859	0	88.623
DN52079_c0_g5	-9.85154	3.43254	1.16628e-06	0.000204684	0	43.189
DN36994_c0_g1	-9.85154	3.43254	1.16628e-06	0.000204684	0	10.879
DN57532_c0_g3	-9.85154	3.43254	1.16628e-06	0.000204684	0	8.26
DN50013_c4_g1	-9.85154	3.43254	1.16628e-06	0.000204684	0	27.774
DN52605_c0_g1	-9.84066	3.42228	1.2157e-06	0.000209864	0	7.858
DN55447_c1_g3	-9.84066	3.42228	1.2157e-06	0.000209864	0	38.27
DN60100_c0_g1	-9.84066	3.42228	1.2157e-06	0.000209864	0	99.631
DN50943_c0_g1	-9.84066	3.42228	1.2157e-06	0.000209864	0	5.86
DN46944_c0_g2	-9.84066	3.42228	1.2157e-06	0.000209864	0	43.892
DN63013_c2_g6	-9.82971	3.41194	1.2157e-06	0.000209864	0	36.298
DN50630_c0_g1	-9.82971	3.41194	1.2157e-06	0.000209864	0	11.582
DN54889_c0_g4	-9.82971	3.41194	1.2157e-06	0.000209864	0	38.124
DN62553_c0_g12	-9.82971	3.41194	1.2157e-06	0.000209864	0	213.244
DN62173_c0_g11	-9.82971	3.41194	1.2157e-06	0.000209864	0	34.108
DN63489_c0_g3	-9.82971	3.41194	1.2157e-06	0.000209864	0	13.919
DN61695_c0_g3	-9.81866	3.40153	1.26765e-06	0.000216937	0	82.654
DN61111_c0_g5	-9.81866	3.40153	1.26765e-06	0.000216937	0	37.028
DN60340_c1_g3	-9.81866	3.40153	1.26765e-06	0.000216937	0	9.51
DN63501_c0_g4	-9.81866	3.40153	1.26765e-06	0.000216937	0	60.786
DN58647_c0_g2	-9.81866	3.40153	1.26765e-06	0.000216937	0	5.841
DN59256_c0_g1	-9.80753	3.39104	1.32229e-06	0.000224105	0	22.069
DN60221_c0_g1	-9.80753	3.39104	1.32229e-06	0.000224105	0	8.47
DN56539_c0_g11	-9.80753	3.39104	1.32229e-06	0.000224105	0	26.24
DN48386_c0_g1	-9.79632	3.38047	1.37978e-06	0.000232851	0	16.337
DN52364_c0_g1	-9.77362	3.3591	1.50403e-06	0.000250082	0	8.899
DN63664_c1_g3	-9.77362	3.3591	1.50403e-06	0.000250082	0	140.145
DN56216_c0_g2	-9.76214	3.34829	1.57118e-06	0.000259067	0	5.193
DN54024_c0_g2	-9.76214	3.34829	1.57118e-06	0.000259067	0	11.418
DN48067_c0_g1	-9.76214	3.34829	1.57118e-06	0.000259067	0	117.866
DN62973_c2_g12	-9.76214	3.34829	1.57118e-06	0.000259067	0	41.391
DN58162_c0_g1	-9.75057	3.3374	1.57118e-06	0.000259067	0	18.51
DN56872_c1_g11	-9.75057	3.3374	1.57118e-06	0.000259067	0	17.122
DN49345_c0_g1	-9.75057	3.3374	1.57118e-06	0.000259067	0	10.414
DN60549_c1_g10	-9.7389	3.32642	1.64195e-06	0.000267708	0	36.937
DN59372_c0_g1	-9.7389	3.32642	1.64195e-06	0.000267708	0	13.408
DN61496_c1_g1	-9.7389	3.32642	1.64195e-06	0.000267708	0	132.524
DN55530_c0_g2	-9.72714	3.31536	1.71658e-06	0.000275572	0	11.61
DN47009_c0_g2	-9.72714	3.31536	1.71658e-06	0.000275572	0	5.029
DN58852_c1_g1	-9.72714	3.31536	1.71658e-06	0.000275572	0	34.035
DN42700_c0_g1	-9.72714	3.31536	1.71658e-06	0.000275572	0	49.614
DN59591_c1_g6	-9.72714	3.31536	1.71658e-06	0.000275572	0	13.234
DN60340_c1_g4	-9.71528	3.30421	1.79533e-06	0.000285982	0	12.358
DN50881_c0_g1	-9.71528	3.30421	1.79533e-06	0.000285982	0	7.767
DN42376_c0_g1	-9.71528	3.30421	1.79533e-06	0.000285982	0	48.939
DN47298_c1_g2	-9.70332	3.29298	1.87844e-06	0.000295555	0	7.977
DN47473_c0_g2	-9.70332	3.29298	1.87844e-06	0.000295555	0	23.475
DN62394_c0_g8	-9.70332	3.29298	1.87844e-06	0.000295555	0	36.061
DN55718_c0_g4	-9.70332	3.29298	1.87844e-06	0.000295555	0	10.496
DN50366_c0_g1	-9.69126	3.28165	1.96622e-06	0.000306339	0	9.091
DN54430_c0_g4	-9.69126	3.28165	1.96622e-06	0.000306339	0	19.596
DN50212_c1_g1	-9.69126	3.28165	1.96622e-06	0.000306339	0	10.332
DN63517_c2_g5	-9.69126	3.28165	1.96622e-06	0.000306339	0	67.595
DN52342_c1_g1	-9.6791	3.27023	2.05897e-06	0.000313962	0	9.364
DN53558_c1_g2	-9.6791	3.27023	2.05897e-06	0.000313962	0	39.356
DN47773_c0_g1	-9.6791	3.27023	2.05897e-06	0.000313962	0	13.106
DN53311_c0_g2	-9.6791	3.27023	2.05897e-06	0.000313962	0	7.621
DN51266_c0_g1	-9.66684	3.25872	2.05897e-06	0.000313962	0	6.325
DN50788_c0_g3	-9.66684	3.25872	2.05897e-06	0.000313962	0	34.245
DN62019_c0_g1	-9.66684	3.25872	2.05897e-06	0.000313962	0	73.892
DN53996_c1_g3	-9.66684	3.25872	2.05897e-06	0.000313962	0	14.895
DN51029_c0_g3	-9.66684	3.25872	2.05897e-06	0.000313962	0	30.676
DN53742_c0_g1	-9.66684	3.25872	2.05897e-06	0.000313962	0	6.17
DN47671_c0_g1	-9.65447	3.24712	2.15701e-06	0.000326082	0	51.148
DN48396_c0_g3	-9.65447	3.24712	2.15701e-06	0.000326082	0	47.607
DN62662_c0_g3	-9.64199	3.23542	2.26071e-06	0.000339487	0	7.174
DN43668_c0_g1	-9.62941	3.22362	2.37046e-06	0.000352618	0	11.673
DN59177_c0_g1	-9.62941	3.22362	2.37046e-06	0.000352618	0	17.378
DN63624_c1_g8	-9.62941	3.22362	2.37046e-06	0.000352618	0	13.316
DN63572_c1_g1	-9.62941	3.22362	2.37046e-06	0.000352618	0	25.419
DN59591_c1_g4	-9.62941	3.22362	2.37046e-06	0.000352618	0	45.316
DN54449_c0_g1	-9.60391	3.19972	2.60976e-06	0.000380695	0	7.028
DN58880_c0_g1	-9.60391	3.19972	2.60976e-06	0.000380695	0	3.441
DN42720_c0_g1	-9.60391	3.19972	2.60976e-06	0.000380695	0	3.359
DN54005_c0_g1	-9.60391	3.19972	2.60976e-06	0.000380695	0	7.42
DN41570_c0_g1	-9.60391	3.19972	2.60976e-06	0.000380695	0	14.631
DN52012_c0_g1	-9.60391	3.19972	2.60976e-06	0.000380695	0	13.371
DN46404_c0_g1	-9.60391	3.19972	2.60976e-06	0.000380695	0	3.76
DN43011_c0_g1	-9.59098	3.18762	2.74025e-06	0.000393915	0	9.629
DN58454_c0_g1	-9.59098	3.18762	2.74025e-06	0.000393915	0	8.963
DN57263_c2_g3	-9.59098	3.18762	2.74025e-06	0.000393915	0	34.573
DN50453_c0_g1	-9.59098	3.18762	2.74025e-06	0.000393915	0	54.881
DN62840_c0_g6	-9.59098	3.18762	2.74025e-06	0.000393915	0	48.273
DN59760_c0_g1	-9.59098	3.18762	2.74025e-06	0.000393915	0	9.666
DN59231_c1_g2	-9.59098	3.18762	2.74025e-06	0.000393915	0	3.523
DN53335_c0_g1	-9.59098	3.18762	2.74025e-06	0.000393915	0	31.808
DN61261_c1_g7	-9.57794	3.17542	2.74025e-06	0.000393915	0	19.778
DN51745_c0_g6	-9.56479	3.16311	2.87864e-06	0.000404974	0	58.915
DN52050_c0_g4	-9.56479	3.16311	2.87864e-06	0.000404974	0	48.802
DN44304_c0_g1	-9.56479	3.16311	2.87864e-06	0.000404974	0	88.222
DN53514_c0_g3	-9.56479	3.16311	2.87864e-06	0.000404974	0	12.121
DN55733_c0_g1	-9.55151	3.15069	3.02551e-06	0.000419295	0	37.147
DN62600_c0_g12	-9.55151	3.15069	3.02551e-06	0.000419295	0	46.694
DN61695_c0_g2	-9.55151	3.15069	3.02551e-06	0.000419295	0	36.28
DN18591_c0_g1	-9.55151	3.15069	3.02551e-06	0.000419295	0	2.656
DN61111_c0_g4	-9.55151	3.15069	3.02551e-06	0.000419295	0	31.269
DN62909_c2_g13	-9.55151	3.15069	3.02551e-06	0.000419295	0	29.133
DN46442_c0_g1	-9.55151	3.15069	3.02551e-06	0.000419295	0	5.887
DN55651_c0_g1	-9.5381	3.13816	3.18147e-06	0.000437457	0	16.456
DN62909_c2_g12	-9.5381	3.13816	3.18147e-06	0.000437457	0	28.987
DN60399_c0_g9	-9.5381	3.13816	3.18147e-06	0.000437457	0	8.598
DN57939_c2_g1	-9.52458	3.12552	3.34717e-06	0.000456274	0	6.909
DN63664_c0_g1	-9.52458	3.12552	3.34717e-06	0.000456274	0	133.51
DN55168_c1_g3	-9.52458	3.12552	3.34717e-06	0.000456274	0	16.566
DN54203_c1_g2	-9.52458	3.12552	3.34717e-06	0.000456274	0	20.654
DN59661_c0_g11	-9.51092	3.11276	3.52334e-06	0.000476591	0	33.076
DN61695_c0_g8	-9.51092	3.11276	3.52334e-06	0.000476591	0	39.255
DN62909_c2_g8	-9.49713	3.09989	3.71075e-06	0.000493083	0	68.371
DN57209_c0_g4	-9.49713	3.09989	3.71075e-06	0.000493083	0	180.423
DN51862_c0_g2	-9.49713	3.09989	3.71075e-06	0.000493083	0	5.732
DN62555_c0_g2	-9.48321	3.0869	3.71075e-06	0.000493083	0	70.944
DN62713_c0_g1	-9.48321	3.0869	3.71075e-06	0.000493083	0	117.839
DN50587_c0_g7	-9.48321	3.0869	3.71075e-06	0.000493083	0	35.413
DN54298_c0_g5	-9.48321	3.0869	3.71075e-06	0.000493083	0	127.787
DN61588_c1_g12	-9.48321	3.0869	3.71075e-06	0.000493083	0	62.082
DN57755_c0_g1	-9.48321	3.0869	3.71075e-06	0.000493083	0	9.83
DN40212_c0_g1	-9.48321	3.0869	3.71075e-06	0.000493083	0	14.749
DN50495_c0_g1	-9.48321	3.0869	3.71075e-06	0.000493083	0	47.743
DN51314_c0_g1	-9.48321	3.0869	3.71075e-06	0.000493083	0	12.504
DN49464_c1_g1	-9.48321	3.0869	3.71075e-06	0.000493083	0	14.43
DN50354_c0_g1	-9.48321	3.0869	3.71075e-06	0.000493083	0	20.216
DN48994_c0_g1	-9.48321	3.0869	3.71075e-06	0.000493083	0	9.602
DN60563_c1_g3	-9.48321	3.0869	3.71075e-06	0.000493083	0	46.968
DN51436_c0_g1	-9.46916	3.07379	3.91025e-06	0.000511851	0	2.875
DN55369_c1_g2	-9.46916	3.07379	3.91025e-06	0.000511851	0	15.616
DN62640_c0_g1	-9.46916	3.07379	3.91025e-06	0.000511851	0	12.504
DN16592_c0_g1	-9.46916	3.07379	3.91025e-06	0.000511851	0	11.902
DN40677_c0_g1	-9.46916	3.07379	3.91025e-06	0.000511851	0	2.72
DN59480_c1_g4	-9.46916	3.07379	3.91025e-06	0.000511851	0	19.304
DN50192_c0_g1	-9.46916	3.07379	3.91025e-06	0.000511851	0	5.485
DN60746_c0_g3	-9.45496	3.06055	4.12276e-06	0.000531312	0	11.537
DN60916_c0_g1	-9.45496	3.06055	4.12276e-06	0.000531312	0	9.894
DN42852_c0_g1	-9.45496	3.06055	4.12276e-06	0.000531312	0	6.079
DN62973_c2_g9	-9.45496	3.06055	4.12276e-06	0.000531312	0	31.123
DN57661_c0_g8	-9.45496	3.06055	4.12276e-06	0.000531312	0	171.743
DN40230_c0_g2	-9.45496	3.06055	4.12276e-06	0.000531312	0	3.769
DN61423_c0_g1	-9.45496	3.06055	4.12276e-06	0.000531312	0	21.321
DN51220_c0_g2	-9.45496	3.06055	4.12276e-06	0.000531312	0	113.494
DN60532_c0_g13	-9.45496	3.06055	4.12276e-06	0.000531312	0	37.019
DN63072_c0_g2	-9.45496	3.06055	4.12276e-06	0.000531312	0	21.421
DN55935_c1_g4	-9.45496	3.06055	4.12276e-06	0.000531312	0	115.53
DN45336_c0_g1	-9.45496	3.06055	4.12276e-06	0.000531312	0	1.752
DN61588_c1_g10	-9.44063	3.0472	4.34929e-06	0.000552846	0	104.404
DN62051_c0_g2	-9.44063	3.0472	4.34929e-06	0.000552846	0	6.8
DN60000_c1_g1	-9.44063	3.0472	4.34929e-06	0.000552846	0	15.242
DN53309_c0_g2	-9.44063	3.0472	4.34929e-06	0.000552846	0	11.29
DN54898_c0_g2	-9.44063	3.0472	4.34929e-06	0.000552846	0	49.039
DN51745_c0_g1	-9.42615	3.03371	4.59092e-06	0.000575236	0	67.996
DN57774_c0_g6	-9.42615	3.03371	4.59092e-06	0.000575236	0	23.785
DN57588_c2_g3	-9.42615	3.03371	4.59092e-06	0.000575236	0	33.998
DN57515_c0_g4	-9.42615	3.03371	4.59092e-06	0.000575236	0	19.623
DN59385_c0_g14	-9.42615	3.03371	4.59092e-06	0.000575236	0	65.34
DN62394_c0_g10	-9.42615	3.03371	4.59092e-06	0.000575236	0	20.372
DN42142_c0_g2	-9.42615	3.03371	4.59092e-06	0.000575236	0	41.911
DN49836_c0_g2	-9.41153	3.02009	4.84883e-06	0.000599946	0	10.377
DN57444_c0_g1	-9.41153	3.02009	4.84883e-06	0.000599946	0	15.881
DN55376_c0_g10	-9.41153	3.02009	4.84883e-06	0.000599946	0	102.277
DN55214_c0_g7	-9.41153	3.02009	4.84883e-06	0.000599946	0	123.58
DN62460_c1_g3	-9.41153	3.02009	4.84883e-06	0.000599946	0	107.325
DN29071_c0_g1	-9.39675	3.00635	5.12433e-06	0.000623304	0	7.229
DN58972_c0_g2	-9.39675	3.00635	5.12433e-06	0.000623304	0	43.536
DN62020_c0_g13	-9.39675	3.00635	5.12433e-06	0.000623304	0	29.991
DN51167_c0_g1	-9.39675	3.00635	5.12433e-06	0.000623304	0	14.329
DN40962_c0_g1	-9.39675	3.00635	5.12433e-06	0.000623304	0	6.097
DN59091_c0_g8	-9.39675	3.00635	5.12433e-06	0.000623304	0	98.681
DN59995_c2_g1	-9.39675	3.00635	5.12433e-06	0.000623304	0	8.415
DN59383_c0_g1	-9.39675	3.00635	5.12433e-06	0.000623304	0	9.355
DN43079_c0_g1	-9.39675	3.00635	5.12433e-06	0.000623304	0	16.42
DN57259_c0_g1	-9.38182	2.99246	5.12433e-06	0.000623304	0	12.248
DN62455_c0_g1	-9.38182	2.99246	5.12433e-06	0.000623304	0	8.369
DN49131_c1_g5	-9.38182	2.99246	5.12433e-06	0.000623304	0	13.097
DN62542_c1_g2	-9.36674	2.97844	5.41884e-06	0.000648648	0	29.316
DN48577_c0_g2	-9.36674	2.97844	5.41884e-06	0.000648648	0	8.744
DN60597_c2_g2	-9.36674	2.97844	5.41884e-06	0.000648648	0	4.363
DN41875_c0_g1	-9.36674	2.97844	5.41884e-06	0.000648648	0	14.448
DN52131_c0_g2	-9.36674	2.97844	5.41884e-06	0.000648648	0	4.052
DN54836_c2_g5	-9.36674	2.97844	5.41884e-06	0.000648648	0	21.102
DN56706_c0_g4	-9.36674	2.97844	5.41884e-06	0.000648648	0	41.765
DN56915_c2_g6	-9.36674	2.97844	5.41884e-06	0.000648648	0	61.261
DN62553_c0_g7	-9.36674	2.97844	5.41884e-06	0.000648648	0	108.904
DN62909_c2_g2	-9.35149	2.96428	5.73388e-06	0.000674614	0	23.958
DN57185_c1_g2	-9.35149	2.96428	5.73388e-06	0.000674614	0	15.133
DN57462_c0_g3	-9.35149	2.96428	5.73388e-06	0.000674614	0	7.493
DN59385_c0_g13	-9.35149	2.96428	5.73388e-06	0.000674614	0	42.003
DN42751_c0_g1	-9.35149	2.96428	5.73388e-06	0.000674614	0	9.465
DN24134_c0_g1	-9.35149	2.96428	5.73388e-06	0.000674614	0	9.921
DN55359_c6_g1	-9.35149	2.96428	5.73388e-06	0.000674614	0	8.26
DN58290_c0_g2	-9.35149	2.96428	5.73388e-06	0.000674614	0	4.308
DN59661_c0_g10	-9.35149	2.96428	5.73388e-06	0.000674614	0	13.627
DN58398_c4_g1	-9.35149	2.96428	5.73388e-06	0.000674614	0	8.698
DN57661_c0_g10	-9.33609	2.94997	6.07117e-06	0.000702794	0	159.86
DN63611_c5_g5	-9.33609	2.94997	6.07117e-06	0.000702794	0	20.289
DN63537_c4_g3	-9.33609	2.94997	6.07117e-06	0.000702794	0	19.897
DN59311_c5_g5	-9.33609	2.94997	6.07117e-06	0.000702794	0	64.382
DN47630_c0_g2	-9.33609	2.94997	6.07117e-06	0.000702794	0	4.801
DN59032_c1_g5	-9.33609	2.94997	6.07117e-06	0.000702794	0	39.31
DN57588_c2_g4	-9.33609	2.94997	6.07117e-06	0.000702794	0	44.439
DN60254_c1_g1	-9.33609	2.94997	6.07117e-06	0.000702794	0	4.582
DN62017_c2_g9	-9.32052	2.93552	6.43255e-06	0.000733352	0	33.651
DN27596_c0_g1	-9.32052	2.93552	6.43255e-06	0.000733352	0	103.674
DN50473_c0_g1	-9.32052	2.93552	6.43255e-06	0.000733352	0	4.445
DN63664_c0_g6	-9.32052	2.93552	6.43255e-06	0.000733352	0	43.134
DN59385_c0_g7	-9.32052	2.93552	6.43255e-06	0.000733352	0	108.1
DN61695_c0_g6	-9.32052	2.93552	6.43255e-06	0.000733352	0	29.261
DN58161_c0_g4	-9.30477	2.92091	6.82005e-06	0.000766478	0	39.118
DN62445_c0_g2	-9.30477	2.92091	6.82005e-06	0.000766478	0	38.206
DN46888_c0_g1	-9.30477	2.92091	6.82005e-06	0.000766478	0	5.403
DN39177_c0_g2	-9.30477	2.92091	6.82005e-06	0.000766478	0	24.835
DN59844_c2_g2	-9.30477	2.92091	6.82005e-06	0.000766478	0	22.27
DN49948_c0_g7	-9.30477	2.92091	6.82005e-06	0.000766478	0	62.675
DN44919_c0_g1	-9.30477	2.92091	6.82005e-06	0.000766478	0	13.9
DN42015_c1_g2	-9.28886	2.90616	7.23591e-06	0.000799576	0	7.877
DN53327_c0_g2	-9.28886	2.90616	7.23591e-06	0.000799576	0	10.533
DN45162_c0_g1	-9.28886	2.90616	7.23591e-06	0.000799576	0	6.206
DN55592_c2_g11	-9.28886	2.90616	7.23591e-06	0.000799576	0	32.41
DN62555_c0_g1	-9.28886	2.90616	7.23591e-06	0.000799576	0	77.434
DN55842_c0_g1	-9.28886	2.90616	7.23591e-06	0.000799576	0	7.393
DN50264_c0_g1	-9.27276	2.89125	7.23591e-06	0.000799576	0	3.587
DN53964_c0_g6	-9.27276	2.89125	7.23591e-06	0.000799576	0	10.158
DN61215_c1_g1	-9.27276	2.89125	7.23591e-06	0.000799576	0	37.886
DN62766_c1_g3	-9.27276	2.89125	7.23591e-06	0.000799576	0	23.949
DN47788_c0_g1	-9.27276	2.89125	7.23591e-06	0.000799576	0	12.422
DN62840_c0_g10	-9.27276	2.89125	7.23591e-06	0.000799576	0	37.357
DN59848_c0_g8	-9.27276	2.89125	7.23591e-06	0.000799576	0	126.135
DN59452_c0_g4	-9.27276	2.89125	7.23591e-06	0.000799576	0	15.607
DN43203_c0_g1	-9.25649	2.87618	7.68257e-06	0.000838386	0	19.45
DN58972_c0_g5	-9.25649	2.87618	7.68257e-06	0.000838386	0	23.201
DN58108_c0_g3	-9.25649	2.87618	7.68257e-06	0.000838386	0	16.821
DN37893_c0_g1	-9.25649	2.87618	7.68257e-06	0.000838386	0	7.959
DN57462_c1_g2	-9.25649	2.87618	7.68257e-06	0.000838386	0	12.321
DN56960_c1_g2	-9.25649	2.87618	7.68257e-06	0.000838386	0	6.48
DN62713_c0_g13	-9.24003	2.86094	8.16273e-06	0.000871538	0	92.384
DN60703_c0_g3	-9.24003	2.86094	8.16273e-06	0.000871538	0	21.494
DN51780_c0_g1	-9.24003	2.86094	8.16273e-06	0.000871538	0	40.761
DN56763_c0_g1	-9.24003	2.86094	8.16273e-06	0.000871538	0	8.36
DN61588_c1_g2	-9.24003	2.86094	8.16273e-06	0.000871538	0	61.726
DN29428_c0_g1	-9.24003	2.86094	8.16273e-06	0.000871538	0	32.164
DN48497_c0_g1	-9.24003	2.86094	8.16273e-06	0.000871538	0	2.848
DN49576_c0_g1	-9.24003	2.86094	8.16273e-06	0.000871538	0	11.655
DN42335_c0_g1	-9.24003	2.86094	8.16273e-06	0.000871538	0	12.586
DN33808_c0_g1	-9.24003	2.86094	8.16273e-06	0.000871538	0	5.631
DN57462_c0_g1	-9.22338	2.84554	8.67936e-06	0.000915571	0	7.229
DN42302_c0_g1	-9.22338	2.84554	8.67936e-06	0.000915571	0	3.906
DN45982_c0_g1	-9.22338	2.84554	8.67936e-06	0.000915571	0	4.655
DN49948_c0_g1	-9.22338	2.84554	8.67936e-06	0.000915571	0	159.54
DN51298_c0_g1	-9.22338	2.84554	8.67936e-06	0.000915571	0	4.965
DN52488_c0_g2	-9.22338	2.84554	8.67936e-06	0.000915571	0	25.51
DN57679_c1_g5	-9.22338	2.84554	8.67936e-06	0.000915571	0	9.72
DN51687_c0_g2	-9.20653	2.82997	9.23573e-06	0.000958909	0	11.683
DN62843_c0_g1	-9.20653	2.82997	9.23573e-06	0.000958909	0	15.169
DN39177_c0_g1	-9.20653	2.82997	9.23573e-06	0.000958909	0	18.674
DN52182_c0_g1	-9.20653	2.82997	9.23573e-06	0.000958909	0	11.874
DN41514_c0_g2	-9.20653	2.82997	9.23573e-06	0.000958909	0	12.312
DN61812_c1_g2	-9.20653	2.82997	9.23573e-06	0.000958909	0	59.745
DN54039_c0_g2	-9.20653	2.82997	9.23573e-06	0.000958909	0	6.352
DN63272_c0_g2	-9.20653	2.82997	9.23573e-06	0.000958909	0	67.768
DN52294_c1_g3	-9.20653	2.82997	9.23573e-06	0.000958909	0	9.008
DN55848_c0_g1	-10.1928	3.75264	3.60759e-07	7.93043e-05	0	7.226
DN43571_c0_g1	-9.86449	3.43923	1.07448e-06	0.000175256	0	8.437
DN54871_c3_g1	-9.54016	3.13231	3.02551e-06	0.000373033	0	3.322
DN62601_c2_g1	-9.2803	2.88862	7.23591e-06	0.00069234	0	3.153
DN62521_c1_g11	-9.2117	2.82465	8.67936e-06	0.000790017	0	6.109

## Sheet: BS vs AS
id	logFC	logCPM	PValue	FDR	BS	AS
DN61355_c0_g3	-16.5331	10.3197	1.65591e-16	1.68436e-12	395.285	0
DN46747_c0_g1	-15.5895	9.37795	4.34642e-15	1.79233e-11	487.564	0
DN62016_c0_g1	-15.2161	9.00581	1.58173e-14	5.02783e-11	235.474	0
DN62049_c1_g1	-14.805	8.59634	6.55858e-14	1.38985e-10	357.965	0
DN57111_c0_g1	-14.547	8.33976	1.59983e-13	2.76682e-10	129.949	0
DN48078_c0_g1	-14.5445	8.3372	1.61392e-13	2.76682e-10	494.701	0
DN60100_c0_g3	-14.399	8.19265	2.66596e-13	4.06667e-10	215.837	0
DN62553_c0_g5	-14.3077	8.10187	3.65848e-13	5.22762e-10	1264.6	0
DN55976_c0_g3	-14.1782	7.97325	5.72319e-13	7.21676e-10	378.135	0
DN62553_c0_g8	-14.1244	7.91987	6.89738e-13	8.41905e-10	658.15	0
DN59848_c0_g1	-14.0582	7.85423	8.66483e-13	1.01696e-09	163.846	0
DN55168_c1_g5	-14.0526	7.84858	8.83718e-13	1.02927e-09	331.092	0
DN63389_c4_g5	-13.9138	7.71098	1.42605e-12	1.55154e-09	644.866	0
DN61377_c0_g2	-13.8686	7.66613	1.66408e-12	1.71555e-09	163.38	0
DN58657_c6_g1	-13.5668	7.36737	4.71784e-12	4.12755e-09	692.298	0
DN54661_c0_g1	-13.3669	7.16975	9.4095e-12	7.59615e-09	273.259	0
DN49588_c0_g1	-13.34	7.14314	1.03151e-11	8.24006e-09	134.677	0
DN61588_c1_g6	-13.3143	7.11773	1.1281e-11	8.82676e-09	505.926	0
DN58850_c0_g1	-13.3099	7.11345	1.14209e-11	8.89068e-09	96.823	0
DN44879_c0_g1	-13.3038	7.10744	1.16589e-11	9.0106e-09	224.843	0
DN56142_c0_g3	-13.2433	7.0477	1.43977e-11	1.08215e-08	62.561	0
DN62553_c0_g1	-12.9287	6.73768	4.25451e-11	2.7537e-08	272.001	0
DN62394_c0_g18	-12.9059	6.71526	4.58823e-11	2.90481e-08	276.668	0
DN52964_c3_g1	-12.8955	6.70506	4.76684e-11	3.00541e-08	258.945	0
DN61355_c0_g5	-12.8792	6.68904	5.0367e-11	3.14952e-08	225.347	0
DN61644_c1_g3	-12.8232	6.63393	6.10219e-11	3.56726e-08	221.305	0
DN37394_c0_g1	-12.8073	6.6183	6.42825e-11	3.65971e-08	123.018	0
DN53869_c0_g1	-12.7263	6.53882	8.51397e-11	4.52626e-08	34.895	0
DN53413_c4_g6	-12.6868	6.49999	9.76569e-11	5.05091e-08	412.268	0
DN60406_c0_g1	-12.6239	6.43834	1.20848e-10	6.06534e-08	54.341	0
DN23995_c0_g1	-12.5641	6.37966	1.48907e-10	7.23558e-08	581.954	0
DN58860_c2_g2	-12.5212	6.33769	1.7241e-10	8.19496e-08	46.86	0
DN49563_c0_g1	-12.3828	6.2023	2.77276e-10	1.24429e-07	101.673	0
DN61436_c0_g1	-12.3646	6.18445	2.95217e-10	1.31322e-07	101.384	0
DN62840_c0_g7	-12.3579	6.1779	2.99918e-10	1.33025e-07	155.206	0
DN57035_c1_g8	-12.3342	6.15474	3.27438e-10	1.41931e-07	145.849	0
DN62703_c3_g3	-12.3325	6.15307	3.27438e-10	1.41931e-07	44.046	0
DN62840_c0_g4	-12.329	6.14973	3.32762e-10	1.43019e-07	68.105	0
DN55709_c1_g4	-12.3273	6.14806	3.35463e-10	1.43373e-07	361.168	0
DN52007_c0_g1	-12.3256	6.14638	3.35463e-10	1.43373e-07	142.158	0
DN47217_c0_g3	-12.3031	6.12441	3.63973e-10	1.52566e-07	453.065	0
DN47159_c1_g1	-12.2891	6.11072	3.82477e-10	1.58579e-07	69.287	0
DN55109_c0_g1	-12.2696	6.09168	4.08936e-10	1.67277e-07	55.141	0
DN62608_c1_g1	-12.2334	6.05641	4.60732e-10	1.84992e-07	71.903	0
DN59298_c0_g2	-12.2334	6.05641	4.60732e-10	1.84992e-07	79.788	0
DN53087_c0_g1	-12.2242	6.04745	4.76953e-10	1.90503e-07	31.143	0
DN47257_c0_g1	-12.1389	5.96424	6.34738e-10	2.41512e-07	55.378	0
DN62973_c2_g2	-12.0952	5.92174	7.36919e-10	2.73569e-07	127.113	0
DN59178_c0_g6	-12.0708	5.89801	8.03069e-10	2.93134e-07	244.769	0
DN59787_c1_g8	-12.0667	5.89402	8.10851e-10	2.95268e-07	192.884	0
DN56143_c1_g1	-12.0544	5.88198	8.51144e-10	3.07737e-07	35.459	0
DN55854_c0_g1	-12.0293	5.85758	9.29903e-10	3.27672e-07	39.562	0
DN63020_c0_g9	-12.0102	5.83901	9.87288e-10	3.44708e-07	75.182	0
DN58657_c5_g1	-12.0059	5.83485	1.00735e-09	3.50112e-07	240.301	0
DN63272_c0_g15	-12.0016	5.83068	1.01757e-09	3.51262e-07	107.377	0
DN57258_c0_g1	-12.0016	5.83068	1.01757e-09	3.51262e-07	54.173	0
DN54690_c1_g4	-11.9994	5.82859	1.02791e-09	3.54031e-07	183.154	0
DN58181_c0_g4	-11.9778	5.80751	1.10394e-09	3.72646e-07	44.664	0
DN52462_c0_g3	-11.9646	5.79471	1.15042e-09	3.85774e-07	111.335	0
DN51473_c0_g2	-11.9535	5.78396	1.19926e-09	3.97782e-07	36.108	0
DN61352_c0_g3	-11.8876	5.71997	1.5006e-09	4.83032e-07	344.17	0
DN60444_c1_g16	-11.8427	5.67644	1.75258e-09	5.54779e-07	59.213	0
DN63527_c4_g7	-11.8258	5.66006	1.85469e-09	5.77515e-07	176.413	0
DN63272_c0_g12	-11.8013	5.63634	2.0099e-09	6.18276e-07	111.358	0
DN61377_c0_g4	-11.7174	5.55515	2.67482e-09	7.90922e-07	333.761	0
DN59178_c0_g3	-11.6722	5.51146	3.10542e-09	9.02505e-07	122.941	0
DN60152_c1_g2	-11.6641	5.50361	3.22577e-09	9.30393e-07	13.192	0
DN57045_c2_g4	-11.6614	5.50098	3.22577e-09	9.30393e-07	50.65	0
DN60067_c1_g7	-11.6477	5.48778	3.39507e-09	9.70054e-07	75.349	0
DN60236_c0_g2	-11.645	5.48512	3.43904e-09	9.78953e-07	27.963	0
DN58875_c0_g9	-11.6422	5.48246	3.43904e-09	9.78953e-07	81.702	0
DN58657_c6_g3	-11.6367	5.47712	3.52907e-09	9.97138e-07	667.842	0
DN59385_c0_g19	-11.6367	5.47712	3.52907e-09	9.97138e-07	133.32	0
DN51220_c0_g3	-11.586	5.42819	4.18845e-09	1.15354e-06	244.487	0
DN40843_c0_g1	-11.5744	5.41708	4.36103e-09	1.1946e-06	134.563	0
DN54298_c0_g1	-11.5511	5.39461	4.73251e-09	1.278e-06	50.52	0
DN51635_c0_g3	-11.5003	5.34564	5.59611e-09	1.47468e-06	68.646	0
DN53104_c0_g1	-11.4157	5.26427	7.49741e-09	1.91613e-06	23.983	0
DN60862_c0_g6	-11.4093	5.25805	7.61135e-09	1.93876e-06	130.62	0
DN45759_c0_g2	-11.393	5.24239	8.08841e-09	2.04322e-06	59.999	0
DN57602_c0_g1	-11.3086	5.16141	1.07352e-08	2.63336e-06	15.846	0
DN65139_c0_g1	-11.2911	5.14465	1.14579e-08	2.78378e-06	50.352	0
DN60549_c1_g5	-11.2663	5.12085	1.24451e-08	2.9856e-06	81.45	0
DN53273_c2_g7	-11.2447	5.10013	1.33091e-08	3.18285e-06	20.505	0
DN63474_c2_g2	-11.2337	5.08965	1.3768e-08	3.27208e-06	49.079	0
DN62843_c1_g2	-11.2116	5.06847	1.50009e-08	3.54303e-06	84.043	0
DN62129_c0_g1	-11.2041	5.06134	1.52632e-08	3.58831e-06	16.616	0
DN55208_c0_g2	-11.1967	5.05417	1.5531e-08	3.63493e-06	14.634	0
DN61514_c0_g1	-11.1816	5.03973	1.63688e-08	3.80137e-06	52.137	0
DN61628_c1_g1	-11.1778	5.0361	1.66601e-08	3.85727e-06	17.592	0
DN62635_c0_g3	-11.1547	5.0141	1.78891e-08	4.07992e-06	23.434	0
DN60532_c0_g2	-11.1116	4.97286	2.06902e-08	4.64243e-06	48.858	0
DN63625_c8_g2	-11.0834	4.94599	2.31411e-08	5.08028e-06	11.721	0
DN62394_c0_g17	-11.0834	4.94599	2.31411e-08	5.08028e-06	63.408	0
DN63501_c0_g5	-11.0793	4.94211	2.31411e-08	5.08028e-06	76.089	0
DN57529_c0_g1	-11.0084	4.87446	2.97587e-08	6.33262e-06	11.431	0
DN56555_c0_g1	-11.0084	4.87446	2.97587e-08	6.33262e-06	16.037	0
DN55376_c0_g3	-10.9998	4.86629	3.03562e-08	6.44181e-06	79.673	0
DN59167_c0_g8	-10.9781	4.84565	3.28952e-08	6.90379e-06	26.194	0
DN55436_c1_g5	-10.9693	4.83731	3.35693e-08	7.0163e-06	13.421	0
DN62840_c0_g9	-10.9649	4.83312	3.426e-08	7.15088e-06	64.994	0
DN53855_c0_g3	-10.9517	4.82048	3.56933e-08	7.4095e-06	38.639	0
DN61352_c0_g6	-10.9382	4.80772	3.71992e-08	7.63896e-06	61.943	0
DN55935_c1_g5	-10.9382	4.80772	3.71992e-08	7.63896e-06	114.561	0
DN57603_c1_g2	-10.9202	4.79054	3.96037e-08	8.08917e-06	37.068	0
DN52007_c0_g3	-10.9156	4.78621	4.04463e-08	8.22823e-06	144.682	0
DN61588_c1_g9	-10.8926	4.76436	4.31064e-08	8.6998e-06	134.799	0
DN60532_c0_g8	-10.8455	4.71964	5.12958e-08	1.01776e-05	102.764	0
DN52014_c0_g2	-10.8359	4.71052	5.2446e-08	1.03519e-05	14.954	0
DN60768_c0_g2	-10.8262	4.70135	5.48405e-08	1.07966e-05	14.039	0
DN62394_c0_g11	-10.8164	4.69211	5.60868e-08	1.09153e-05	197.04	0
DN59848_c0_g4	-10.8164	4.69211	5.60868e-08	1.09153e-05	58.207	0
DN59348_c0_g5	-10.8116	4.68747	5.73674e-08	1.11361e-05	60.96	0
DN51974_c0_g1	-10.8017	4.67815	5.86831e-08	1.1377e-05	32.455	0
DN37222_c0_g2	-10.7868	4.66404	6.1425e-08	1.18334e-05	193.197	0
DN54734_c2_g3	-10.7718	4.6498	6.58319e-08	1.26028e-05	17.509	0
DN55976_c0_g2	-10.7617	4.64022	6.73846e-08	1.28517e-05	101.269	0
DN45614_c0_g1	-10.736	4.61599	7.40516e-08	1.40181e-05	21.138	0
DN62553_c0_g10	-10.7309	4.61109	7.40516e-08	1.40181e-05	62.447	0
DN59968_c2_g6	-10.71	4.59134	7.95757e-08	1.50079e-05	108.864	0
DN55694_c0_g1	-10.6834	4.56625	8.77312e-08	1.62252e-05	30.869	0
DN54495_c0_g2	-10.6834	4.56625	8.77312e-08	1.62252e-05	38.182	0
DN42707_c0_g1	-10.6727	4.55609	8.99245e-08	1.65306e-05	30.953	0
DN62553_c0_g6	-10.6672	4.55099	9.21839e-08	1.69052e-05	294.916	0
DN54587_c0_g1	-10.6672	4.55099	9.21839e-08	1.69052e-05	11.294	0
DN63072_c0_g5	-10.6288	4.51471	1.04558e-07	1.88349e-05	45.38	0
DN47345_c0_g1	-10.6232	4.50945	1.07267e-07	1.92547e-05	358.118	0
DN62016_c0_g3	-10.612	4.49887	1.1006e-07	1.97097e-05	149.105	0
DN23876_c0_g1	-10.612	4.49887	1.1006e-07	1.97097e-05	40.02	0
DN54203_c1_g3	-10.6064	4.49355	1.12941e-07	2.00842e-05	57.635	0
DN51220_c1_g4	-10.6064	4.49355	1.12941e-07	2.00842e-05	55.912	0
DN63389_c4_g4	-10.595	4.48286	1.1898e-07	2.08903e-05	101.162	0
DN63389_c4_g3	-10.5836	4.47208	1.22145e-07	2.14212e-05	153.703	0
DN63389_c4_g1	-10.5662	4.45575	1.28782e-07	2.23539e-05	173.911	0
DN59480_c1_g1	-10.5546	4.44477	1.35856e-07	2.33167e-05	18.134	0
DN37222_c0_g1	-10.5546	4.44477	1.35856e-07	2.33167e-05	115.293	0
DN59848_c0_g6	-10.5546	4.44477	1.35856e-07	2.33167e-05	48.537	0
DN43707_c0_g2	-10.5487	4.43924	1.35856e-07	2.33167e-05	160.124	0
DN54298_c0_g3	-10.5487	4.43924	1.35856e-07	2.33167e-05	174.003	0
DN51745_c0_g5	-10.5249	4.41692	1.47364e-07	2.50382e-05	62.355	0
DN60401_c0_g4	-10.5008	4.39424	1.60061e-07	2.6837e-05	26.103	0
DN57428_c0_g3	-10.4886	4.38276	1.69258e-07	2.81624e-05	147.176	0
DN62394_c0_g16	-10.4763	4.37119	1.74094e-07	2.881e-05	73.725	0
DN55592_c2_g14	-10.4576	4.35365	1.84273e-07	3.01672e-05	201.417	0
DN46920_c0_g6	-10.4513	4.34775	1.8963e-07	3.08785e-05	87.886	0
DN58728_c0_g1	-10.4387	4.33589	1.95175e-07	3.15458e-05	26.286	0
DN61682_c0_g3	-10.4387	4.33589	1.95175e-07	3.15458e-05	46.806	0
DN61588_c1_g4	-10.4323	4.32992	2.00915e-07	3.24049e-05	64.368	0
DN63389_c4_g6	-10.4195	4.3179	2.13016e-07	3.40685e-05	134.212	0
DN62373_c0_g14	-10.4	4.29969	2.26002e-07	3.59945e-05	60.792	0
DN63389_c4_g7	-10.4	4.29969	2.26002e-07	3.59945e-05	156.677	0
DN56143_c0_g1	-10.3671	4.26879	2.4731e-07	3.8941e-05	46.296	0
DN62017_c2_g4	-10.3671	4.26879	2.4731e-07	3.8941e-05	107.027	0
DN54011_c3_g1	-10.3604	4.26253	2.54943e-07	3.99368e-05	25.348	0
DN41591_c0_g2	-10.3604	4.26253	2.54943e-07	3.99368e-05	33.881	0
DN63646_c2_g7	-10.3264	4.2308	2.88447e-07	4.43207e-05	66.694	0
DN55937_c0_g1	-10.3196	4.22437	2.97634e-07	4.53214e-05	24.6	0
DN62460_c1_g2	-10.3127	4.21791	2.97634e-07	4.53214e-05	160.902	0
DN62840_c0_g8	-10.3057	4.21142	3.07173e-07	4.65418e-05	24.212	0
DN62017_c2_g14	-10.2987	4.20489	3.17082e-07	4.79955e-05	69.867	0
DN63272_c0_g4	-10.2776	4.18515	3.38075e-07	5.05711e-05	75.723	0
DN63655_c3_g12	-10.2705	4.1785	3.49196e-07	5.21324e-05	21.184	0
DN52488_c0_g3	-10.2561	4.16512	3.60759e-07	5.34403e-05	14.725	0
DN56726_c1_g3	-10.2416	4.1516	3.85294e-07	5.64175e-05	205.863	0
DN60152_c1_g3	-10.2416	4.1516	3.85294e-07	5.64175e-05	7.214	0
DN62843_c1_g4	-10.227	4.13796	3.98311e-07	5.82676e-05	51.824	0
DN41535_c0_g2	-10.1973	4.11027	4.40652e-07	6.35476e-05	198.741	0
DN59299_c0_g7	-10.1746	4.08913	4.71895e-07	6.70394e-05	107.537	0
DN61247_c0_g1	-10.1592	4.07486	5.05834e-07	7.13296e-05	36.779	0
DN63020_c0_g11	-10.1592	4.07486	5.05834e-07	7.13296e-05	17.653	0
DN62909_c2_g14	-10.1437	4.06045	5.23899e-07	7.33348e-05	34.331	0
DN59967_c0_g9	-10.1437	4.06045	5.23899e-07	7.33348e-05	36.626	0
DN55935_c1_g3	-10.1359	4.05319	5.42745e-07	7.5695e-05	69.47	0
DN60974_c0_g1	-10.1281	4.04589	5.42745e-07	7.5695e-05	2.669	0
DN42764_c0_g2	-10.1281	4.04589	5.42745e-07	7.5695e-05	15.61	0
DN55592_c2_g6	-10.1202	4.03855	5.62409e-07	7.78682e-05	34.605	0
DN63272_c0_g6	-10.0636	3.98607	6.74578e-07	9.16519e-05	133.64	0
DN62157_c1_g1	-10.0471	3.97071	7.26853e-07	9.71963e-05	19.629	0
DN63517_c2_g1	-10.0471	3.97071	7.26853e-07	9.71963e-05	165.134	0
DN55160_c0_g1	-10.0219	3.94735	7.84065e-07	0.000104298	7.405	0
DN57461_c0_g3	-10.0134	3.93947	8.14692e-07	0.000107529	11.568	0
DN63655_c3_g3	-10.0134	3.93947	8.14692e-07	0.000107529	34.117	0
DN63517_c2_g14	-10.0048	3.93155	8.14692e-07	0.000107529	46.608	0
DN25049_c0_g1	-9.98754	3.91558	8.80368e-07	0.000114905	4.568	0
DN50961_c0_g8	-9.97883	3.90752	9.15583e-07	0.000118087	22.808	0
DN62553_c0_g3	-9.97883	3.90752	9.15583e-07	0.000118087	219.688	0
DN52728_c0_g1	-9.97007	3.89942	9.15583e-07	0.000118087	6.901	0
DN45737_c0_g2	-9.97007	3.89942	9.15583e-07	0.000118087	22.45	0
DN61812_c0_g1	-9.96125	3.89127	9.52502e-07	0.000122538	54.707	0
DN63272_c0_g17	-9.95238	3.88307	9.91221e-07	0.00012709	24.982	0
DN56265_c0_g4	-9.94346	3.87483	9.91221e-07	0.00012709	40.309	0
DN62944_c2_g2	-9.94346	3.87483	9.91221e-07	0.00012709	19.079	0
DN63527_c4_g2	-9.94346	3.87483	9.91221e-07	0.00012709	29.679	0
DN29996_c0_g2	-9.93448	3.86653	1.03185e-06	0.000130978	89.343	0
DN56726_c1_g1	-9.93448	3.86653	1.03185e-06	0.000130978	155.106	0
DN62394_c0_g6	-9.92544	3.85819	1.07448e-06	0.000135265	149.105	0
DN59661_c0_g7	-9.91635	3.84979	1.11925e-06	0.000139863	20.559	0
DN10356_c0_g1	-9.91635	3.84979	1.11925e-06	0.000139863	15.198	0
DN63527_c2_g1	-9.9072	3.84134	1.11925e-06	0.000139863	83.623	0
DN52079_c0_g4	-9.89799	3.83285	1.16628e-06	0.000145501	64.75	0
DN47983_c1_g1	-9.89799	3.83285	1.16628e-06	0.000145501	6.802	0
DN57755_c1_g5	-9.88872	3.8243	1.2157e-06	0.000150926	12.636	0
DN52919_c0_g1	-9.88872	3.8243	1.2157e-06	0.000150926	16.037	0
DN63176_c1_g13	-9.88872	3.8243	1.2157e-06	0.000150926	22.481	0
DN60100_c0_g2	-9.87001	3.80704	1.26765e-06	0.000156358	109.772	0
DN61812_c1_g17	-9.87001	3.80704	1.26765e-06	0.000156358	73.024	0
DN62553_c0_g4	-9.85105	3.78957	1.37978e-06	0.000168959	68.189	0
DN60549_c1_g8	-9.85105	3.78957	1.37978e-06	0.000168959	24.532	0
DN18545_c0_g1	-9.84147	3.78075	1.37978e-06	0.000168959	27.696	0
DN54430_c0_g3	-9.84147	3.78075	1.37978e-06	0.000168959	20.521	0
DN56915_c2_g4	-9.83183	3.77187	1.4403e-06	0.000175245	28.429	0
DN63066_c0_g1	-9.83183	3.77187	1.4403e-06	0.000175245	13.284	0
DN45689_c0_g1	-9.82213	3.76294	1.50403e-06	0.000182272	7.077	0
DN29407_c0_g1	-9.80252	3.7449	1.57118e-06	0.000189506	36.748	0
DN58282_c0_g5	-9.80252	3.7449	1.57118e-06	0.000189506	74.724	0
DN55709_c1_g3	-9.80252	3.7449	1.57118e-06	0.000189506	57.597	0
DN54336_c3_g3	-9.80252	3.7449	1.57118e-06	0.000189506	21.588	0
DN50911_c0_g1	-9.80252	3.7449	1.57118e-06	0.000189506	7.122	0
DN50049_c0_g6	-9.79261	3.7358	1.64195e-06	0.000196643	19.766	0
DN55592_c2_g8	-9.78264	3.72663	1.71658e-06	0.000203347	131.154	0
DN61355_c0_g2	-9.78264	3.72663	1.71658e-06	0.000203347	156.738	0
DN52788_c0_g2	-9.76249	3.70811	1.79533e-06	0.000211036	109.848	0
DN43146_c0_g1	-9.76249	3.70811	1.79533e-06	0.000211036	13.78	0
DN55650_c0_g1	-9.7523	3.69876	1.87844e-06	0.000220298	32.874	0
DN57755_c1_g2	-9.74205	3.68934	1.96622e-06	0.000227101	20.452	0
DN59591_c1_g8	-9.74205	3.68934	1.96622e-06	0.000227101	18.942	0
DN57679_c1_g18	-9.74205	3.68934	1.96622e-06	0.000227101	17.341	0
DN27596_c0_g2	-9.74205	3.68934	1.96622e-06	0.000227101	138.086	0
DN58885_c0_g8	-9.73172	3.67986	1.96622e-06	0.000227101	38.807	0
DN44547_c0_g1	-9.73172	3.67986	1.96622e-06	0.000227101	141.556	0
DN51771_c0_g1	-9.73172	3.67986	1.96622e-06	0.000227101	6.665	0
DN40480_c0_g1	-9.73172	3.67986	1.96622e-06	0.000227101	5.338	0
DN57130_c0_g2	-9.72131	3.67032	2.05897e-06	0.000236381	36.908	0
DN62040_c1_g4	-9.71083	3.66071	2.15701e-06	0.000246156	37.579	0
DN55709_c1_g1	-9.71083	3.66071	2.15701e-06	0.000246156	143.897	0
DN63474_c2_g9	-9.70028	3.65103	2.26071e-06	0.000257019	54.539	0
DN121989_c0_g1	-9.70028	3.65103	2.26071e-06	0.000257019	8.121	0
DN56293_c0_g3	-9.70028	3.65103	2.26071e-06	0.000257019	26.431	0
DN61377_c0_g5	-9.68964	3.64128	2.26071e-06	0.000257019	47.76	0
DN56265_c0_g3	-9.68964	3.64128	2.26071e-06	0.000257019	18.95	0
DN77015_c0_g1	-9.67893	3.63147	2.37046e-06	0.000266527	7.732	0
DN61578_c2_g1	-9.67893	3.63147	2.37046e-06	0.000266527	25.737	0
DN51220_c0_g4	-9.67893	3.63147	2.37046e-06	0.000266527	74.045	0
DN52079_c0_g5	-9.66813	3.62159	2.48666e-06	0.000277547	36.085	0
DN36994_c0_g1	-9.66813	3.62159	2.48666e-06	0.000277547	9.09	0
DN52605_c0_g1	-9.65726	3.61163	2.60976e-06	0.000290014	6.566	0
DN60100_c0_g1	-9.65726	3.61163	2.60976e-06	0.000290014	83.242	0
DN46944_c0_g2	-9.65726	3.61163	2.60976e-06	0.000290014	36.672	0
DN54889_c0_g4	-9.6463	3.6016	2.60976e-06	0.000290014	31.852	0
DN62553_c0_g12	-9.6463	3.6016	2.60976e-06	0.000290014	178.167	0
DN63501_c0_g4	-9.63526	3.5915	2.74025e-06	0.000302751	50.787	0
DN56539_c0_g11	-9.62413	3.58133	2.87864e-06	0.000315528	21.924	0
DN48386_c0_g1	-9.61292	3.57108	2.87864e-06	0.000315528	13.65	0
DN62961_c1_g3	-9.59023	3.55035	3.18147e-06	0.000344758	41.713	0
DN48067_c0_g1	-9.57875	3.53987	3.34717e-06	0.000360156	98.478	0
DN62973_c2_g12	-9.57875	3.53987	3.34717e-06	0.000360156	34.582	0
DN54623_c0_g8	-9.56718	3.52931	3.34717e-06	0.000360156	50.741	0
DN60549_c1_g10	-9.55551	3.51867	3.52334e-06	0.000375405	30.861	0
DN59372_c0_g1	-9.55551	3.51867	3.52334e-06	0.000375405	11.202	0
DN61496_c1_g1	-9.55551	3.51867	3.52334e-06	0.000375405	110.725	0
DN58852_c1_g1	-9.54375	3.50794	3.71075e-06	0.000391275	28.436	0
DN59591_c1_g6	-9.54375	3.50794	3.71075e-06	0.000391275	11.057	0
DN42376_c0_g1	-9.53189	3.49713	3.91025e-06	0.000411174	40.889	0
DN47298_c1_g2	-9.51993	3.48624	3.91025e-06	0.000411174	6.665	0
DN47473_c0_g2	-9.51993	3.48624	3.91025e-06	0.000411174	19.613	0
DN62394_c0_g8	-9.51993	3.48624	3.91025e-06	0.000411174	30.129	0
DN50366_c0_g1	-9.50788	3.47526	4.12276e-06	0.000428501	7.595	0
DN54430_c0_g4	-9.50788	3.47526	4.12276e-06	0.000428501	16.372	0
DN63517_c2_g5	-9.50788	3.47526	4.12276e-06	0.000428501	56.476	0
DN52342_c1_g1	-9.49572	3.46419	4.34929e-06	0.000447171	7.824	0
DN47773_c0_g1	-9.49572	3.46419	4.34929e-06	0.000447171	10.95	0
DN50788_c0_g3	-9.48346	3.45303	4.34929e-06	0.000447171	28.612	0
DN53996_c1_g3	-9.48346	3.45303	4.34929e-06	0.000447171	12.445	0
DN51029_c0_g3	-9.48346	3.45303	4.34929e-06	0.000447171	25.63	0
DN53742_c0_g1	-9.48346	3.45303	4.34929e-06	0.000447171	5.155	0
DN48396_c0_g3	-9.47109	3.44178	4.59092e-06	0.000471378	39.776	0
DN43668_c0_g1	-9.44604	3.41901	5.12433e-06	0.000519505	9.753	0
DN59591_c1_g4	-9.44604	3.41901	5.12433e-06	0.000519505	37.862	0
DN52012_c0_g1	-9.42054	3.39585	5.41884e-06	0.000546457	11.172	0
DN57263_c2_g3	-9.40762	3.38412	5.73388e-06	0.000576703	28.886	0
DN62840_c0_g6	-9.40762	3.38412	5.73388e-06	0.000576703	40.332	0
DN61261_c1_g7	-9.39458	3.3723	6.07117e-06	0.000606231	16.525	0
DN51745_c0_g6	-9.38143	3.36037	6.07117e-06	0.000606231	49.224	0
DN44304_c0_g1	-9.38143	3.36037	6.07117e-06	0.000606231	73.71	0
DN62600_c0_g12	-9.36815	3.34834	6.43255e-06	0.000636485	39.013	0
DN54079_c0_g1	-9.36815	3.34834	6.43255e-06	0.000636485	5.551	0
DN62909_c2_g13	-9.36815	3.34834	6.43255e-06	0.000636485	24.341	0
DN55651_c0_g1	-9.35475	3.3362	6.82005e-06	0.000667468	13.749	0
DN62909_c2_g12	-9.35475	3.3362	6.82005e-06	0.000667468	24.219	0
DN55168_c1_g3	-9.34122	3.32395	6.82005e-06	0.000667468	13.841	0
DN54203_c1_g2	-9.34122	3.32395	6.82005e-06	0.000667468	17.257	0
DN60625_c0_g15	-9.32757	3.31159	7.23591e-06	0.000707714	14.336	0
DN62909_c2_g8	-9.31379	3.29912	7.68257e-06	0.000742829	57.124	0
DN62373_c0_g3	-9.31379	3.29912	7.68257e-06	0.000742829	27.887	0
DN62555_c0_g2	-9.29987	3.28654	8.16273e-06	0.000778403	59.274	0
DN62713_c0_g1	-9.29987	3.28654	8.16273e-06	0.000778403	98.455	0
DN54298_c0_g5	-9.29987	3.28654	8.16273e-06	0.000778403	106.767	0
DN61588_c1_g12	-9.29987	3.28654	8.16273e-06	0.000778403	51.87	0
DN40212_c0_g1	-9.29987	3.28654	8.16273e-06	0.000778403	12.323	0
DN16592_c0_g1	-9.28582	3.27384	8.16273e-06	0.000778403	9.944	0
DN59480_c1_g4	-9.28582	3.27384	8.16273e-06	0.000778403	16.128	0
DN50416_c0_g2	-9.27162	3.26102	8.67936e-06	0.00082304	18.431	0
DN55446_c0_g8	-9.27162	3.26102	8.67936e-06	0.00082304	29.344	0
DN62973_c2_g9	-9.27162	3.26102	8.67936e-06	0.00082304	26.004	0
DN51220_c0_g2	-9.27162	3.26102	8.67936e-06	0.00082304	94.825	0
DN60532_c0_g13	-9.27162	3.26102	8.67936e-06	0.00082304	30.93	0
DN63072_c0_g2	-9.27162	3.26102	8.67936e-06	0.00082304	17.897	0
DN55935_c1_g4	-9.27162	3.26102	8.67936e-06	0.00082304	96.526	0
DN61588_c1_g10	-9.25729	3.24809	9.23573e-06	0.000868779	87.23	0
DN60000_c1_g1	-9.25729	3.24809	9.23573e-06	0.000868779	12.735	0
DN45531_c0_g1	-9.25729	3.24809	9.23573e-06	0.000868779	100.667	0
DN54898_c0_g2	-9.25729	3.24809	9.23573e-06	0.000868779	40.973	0
DN51745_c0_g1	-9.24282	3.23503	9.23573e-06	0.000868779	56.811	0
DN59385_c0_g14	-9.24282	3.23503	9.23573e-06	0.000868779	54.592	0
DN62394_c0_g10	-9.24282	3.23503	9.23573e-06	0.000868779	17.021	0
DN31703_c0_g1	-9.22819	3.22184	9.83545e-06	0.000910676	2.455	0
DN49836_c0_g2	-9.22819	3.22184	9.83545e-06	0.000910676	8.67	0
DN57444_c0_g1	-9.22819	3.22184	9.83545e-06	0.000910676	13.269	0
DN62460_c1_g3	-9.22819	3.22184	9.83545e-06	0.000910676	89.67	0
DN58972_c0_g2	-9.21342	3.20852	1.04825e-05	0.000957146	36.375	0
DN40962_c0_g1	-9.21342	3.20852	1.04825e-05	0.000957146	5.094	0
DN59383_c0_g1	-9.21342	3.20852	1.04825e-05	0.000957146	7.816	0
id	logFC	logCPM	PValue	FDR	BS	OF
DN54023_c0_g8	17.9672	11.7511	1.15233e-18	1.03452e-13	0	5349.77
DN54500_c4_g25	17.7068	11.4907	2.84069e-18	1.44474e-13	0	28959.3
DN52056_c2_g2	17.2094	10.9931	1.5915e-17	4.22216e-13	0	14576.7
DN62019_c3_g5	17.1794	10.9631	1.76596e-17	4.22216e-13	0	2660.36
DN55283_c0_g11	17.1369	10.9206	2.04601e-17	4.22216e-13	0	13566.2
DN26800_c0_g2	17.1141	10.8978	2.21378e-17	4.22216e-13	0	23283.2
DN61365_c0_g1	16.9219	10.7054	4.30938e-17	6.57512e-13	0	8644.47
DN55283_c0_g8	16.6823	10.4656	9.8853e-17	1.25689e-12	0	12719.6
DN41409_c0_g4	16.5696	10.3529	1.46042e-16	1.68436e-12	0	16839.8
DN26800_c0_g3	16.544	10.3272	1.59631e-16	1.68436e-12	0	13956.5
DN62362_c1_g16	16.397	10.1801	2.65589e-16	2.38369e-12	0	3940.43
DN61434_c0_g1	16.3226	10.1057	3.43561e-16	2.76459e-12	0	4535.51
DN62031_c3_g10	16.322	10.1051	3.44267e-16	2.76459e-12	0	6409.85
DN61365_c0_g14	16.2313	10.0143	4.71237e-16	3.59499e-12	0	2094.67
DN62031_c3_g9	16.1266	9.90942	6.77539e-16	4.9227e-12	0	1927.33
DN43431_c0_g1	16.0764	9.85922	8.05792e-16	5.58842e-12	0	7277.68
DN55283_c0_g3	15.9755	9.75818	1.14293e-15	7.09029e-12	0	11362.9
DN58321_c0_g4	15.9708	9.7535	1.16176e-15	7.09029e-12	0	1094.11
DN54023_c0_g6	15.9541	9.73673	1.23104e-15	7.22416e-12	0	1714.69
DN21573_c0_g1	15.9345	9.71709	1.31765e-15	7.44605e-12	0	7008.84
DN51234_c5_g5	15.8433	9.62582	1.80698e-15	9.56016e-12	0	1601.18
DN51234_c5_g2	15.8339	9.6164	1.86625e-15	9.56016e-12	0	4227.95
DN62362_c1_g18	15.7906	9.57306	2.16767e-15	1.06689e-11	0	5452.07
DN50166_c0_g9	15.695	9.47724	3.02058e-15	1.39658e-11	0	10725.3
DN61450_c2_g3	15.6727	9.45499	3.26119e-15	1.46348e-11	0	6674.22
DN52056_c2_g3	15.6338	9.41601	3.73083e-15	1.62639e-11	0	3679.71
DN53533_c0_g3	15.5489	9.33092	5.00823e-15	2.0109e-11	0	1263.56
DN60422_c1_g3	15.4608	9.24273	6.79085e-15	2.65674e-11	0	3526.67
DN58867_c0_g2	15.3682	9.14998	9.36369e-15	3.4846e-11	0	688.751
DN58795_c0_g2	15.3499	9.13165	9.97241e-15	3.62276e-11	0	2395.05
DN62362_c1_g2	15.3306	9.11228	1.06618e-14	3.78312e-11	0	839.4
DN56768_c0_g2	15.2781	9.05973	1.2786e-14	4.24098e-11	0	692.134
DN54500_c4_g10	15.2437	9.02518	1.43983e-14	4.67416e-11	0	2204.73
DN59754_c2_g3	15.2052	8.98669	1.64608e-14	5.06948e-11	0	1569.08
DN57648_c0_g2	15.1968	8.97824	1.69451e-14	5.06948e-11	0	2343.99
DN52056_c3_g9	15.187	8.9684	1.75254e-14	5.14225e-11	0	7177.37
DN61365_c0_g13	15.1154	8.8966	2.2462e-14	6.38754e-11	0	3949.45
DN54931_c0_g2	15.083	8.86415	2.51366e-14	6.84868e-11	0	1482.87
DN60180_c0_g7	15.0533	8.83441	2.78558e-14	7.45642e-11	0	2512.3
DN62473_c4_g14	15.0424	8.82353	2.89116e-14	7.60561e-11	0	1266.29
DN59920_c0_g17	15.0275	8.80856	3.04334e-14	7.79771e-11	0	848.094
DN54453_c1_g5	15.0255	8.80656	3.0664e-14	7.79771e-11	0	4582.16
DN62362_c1_g24	14.9931	8.77405	3.43008e-14	8.57953e-11	0	1386.46
DN57648_c0_g20	14.9771	8.75804	3.62181e-14	8.88662e-11	0	2804.39
DN50166_c0_g2	14.9735	8.7544	3.66934e-14	8.88662e-11	0	1522.59
DN62353_c6_g11	14.9646	8.74552	3.7865e-14	9.02708e-11	0	5535.06
DN48470_c1_g1	14.942	8.72281	4.09415e-14	9.61035e-11	0	4370.56
DN52967_c0_g4	14.9329	8.71373	4.22215e-14	9.76065e-11	0	4234.6
DN61564_c0_g15	14.9275	8.70836	4.30242e-14	9.79776e-11	0	3444.36
DN57648_c0_g12	14.8934	8.67409	4.8444e-14	1.08698e-10	0	1389.59
DN61365_c0_g2	14.8735	8.65413	5.18572e-14	1.1467e-10	0	1523.44
DN61365_c0_g15	14.8668	8.64742	5.31083e-14	1.15759e-10	0	2873.14
DN29747_c0_g1	14.8213	8.60184	6.21406e-14	1.33538e-10	0	2878.23
DN58867_c0_g8	14.7898	8.57024	6.92628e-14	1.4281e-10	0	507.862
DN46168_c0_g1	14.7821	8.56253	7.11409e-14	1.44106e-10	0	2238.66
DN62473_c3_g2	14.7797	8.56015	7.17805e-14	1.44106e-10	0	3401.98
DN62031_c3_g14	14.7648	8.54518	7.55378e-14	1.4968e-10	0	2065.62
DN62353_c6_g2	14.7473	8.52761	8.02649e-14	1.57007e-10	0	2209.97
DN61052_c0_g24	14.724	8.50427	8.69522e-14	1.67935e-10	0	2907.74
DN55935_c0_g1	14.7203	8.50055	8.81765e-14	1.68171e-10	0	463.932
DN48470_c1_g7	14.6978	8.47802	9.52168e-14	1.79142e-10	0	3944.6
DN60422_c2_g3	14.6947	8.47486	9.62767e-14	1.79142e-10	0	4204.37
DN54500_c4_g6	14.6123	8.39227	1.28031e-13	2.35357e-10	0	4674.58
DN55283_c0_g2	14.607	8.38691	1.30418e-13	2.36891e-10	0	4568.62
DN62362_c1_g26	14.5955	8.37544	1.35584e-13	2.43376e-10	0	1360.2
DN58795_c0_g3	14.5586	8.3384	1.54223e-13	2.70469e-10	0	505.935
DN62353_c6_g13	14.5405	8.32022	1.64256e-13	2.78462e-10	0	3844.06
DN55283_c0_g9	14.4782	8.25768	2.03487e-13	3.4118e-10	0	1457.18
DN62043_c2_g16	14.4441	8.22348	2.29224e-13	3.75872e-10	0	1022.66
DN55098_c0_g3	14.4403	8.21971	2.3227e-13	3.75872e-10	0	1037.02
DN52056_c3_g6	14.4381	8.21745	2.34032e-13	3.75872e-10	0	688.751
DN62362_c1_g7	14.4343	8.21366	2.37155e-13	3.7692e-10	0	834.141
DN61564_c0_g17	14.4275	8.20683	2.42625e-13	3.81639e-10	0	1759.96
DN60760_c2_g20	14.3984	8.17761	2.68153e-13	4.06667e-10	0	1990.37
DN63089_c2_g14	14.3976	8.17684	2.69198e-13	4.06667e-10	0	2170.1
DN52967_c0_g3	14.3851	8.16435	2.81017e-13	4.2036e-10	0	1574.62
DN61365_c0_g10	14.3213	8.10024	3.50367e-13	5.12266e-10	0	866.165
DN62362_c1_g12	14.3196	8.0986	3.5253e-13	5.12266e-10	0	850.651
DN50166_c0_g4	14.3081	8.08707	3.66605e-13	5.22762e-10	0	1072.49
DN62362_c1_g23	14.2949	8.07378	3.83755e-13	5.42151e-10	0	1070.38
DN54453_c1_g9	14.2773	8.05614	4.07858e-13	5.70914e-10	0	2996.69
DN21573_c0_g2	14.2664	8.04512	4.23732e-13	5.87744e-10	0	2291.01
DN62362_c1_g3	14.251	8.02971	4.47029e-13	6.14472e-10	0	659.836
DN54009_c0_g8	14.2415	8.02021	4.61746e-13	6.29034e-10	0	805.2
DN62031_c3_g6	14.2355	8.01414	4.70855e-13	6.35767e-10	0	2650.86
DN52244_c0_g2	14.2294	8.00803	4.81231e-13	6.44077e-10	0	752.483
DN54453_c1_g3	14.2198	7.99839	4.97313e-13	6.54125e-10	0	2701.57
DN61564_c0_g12	14.2093	7.9878	5.16327e-13	6.73329e-10	0	697.983
DN62362_c1_g10	14.2057	7.98425	5.22084e-13	6.75068e-10	0	739.855
DN61365_c0_g18	14.2031	7.98159	5.26745e-13	6.75372e-10	0	986.587
DN59920_c0_g7	14.1995	7.97802	5.33831e-13	6.78753e-10	0	1372.98
DN54009_c0_g9	14.1645	7.94282	6.01663e-13	7.52459e-10	0	1846.76
DN58795_c0_g6	14.1313	7.90953	6.75349e-13	8.36842e-10	0	2393.58
DN54500_c4_g17	14.1294	7.90766	6.80105e-13	8.36842e-10	0	2327.12
DN62043_c2_g9	14.083	7.86103	7.9759e-13	9.65825e-10	0	1706.29
DN58795_c0_g1	14.0772	7.85522	8.15166e-13	9.79336e-10	0	1984.38
DN48890_c0_g4	14.0675	7.84547	8.41382e-13	1.00293e-09	0	2205.65
DN61434_c0_g3	14.0607	7.83861	8.62238e-13	1.01696e-09	0	1865.6
DN55283_c0_g7	14.036	7.81384	9.37945e-13	1.08416e-09	0	1581.44
DN55619_c0_g14	14.016	7.79371	1.00634e-12	1.15447e-09	0	568.329
DN57877_c0_g16	13.9404	7.71777	1.3049e-12	1.46395e-09	0	554.193
DN57648_c0_g3	13.9361	7.71349	1.32598e-12	1.47674e-09	0	2403.69
DN54500_c4_g23	13.9308	7.70813	1.35109e-12	1.49381e-09	0	1424.68
DN60422_c2_g17	13.9136	7.69082	1.43382e-12	1.55154e-09	0	837.289
DN55283_c0_g4	13.9038	7.68099	1.4815e-12	1.58703e-09	0	1355.6
DN63134_c1_g3	13.9027	7.67989	1.48963e-12	1.58703e-09	0	372.111
DN54931_c0_g8	13.9005	7.6777	1.49782e-12	1.58703e-09	0	653.515
DN57648_c0_g10	13.8961	7.6733	1.5227e-12	1.60226e-09	0	2845.87
DN61450_c3_g6	13.8741	7.6511	1.64098e-12	1.71278e-09	0	857.667
DN52056_c2_g9	13.8729	7.64998	1.65018e-12	1.71278e-09	0	1113.38
DN54453_c1_g7	13.8618	7.63874	1.71629e-12	1.75564e-09	0	2949.85
DN62043_c1_g3	13.8595	7.63648	1.72599e-12	1.75564e-09	0	1366.21
DN62473_c4_g13	13.8573	7.63422	1.74067e-12	1.75885e-09	0	1151.04
DN63600_c5_g2	13.8505	7.62741	1.78055e-12	1.7873e-09	0	304.72
DN63089_c2_g12	13.8288	7.60564	1.92347e-12	1.91815e-09	0	1098.63
DN61434_c0_g5	13.8115	7.58822	2.03827e-12	2.01944e-09	0	917.911
DN62362_c1_g6	13.7892	7.56585	2.20006e-12	2.16567e-09	0	1407.07
DN59920_c0_g22	13.7821	7.55871	2.25962e-12	2.21004e-09	0	262.127
DN63089_c2_g16	13.7786	7.55513	2.28672e-12	2.2223e-09	0	1633.68
DN54500_c4_g5	13.775	7.55154	2.3142e-12	2.23477e-09	0	1790.93
DN52056_c3_g4	13.7702	7.54673	2.34912e-12	2.25422e-09	0	1307.59
DN57206_c0_g1	13.7485	7.52492	2.53348e-12	2.41594e-09	0	628.534
DN54453_c1_g6	13.729	7.50526	2.71024e-12	2.56845e-09	0	1923.08
DN43825_c0_g6	13.724	7.5003	2.76099e-12	2.60039e-09	0	2260.03
DN54453_c1_g15	13.6865	7.46255	3.14007e-12	2.93928e-09	0	2282.68
DN62353_c6_g8	13.6558	7.43163	3.49124e-12	3.22838e-09	0	1449.6
DN60422_c2_g7	13.6558	7.43163	3.49124e-12	3.22838e-09	0	965.592
DN48470_c1_g5	13.6454	7.42117	3.61864e-12	3.31695e-09	0	1469.94
DN54500_c3_g1	13.6441	7.41986	3.6305e-12	3.31695e-09	0	829.67
DN50166_c0_g11	13.6349	7.41064	3.75166e-12	3.36716e-09	0	1746.86
DN57449_c1_g5	13.6349	7.41064	3.75166e-12	3.36716e-09	0	388.004
DN55895_c0_g11	13.6349	7.41064	3.75166e-12	3.36716e-09	0	2125.12
DN55895_c0_g4	13.6017	7.37721	4.20159e-12	3.74892e-09	0	1707.28
DN55283_c0_g10	13.5786	7.35404	4.55846e-12	4.0437e-09	0	2283.53
DN45103_c0_g1	13.5677	7.343	4.73414e-12	4.12755e-09	0	785.451
DN57487_c0_g4	13.551	7.32628	5.0044e-12	4.33839e-09	0	282.073
DN62353_c6_g16	13.5496	7.32488	5.03947e-12	4.34411e-09	0	331.564
DN55895_c0_g14	13.5455	7.32067	5.1105e-12	4.38058e-09	0	632.73
DN62473_c3_g3	13.537	7.31221	5.25619e-12	4.4803e-09	0	1456.68
DN54582_c0_g2	13.5328	7.30796	5.3309e-12	4.51874e-09	0	320.574
DN62043_c2_g14	13.5215	7.29656	5.54303e-12	4.67259e-09	0	1999.31
DN61365_c0_g6	13.4928	7.26767	6.13043e-12	5.11127e-09	0	961.264
DN55895_c0_g13	13.4635	7.23819	6.76898e-12	5.61299e-09	0	811.337
DN50614_c0_g4	13.4456	7.2202	7.2121e-12	5.91613e-09	0	692.37
DN62043_c2_g18	13.4	7.17424	8.43241e-12	6.88017e-09	0	1420.31
DN61052_c0_g20	13.3829	7.15702	8.93984e-12	7.25539e-09	0	1489.82
DN50166_c0_g1	13.3368	7.11059	1.04831e-11	8.33065e-09	0	1465.26
DN58795_c0_g5	13.327	7.1008	1.08733e-11	8.59592e-09	0	737.18
DN61365_c0_g16	13.3172	7.09094	1.12348e-11	8.82676e-09	0	676.424
DN55283_c0_g1	13.2891	7.06263	1.23574e-11	9.47465e-09	0	1042.29
DN62353_c6_g14	13.2841	7.05757	1.25661e-11	9.53883e-09	0	1935.75
DN52244_c0_g9	13.2841	7.05757	1.25661e-11	9.53883e-09	0	1608.16
DN60180_c0_g3	13.2639	7.03718	1.35019e-11	1.01984e-08	0	598.228
DN21573_c0_g3	13.2243	6.99726	1.55007e-11	1.15934e-08	0	1070.71
DN61365_c0_g9	13.2137	6.98666	1.60548e-11	1.18912e-08	0	1844.9
DN62473_c3_g1	13.2137	6.98666	1.60548e-11	1.18912e-08	0	816.517
DN59743_c0_g4	13.2067	6.97955	1.64131e-11	1.20979e-08	0	510.931
DN41204_c0_g1	13.2049	6.97777	1.65591e-11	1.21469e-08	0	765.715
DN53094_c0_g19	13.1943	6.96703	1.71591e-11	1.25267e-08	0	429.666
DN54453_c1_g13	13.1817	6.9544	1.7946e-11	1.30356e-08	0	1551.83
DN35962_c0_g1	13.1799	6.95258	1.80271e-11	1.30356e-08	0	85.343
DN62897_c2_g2	13.1709	6.94348	1.8607e-11	1.32663e-08	0	1072.13
DN54009_c0_g7	13.16	6.93248	1.92973e-11	1.36945e-08	0	677.618
DN55283_c0_g5	13.1563	6.92879	1.95641e-11	1.38191e-08	0	1118.71
DN61739_c0_g1	13.1545	6.92695	1.9654e-11	1.38191e-08	0	241.814
DN60422_c2_g12	13.1434	6.91582	2.04859e-11	1.4338e-08	0	1206.68
DN53101_c0_g1	13.136	6.90835	2.09663e-11	1.45408e-08	0	116.147
DN62031_c3_g13	13.136	6.90835	2.09663e-11	1.45408e-08	0	570.939
DN63089_c2_g8	13.1041	6.87618	2.33583e-11	1.60973e-08	0	1069.11
DN57648_c0_g8	13.1022	6.87426	2.35814e-11	1.60973e-08	0	1609.91
DN58411_c1_g2	13.1022	6.87426	2.35814e-11	1.60973e-08	0	217.344
DN62473_c4_g10	13.0927	6.86465	2.43827e-11	1.65344e-08	0	1662.51
DN62031_c3_g1	13.0889	6.86079	2.4736e-11	1.66998e-08	0	1625.62
DN62362_c1_g25	13.0869	6.85885	2.48552e-11	1.67063e-08	0	1067.14
DN63089_c2_g17	13.085	6.85691	2.4975e-11	1.67132e-08	0	1249.24
DN60180_c0_g6	13.0812	6.85303	2.53387e-11	1.68826e-08	0	601.559
DN54931_c0_g4	13.0773	6.84914	2.57088e-11	1.70547e-08	0	920.494
DN50318_c0_g4	12.9352	6.70576	4.18684e-11	2.7417e-08	0	546.547
DN62484_c0_g11	12.9309	6.70144	4.25451e-11	2.7537e-08	0	271.936
DN62362_c1_g20	12.9288	6.69928	4.27736e-11	2.7537e-08	0	346.644
DN60760_c2_g7	12.9288	6.69928	4.27736e-11	2.7537e-08	0	63.116
DN52967_c0_g5	12.9245	6.69495	4.3468e-11	2.78665e-08	0	1422.86
DN54453_c1_g4	12.9115	6.68187	4.53868e-11	2.88541e-08	0	1089.27
DN62362_c1_g1	12.9115	6.68187	4.53868e-11	2.88541e-08	0	782.959
DN54500_c4_g8	12.8874	6.65759	4.92661e-11	3.09336e-08	0	1090.53
DN59920_c0_g1	12.8808	6.65089	5.06468e-11	3.15409e-08	0	725.836
DN63328_c3_g7	12.8786	6.64865	5.09285e-11	3.15874e-08	0	176.574
DN63328_c2_g7	12.8675	6.63741	5.29538e-11	3.25787e-08	0	955.035
DN62473_c4_g15	12.863	6.63289	5.38513e-11	3.28659e-08	0	993.406
DN53988_c0_g1	12.863	6.63289	5.38513e-11	3.28659e-08	0	172.732
DN59920_c0_g10	12.8585	6.62835	5.44598e-11	3.31048e-08	0	650.197
DN61450_c3_g13	12.854	6.6238	5.5388e-11	3.33286e-08	0	1048.85
DN56072_c0_g3	12.8517	6.62152	5.57017e-11	3.33286e-08	0	78.065
DN35251_c0_g2	12.8517	6.62152	5.57017e-11	3.33286e-08	0	1015.24
DN51493_c0_g1	12.8358	6.60545	5.89582e-11	3.50026e-08	0	60.349
DN54023_c0_g7	12.8335	6.60314	5.92963e-11	3.50669e-08	0	1357.56
DN58795_c0_g4	12.8289	6.59851	6.03245e-11	3.54005e-08	0	358.132
DN54023_c0_g4	12.822	6.59153	6.1729e-11	3.59482e-08	0	1204.27
DN54500_c4_g18	12.8197	6.5892	6.24459e-11	3.62274e-08	0	727.016
DN58387_c0_g6	12.8151	6.58452	6.35402e-11	3.65213e-08	0	382.103
DN54500_c4_g3	12.8128	6.58218	6.391e-11	3.65213e-08	0	1425.16
DN55724_c0_g2	12.8128	6.58218	6.391e-11	3.65213e-08	0	149.193
DN59743_c0_g2	12.8128	6.58218	6.391e-11	3.65213e-08	0	455.802
DN48470_c1_g4	12.8034	6.57276	6.57985e-11	3.7321e-08	0	1386.64
DN52056_c3_g7	12.8011	6.5704	6.65726e-11	3.76202e-08	0	799.705
DN61811_c0_g6	12.7988	6.56803	6.69637e-11	3.77016e-08	0	131.241
DN60069_c2_g3	12.7941	6.56329	6.81538e-11	3.82305e-08	0	52.113
DN60422_c2_g8	12.7893	6.55853	6.93694e-11	3.87699e-08	0	590.242
DN57723_c0_g1	12.7822	6.55136	7.10308e-11	3.94097e-08	0	48.481
DN61434_c0_g2	12.7679	6.53691	7.44994e-11	4.10357e-08	0	555.989
DN63089_c2_g11	12.7559	6.52475	7.77022e-11	4.24931e-08	0	665.016
DN57383_c0_g1	12.7535	6.52231	7.81731e-11	4.25979e-08	0	44.521
DN60180_c0_g5	12.7413	6.51003	8.15672e-11	4.41322e-08	0	337.347
DN48470_c1_g8	12.734	6.50261	8.35861e-11	4.4592e-08	0	725.941
DN62353_c6_g15	12.734	6.50261	8.35861e-11	4.4592e-08	0	217.869
DN54500_c4_g12	12.734	6.50261	8.35861e-11	4.4592e-08	0	1117.28
DN48890_c0_g3	12.734	6.50261	8.35861e-11	4.4592e-08	0	1260.94
DN60422_c2_g4	12.7142	6.48265	8.94552e-11	4.73917e-08	0	550.508
DN62473_c4_g16	12.7068	6.47509	9.17112e-11	4.82518e-08	0	1116.48
DN59920_c0_g13	12.7068	6.47509	9.17112e-11	4.82518e-08	0	680.004
DN62897_c2_g6	12.7017	6.47003	9.34482e-11	4.89967e-08	0	265.209
DN63089_c2_g22	12.6967	6.46495	9.52247e-11	4.95874e-08	0	411.583
DN54453_c1_g11	12.6967	6.46495	9.52247e-11	4.95874e-08	0	1193.03
DN58373_c0_g3	12.6942	6.4624	9.58259e-11	4.97307e-08	0	92.621
DN49018_c0_g1	12.6764	6.44445	1.02095e-10	5.26262e-08	0	546.351
DN61564_c0_g11	12.6739	6.44187	1.02749e-10	5.27848e-08	0	111.059
DN62353_c6_g10	12.6713	6.43928	1.04071e-10	5.32848e-08	0	1171.23
DN56899_c0_g2	12.6533	6.42104	1.10281e-10	5.62752e-08	0	105.669
DN60760_c2_g3	12.6455	6.41315	1.13922e-10	5.79397e-08	0	483.563
DN55389_c0_g1	12.6429	6.41051	1.14668e-10	5.81252e-08	0	52.507
DN61052_c0_g22	12.6376	6.40521	1.1694e-10	5.90806e-08	0	1189.18
DN48470_c1_g6	12.6297	6.39724	1.20054e-10	6.04537e-08	0	1231.12
DN62270_c0_g11	12.6218	6.38922	1.23268e-10	6.16652e-08	0	83.311
DN54453_c1_g17	12.6191	6.38653	1.24088e-10	6.16708e-08	0	1271.79
DN53533_c0_g2	12.6112	6.37845	1.27432e-10	6.31274e-08	0	271.28
DN58795_c0_g10	12.6058	6.37304	1.30012e-10	6.41968e-08	0	592.55
DN52056_c2_g6	12.595	6.36215	1.35361e-10	6.64085e-08	0	964.608
DN61365_c0_g11	12.595	6.36215	1.35361e-10	6.64085e-08	0	314.096
DN54009_c0_g2	12.5923	6.35942	1.36278e-10	6.66441e-08	0	995.989
DN54931_c0_g6	12.5678	6.33457	1.47887e-10	7.20898e-08	0	649.345
DN62043_c2_g10	12.5623	6.32899	1.50972e-10	7.2895e-08	0	615.407
DN57166_c2_g1	12.5623	6.32899	1.50972e-10	7.2895e-08	0	240.634
DN52694_c0_g1	12.5512	6.31777	1.57377e-10	7.5748e-08	0	48.704
DN51234_c5_g4	12.5372	6.30362	1.65267e-10	7.90468e-08	0	384.188
DN54500_c4_g19	12.5287	6.29506	1.69989e-10	8.10511e-08	0	307.107
DN62043_c2_g19	12.5202	6.28645	1.74873e-10	8.28621e-08	0	683.099
DN62362_c1_g11	12.5116	6.27778	1.79927e-10	8.49929e-08	0	501.555
DN62031_c3_g2	12.5088	6.27489	1.81218e-10	8.53384e-08	0	584.944
DN43431_c0_g2	12.4973	6.26323	1.892e-10	8.85506e-08	0	688.253
DN39546_c0_g2	12.4973	6.26323	1.892e-10	8.85506e-08	0	900.811
DN57648_c0_g19	12.4915	6.25737	1.93349e-10	8.99407e-08	0	464.994
DN56072_c0_g5	12.4856	6.25148	1.96175e-10	9.07025e-08	0	80.727
DN60760_c2_g8	12.4856	6.25148	1.96175e-10	9.07025e-08	0	444.576
DN54956_c0_g1	12.4827	6.24853	1.99052e-10	9.17544e-08	0	98.614
DN54453_c1_g12	12.4769	6.24261	2.03462e-10	9.35048e-08	0	728.026
DN51234_c5_g3	12.4502	6.21565	2.22318e-10	1.01559e-07	0	287.45
DN52366_c0_g2	12.4473	6.21262	2.23982e-10	1.02013e-07	0	186.016
DN50614_c0_g3	12.4201	6.1851	2.47036e-10	1.12179e-07	0	340.192
DN62031_c3_g12	12.4078	6.17269	2.56655e-10	1.16201e-07	0	392.961
DN43936_c0_g1	12.4047	6.16957	2.60627e-10	1.1765e-07	0	111.924
DN63328_c3_g9	12.3955	6.16018	2.68797e-10	1.2098e-07	0	295.908
DN60422_c1_g1	12.3736	6.13802	2.8833e-10	1.28633e-07	0	435.816
DN56282_c0_g3	12.3736	6.13802	2.8833e-10	1.28633e-07	0	213.371
DN55895_c0_g3	12.3609	6.1252	3.02302e-10	1.33307e-07	0	206.381
DN55257_c2_g9	12.3609	6.1252	3.02302e-10	1.33307e-07	0	95.467
DN44780_c0_g1	12.345	6.10902	3.19642e-10	1.39742e-07	0	1051.56
DN54108_c0_g1	12.345	6.10902	3.19642e-10	1.39742e-07	0	265.524
DN54569_c0_g2	12.3385	6.1025	3.24815e-10	1.41598e-07	0	182.698
DN62362_c1_g4	12.3353	6.09922	3.30087e-10	1.42674e-07	0	196.559
DN61052_c0_g10	12.3321	6.09594	3.32762e-10	1.43019e-07	0	178.79
DN61365_c0_g4	12.3288	6.09266	3.38191e-10	1.44134e-07	0	802.616
DN54500_c4_g13	12.3256	6.08936	3.40945e-10	1.44903e-07	0	842.6
DN57648_c0_g17	12.3158	6.07943	3.52233e-10	1.48872e-07	0	251.886
DN53094_c0_g6	12.3125	6.0761	3.55125e-10	1.49679e-07	0	240.883
DN53094_c0_g5	12.3059	6.06943	3.63973e-10	1.52566e-07	0	604.654
DN43014_c0_g5	12.3026	6.06608	3.70019e-10	1.54675e-07	0	491.68
DN60668_c0_g6	12.2926	6.05598	3.82477e-10	1.58579e-07	0	350.736
DN60422_c1_g2	12.2926	6.05598	3.82477e-10	1.58579e-07	0	721.535
DN50614_c0_g2	12.2792	6.04242	3.98764e-10	1.64439e-07	0	346.369
DN62019_c3_g4	12.2725	6.03558	4.08936e-10	1.67277e-07	0	640.414
DN58196_c0_g7	12.2725	6.03558	4.08936e-10	1.67277e-07	0	291.148
DN57809_c0_g1	12.2691	6.03215	4.12396e-10	1.68241e-07	0	86.274
DN57487_c0_g1	12.2657	6.02872	4.19421e-10	1.70651e-07	0	204.48
DN47018_c0_g1	12.2623	6.02527	4.22988e-10	1.71644e-07	0	130.428
DN62043_c2_g3	12.2452	6.00793	4.48999e-10	1.81235e-07	0	796.636
DN59754_c2_g10	12.2452	6.00793	4.48999e-10	1.81235e-07	0	202.474
DN53344_c0_g1	12.2314	5.9939	4.72835e-10	1.89354e-07	0	89.421
DN59754_c0_g1	12.2244	5.98683	4.81115e-10	1.91664e-07	0	135.817
DN61450_c3_g11	12.2174	5.97973	4.93865e-10	1.9623e-07	0	583.672
DN52244_c0_g7	12.2139	5.97617	4.98205e-10	1.97441e-07	0	324.312
DN61326_c0_g1	12.2068	5.96901	5.11501e-10	2.01143e-07	0	48.874
DN60422_c2_g11	12.2068	5.96901	5.11501e-10	2.01143e-07	0	818.641
DN53094_c0_g4	12.1998	5.96182	5.25226e-10	2.06009e-07	0	269.969
DN53533_c0_g8	12.1926	5.9546	5.39395e-10	2.11024e-07	0	516.78
DN61986_c0_g1	12.1855	5.94734	5.49096e-10	2.1427e-07	0	74.236
DN35251_c0_g1	12.1747	5.93637	5.7428e-10	2.22391e-07	0	635.313
DN61739_c0_g5	12.1674	5.92902	5.84741e-10	2.25868e-07	0	141.981
DN62473_c4_g12	12.1638	5.92533	5.9543e-10	2.29417e-07	0	456.457
DN61434_c0_g4	12.1601	5.92163	6.00863e-10	2.30346e-07	0	339.904
DN59920_c0_g21	12.1601	5.92163	6.00863e-10	2.30346e-07	0	221.475
DN47825_c0_g1	12.1455	5.90673	6.34738e-10	2.41512e-07	0	108.174
DN60199_c0_g14	12.1381	5.89923	6.46536e-10	2.45389e-07	0	153.56
DN52056_c2_g7	12.1343	5.89546	6.58598e-10	2.49347e-07	0	664.189
DN57648_c0_g9	12.1306	5.89168	6.6473e-10	2.51046e-07	0	573.299
DN39546_c0_g1	12.1231	5.8841	6.83542e-10	2.56879e-07	0	696.213
DN42232_c0_g1	12.1194	5.88029	6.89955e-10	2.58652e-07	0	743.015
DN62362_c1_g21	12.1043	5.86496	7.2998e-10	2.72318e-07	0	663.403
DN50582_c0_g1	12.0929	5.85335	7.58216e-10	2.80792e-07	0	125.392
DN62362_c1_g14	12.0852	5.84556	7.80256e-10	2.88255e-07	0	322.502
DN57561_c0_g1	12.0813	5.84165	7.87773e-10	2.89629e-07	0	18.333
DN55880_c2_g2	12.0813	5.84165	7.87773e-10	2.89629e-07	0	36.456
DN60422_c2_g19	12.0775	5.83773	7.95377e-10	2.91022e-07	0	428.814
DN63600_c5_g4	12.0658	5.8259	8.34745e-10	3.03245e-07	0	227.35
DN54500_c4_g2	12.058	5.81797	8.51144e-10	3.07737e-07	0	700.212
DN48824_c0_g3	12.0541	5.81398	8.67932e-10	3.12326e-07	0	293.036
DN60760_c2_g4	12.0541	5.81398	8.67932e-10	3.12326e-07	0	674.352
DN46213_c0_g3	12.0501	5.80998	8.76474e-10	3.14658e-07	0	49.032
DN52056_c3_g10	12.0462	5.80597	8.85118e-10	3.17016e-07	0	286.82
DN57372_c0_g1	12.0422	5.80196	9.02715e-10	3.22561e-07	0	118.586
DN60422_c2_g18	12.0383	5.79793	9.1167e-10	3.22738e-07	0	201.464
DN56419_c0_g1	12.0383	5.79793	9.1167e-10	3.22738e-07	0	174.699
DN52755_c1_g1	12.0383	5.79793	9.1167e-10	3.22738e-07	0	45.976
DN55619_c0_g9	12.0383	5.79793	9.1167e-10	3.22738e-07	0	92.569
DN59920_c0_g14	12.0223	5.78169	9.67699e-10	3.39422e-07	0	733.101
DN44030_c0_g1	12.0142	5.77351	9.87288e-10	3.44708e-07	0	106.81
DN58638_c1_g17	12.0102	5.7694	1.00735e-09	3.50112e-07	0	104.528
DN60199_c0_g2	12.0021	5.76114	1.03838e-09	3.56831e-07	0	173.558
DN52056_c2_g10	11.998	5.75699	1.04898e-09	3.58855e-07	0	515.954
DN55895_c0_g5	11.998	5.75699	1.04898e-09	3.58855e-07	0	446.897
DN61434_c0_g7	11.9939	5.75284	1.0597e-09	3.61714e-07	0	290.531
DN62353_c6_g6	11.9898	5.74867	1.08155e-09	3.67527e-07	0	231.061
DN57262_c0_g10	11.9774	5.73609	1.12689e-09	3.79554e-07	0	181.584
DN56087_c0_g2	11.9733	5.73187	1.13858e-09	3.82646e-07	0	131.031
DN60760_c2_g6	11.9691	5.72764	1.1624e-09	3.88087e-07	0	567.241
DN60665_c0_g8	11.9691	5.72764	1.1624e-09	3.88087e-07	0	40.311
DN53996_c0_g1	11.9649	5.72339	1.17453e-09	3.90429e-07	0	31.971
DN58867_c0_g1	11.9649	5.72339	1.17453e-09	3.90429e-07	0	249.971
DN55619_c0_g15	11.9523	5.71059	1.22461e-09	4.03559e-07	0	78.183
DN55619_c0_g7	11.9523	5.71059	1.22461e-09	4.03559e-07	0	142.453
DN52049_c0_g1	11.9523	5.71059	1.22461e-09	4.03559e-07	0	63.653
DN61986_c0_g10	11.9439	5.70199	1.26386e-09	4.15595e-07	0	85.264
DN43014_c0_g2	11.9396	5.69767	1.27728e-09	4.19104e-07	0	382.405
DN52366_c0_g3	11.9354	5.69334	1.30463e-09	4.25334e-07	0	72.505
DN60180_c0_g4	11.9354	5.69334	1.30463e-09	4.25334e-07	0	384.674
DN63328_c3_g15	11.9354	5.69334	1.30463e-09	4.25334e-07	0	171.539
DN58332_c0_g4	11.9225	5.68027	1.36147e-09	4.42918e-07	0	162.608
DN57487_c0_g7	11.9095	5.66707	1.4213e-09	4.60421e-07	0	108.108
DN61572_c0_g1	11.9008	5.65821	1.46826e-09	4.74624e-07	0	105.236
DN63089_c2_g15	11.8964	5.65376	1.48432e-09	4.78803e-07	0	383.218
DN55023_c0_g3	11.8832	5.64032	1.55073e-09	4.9707e-07	0	237.395
DN61564_c0_g16	11.8832	5.64032	1.55073e-09	4.9707e-07	0	450.714
DN62362_c1_g8	11.8743	5.63129	1.60288e-09	5.11636e-07	0	515.704
DN50166_c0_g6	11.8564	5.61307	1.69455e-09	5.3977e-07	0	349.057
DN58441_c0_g3	11.8519	5.60847	1.73298e-09	5.50859e-07	0	187.813
DN62043_c1_g2	11.8474	5.60387	1.75258e-09	5.54779e-07	0	430.06
DN54931_c0_g1	11.8428	5.59924	1.77245e-09	5.59907e-07	0	378.117
DN61435_c0_g5	11.8383	5.59461	1.81301e-09	5.68015e-07	0	108.764
DN57331_c0_g12	11.8383	5.59461	1.81301e-09	5.68015e-07	0	145.6
DN49718_c0_g2	11.8383	5.59461	1.81301e-09	5.68015e-07	0	105.302
DN26709_c0_g1	11.8383	5.59461	1.81301e-09	5.68015e-07	0	710.69
DN62473_c4_g2	11.8337	5.58995	1.83371e-09	5.73322e-07	0	459.382
DN59920_c0_g5	11.8245	5.58061	1.89752e-09	5.88451e-07	0	290.951
DN54453_c1_g16	11.8199	5.57591	1.91938e-09	5.9282e-07	0	333.898
DN56453_c0_g2	11.8199	5.57591	1.91938e-09	5.9282e-07	0	107.19
DN46545_c0_g1	11.8153	5.5712	1.96401e-09	6.05381e-07	0	78.288
DN59407_c1_g1	11.806	5.56172	2.03333e-09	6.2297e-07	0	39.59
DN58867_c0_g7	11.806	5.56172	2.03333e-09	6.2297e-07	0	180.902
DN54500_c4_g20	11.7966	5.55219	2.08117e-09	6.36349e-07	0	288.656
DN61564_c0_g7	11.7919	5.5474	2.13037e-09	6.48792e-07	0	207.903
DN53533_c0_g4	11.7919	5.5474	2.13037e-09	6.48792e-07	0	213.987
DN61450_c3_g8	11.7824	5.53777	2.18097e-09	6.62879e-07	0	296.603
DN43179_c0_g1	11.7777	5.53293	2.23302e-09	6.74651e-07	0	607.735
DN62043_c2_g7	11.7777	5.53293	2.23302e-09	6.74651e-07	0	441.652
DN57331_c0_g4	11.7681	5.52321	2.31392e-09	6.96352e-07	0	108.633
DN53094_c0_g11	11.7585	5.51342	2.36981e-09	7.11768e-07	0	131.267
DN54453_c1_g10	11.7488	5.50356	2.45671e-09	7.34975e-07	0	495.169
DN48890_c0_g1	11.7488	5.50356	2.45671e-09	7.34975e-07	0	407.727
DN54947_c0_g10	11.744	5.49861	2.48652e-09	7.42439e-07	0	457.362
DN61894_c3_g12	11.7391	5.49363	2.54747e-09	7.5915e-07	0	299.212
DN50765_c0_g2	11.7293	5.48364	2.64228e-09	7.8434e-07	0	153.389
DN57648_c0_g7	11.7244	5.47862	2.67482e-09	7.90922e-07	0	585.167
DN56768_c0_g1	11.7194	5.47358	2.70784e-09	7.99137e-07	0	138.61
DN61894_c3_g14	11.7144	5.46852	2.77536e-09	8.15909e-07	0	405.983
DN62031_c3_g3	11.6995	5.45324	2.91658e-09	8.55774e-07	0	585.587
DN59213_c0_g10	11.6944	5.44811	2.95322e-09	8.63205e-07	0	392.935
DN53094_c0_g3	11.6944	5.44811	2.95322e-09	8.63205e-07	0	169.939
DN58867_c0_g10	11.6894	5.44296	3.02817e-09	8.81735e-07	0	167.447
DN58196_c0_g1	11.6894	5.44296	3.02817e-09	8.81735e-07	0	242.181
DN63089_c2_g2	11.669	5.42219	3.22577e-09	9.30393e-07	0	245.919
DN60284_c0_g8	11.6587	5.41168	3.35176e-09	9.61281e-07	0	134.178
DN62043_c2_g2	11.6587	5.41168	3.35176e-09	9.61281e-07	0	228.334
DN61450_c3_g10	11.6535	5.40641	3.39507e-09	9.70054e-07	0	537.958
DN54500_c4_g9	11.6483	5.40111	3.48371e-09	9.8982e-07	0	180.731
DN60422_c2_g16	11.6431	5.39579	3.52907e-09	9.97138e-07	0	647.706
DN63067_c3_g1	11.6379	5.39045	3.57514e-09	1.00829e-06	0	31.696
DN26800_c0_g1	11.622	5.37432	3.76679e-09	1.06038e-06	0	352.939
DN55895_c0_g15	11.6167	5.3689	3.86724e-09	1.0787e-06	0	360.794
DN46010_c0_g2	11.6167	5.3689	3.86724e-09	1.0787e-06	0	72.623
DN41409_c0_g1	11.6167	5.3689	3.86724e-09	1.0787e-06	0	542.745
DN63089_c2_g20	11.6167	5.3689	3.86724e-09	1.0787e-06	0	305.625
DN62031_c3_g15	11.6167	5.3689	3.86724e-09	1.0787e-06	0	412.238
DN62473_c4_g8	11.6114	5.36347	3.91866e-09	1.09105e-06	0	125.772
DN56453_c0_g3	11.6007	5.35253	4.07794e-09	1.13333e-06	0	95.362
DN55248_c0_g1	11.5953	5.34703	4.13275e-09	1.14026e-06	0	97.014
DN54931_c0_g9	11.5953	5.34703	4.13275e-09	1.14026e-06	0	401.354
DN55895_c0_g17	11.5953	5.34703	4.13275e-09	1.14026e-06	0	498.329
DN55619_c0_g17	11.5953	5.34703	4.13275e-09	1.14026e-06	0	285.076
DN48985_c0_g2	11.5844	5.33597	4.30257e-09	1.18283e-06	0	50.081
DN63089_c2_g19	11.5735	5.32482	4.48083e-09	1.22303e-06	0	171.775
DN57449_c1_g8	11.5735	5.32482	4.48083e-09	1.22303e-06	0	170.935
DN52056_c3_g2	11.568	5.31922	4.54221e-09	1.23536e-06	0	395.873
DN54841_c0_g12	11.5625	5.31359	4.66803e-09	1.26283e-06	0	587.016
DN54500_c4_g11	11.5625	5.31359	4.66803e-09	1.26283e-06	0	403.308
DN53769_c0_g1	11.5514	5.30227	4.79805e-09	1.29341e-06	0	33.086
DN58441_c0_g6	11.5458	5.29658	4.93245e-09	1.3273e-06	0	192.232
DN52357_c0_g2	11.5402	5.29086	5.00134e-09	1.34111e-06	0	80.544
DN60422_c2_g20	11.5402	5.29086	5.00134e-09	1.34111e-06	0	403.006
DN59754_c2_g19	11.5346	5.28512	5.07138e-09	1.35512e-06	0	341.032
DN59754_c2_g1	11.529	5.27936	5.21504e-09	1.38382e-06	0	191.616
DN61450_c3_g2	11.529	5.27936	5.21504e-09	1.38382e-06	0	314.818
DN57449_c1_g3	11.529	5.27936	5.21504e-09	1.38382e-06	0	277.588
DN53094_c0_g7	11.529	5.27936	5.21504e-09	1.38382e-06	0	277.352
DN59920_c0_g6	11.5176	5.26777	5.4398e-09	1.44095e-06	0	267.137
DN62897_c2_g12	11.5119	5.26194	5.51729e-09	1.45895e-06	0	514.406
DN57297_c0_g17	11.5061	5.25609	5.59611e-09	1.47468e-06	0	117.13
DN62353_c6_g7	11.5004	5.25021	5.75784e-09	1.51207e-06	0	520.963
DN63089_c2_g18	11.5004	5.25021	5.75784e-09	1.51207e-06	0	222.328
DN61450_c3_g12	11.4946	5.24431	5.8408e-09	1.53122e-06	0	508.675
DN57877_c0_g11	11.4888	5.23838	5.92521e-09	1.54539e-06	0	419.306
DN59754_c2_g8	11.4888	5.23838	5.92521e-09	1.54539e-06	0	138.374
DN61564_c0_g14	11.4888	5.23838	5.92521e-09	1.54539e-06	0	129.208
DN60733_c0_g3	11.483	5.23243	6.09845e-09	1.58786e-06	0	386.719
DN57446_c0_g7	11.4654	5.21443	6.46353e-09	1.68004e-06	0	69.541
DN60733_c0_g18	11.4475	5.19621	6.85516e-09	1.77278e-06	0	435.344
DN51704_c0_g5	11.4415	5.19008	7.06162e-09	1.82e-06	0	66.578
DN46918_c0_g2	11.4415	5.19008	7.06162e-09	1.82e-06	0	90.667
DN54009_c0_g4	11.4355	5.18393	7.16766e-09	1.84111e-06	0	405.223
DN49492_c0_g1	11.4355	5.18393	7.16766e-09	1.84111e-06	0	65.568
DN55322_c0_g1	11.4295	5.17775	7.2756e-09	1.8657e-06	0	32.915
DN58321_c0_g2	11.4234	5.17154	7.49741e-09	1.91613e-06	0	307.251
DN62043_c2_g17	11.4173	5.16531	7.61135e-09	1.93876e-06	0	298.491
DN59069_c1_g7	11.4112	5.15906	7.72738e-09	1.96176e-06	0	114.744
DN55895_c0_g16	11.4112	5.15906	7.72738e-09	1.96176e-06	0	106.928
DN49018_c0_g3	11.405	5.15277	7.96586e-09	2.01895e-06	0	389.919
DN60069_c2_g2	11.3988	5.14646	8.08841e-09	2.04322e-06	0	63.155
DN57648_c0_g13	11.3801	5.12735	8.60181e-09	2.16932e-06	0	487.589
DN57070_c0_g20	11.3739	5.12093	8.87315e-09	2.23038e-06	0	354.709
DN61052_c0_g7	11.3739	5.12093	8.87315e-09	2.23038e-06	0	188.429
DN52498_c0_g1	11.3612	5.108	9.15482e-09	2.28986e-06	0	19.369
DN58921_c0_g1	11.3612	5.108	9.15482e-09	2.28986e-06	0	41.609
DN61450_c3_g5	11.3548	5.10149	9.44729e-09	2.35915e-06	0	250.863
DN60284_c0_g3	11.3484	5.09495	9.59772e-09	2.3928e-06	0	90.156
DN52056_c2_g8	11.342	5.08838	9.90731e-09	2.46193e-06	0	346.684
DN62260_c2_g1	11.342	5.08838	9.90731e-09	2.46193e-06	0	61.647
DN50526_c0_g1	11.3356	5.08178	1.00666e-08	2.49745e-06	0	54.5
DN63600_c5_g1	11.3291	5.07515	1.0229e-08	2.53361e-06	0	109.603
DN54500_c4_g22	11.3226	5.06849	1.05632e-08	2.59952e-06	0	420.539
DN57166_c2_g4	11.3226	5.06849	1.05632e-08	2.59952e-06	0	66.119
DN58697_c0_g2	11.3226	5.06849	1.05632e-08	2.59952e-06	0	61.765
DN53533_c0_g1	11.3226	5.06849	1.05632e-08	2.59952e-06	0	225.986
DN61450_c2_g2	11.316	5.0618	1.07352e-08	2.63336e-06	0	225.449
DN63328_c3_g2	11.3095	5.05508	1.09107e-08	2.6721e-06	0	87.376
DN55248_c0_g4	11.3029	5.04832	1.12719e-08	2.75174e-06	0	158.937
DN59162_c0_g3	11.2962	5.04154	1.14579e-08	2.78378e-06	0	59.234
DN53867_c1_g2	11.2896	5.03472	1.18411e-08	2.85867e-06	0	26.489
DN60668_c0_g12	11.2896	5.03472	1.18411e-08	2.85867e-06	0	306.923
DN51164_c0_g1	11.2896	5.03472	1.18411e-08	2.85867e-06	0	70.538
DN53533_c0_g7	11.2896	5.03472	1.18411e-08	2.85867e-06	0	77.567
DN54420_c0_g1	11.2762	5.02099	1.22398e-08	2.94096e-06	0	49.478
DN39659_c0_g1	11.2762	5.02099	1.22398e-08	2.94096e-06	0	36.613
DN55283_c0_g6	11.2694	5.01408	1.26546e-08	3.0311e-06	0	365.908
DN45868_c0_g1	11.2489	4.99314	1.35362e-08	3.2321e-06	0	21.86
DN62031_c3_g8	11.2421	4.9861	1.3768e-08	3.27208e-06	0	127.293
DN57648_c0_g18	11.2421	4.9861	1.3768e-08	3.27208e-06	0	337.714
DN49937_c0_g1	11.2351	4.97901	1.4246e-08	3.38042e-06	0	69.41
DN54023_c0_g1	11.2282	4.9719	1.44925e-08	3.43357e-06	0	211.797
DN55619_c0_g13	11.2212	4.96475	1.47441e-08	3.48776e-06	0	167.132
DN61450_c0_g1	11.2142	4.95756	1.52632e-08	3.58831e-06	0	200.008
DN62043_c2_g5	11.2142	4.95756	1.52632e-08	3.58831e-06	0	376.451
DN43014_c0_g4	11.2071	4.95034	1.5531e-08	3.63493e-06	0	229.96
DN59743_c0_g12	11.2001	4.94308	1.58044e-08	3.68151e-06	0	160.904
DN53094_c0_g16	11.2001	4.94308	1.58044e-08	3.68151e-06	0	414.795
DN58387_c0_g1	11.1929	4.93579	1.63688e-08	3.80137e-06	0	75.928
DN61365_c0_g8	11.1858	4.92846	1.66601e-08	3.85727e-06	0	319.971
DN61052_c0_g16	11.1786	4.92109	1.72615e-08	3.99046e-06	0	59.667
DN52244_c0_g6	11.1714	4.91368	1.75719e-08	4.02563e-06	0	295.882
DN59394_c0_g3	11.1714	4.91368	1.75719e-08	4.02563e-06	0	30.109
DN60760_c2_g14	11.1714	4.91368	1.75719e-08	4.02563e-06	0	371.862
DN61085_c0_g19	11.1714	4.91368	1.75719e-08	4.02563e-06	0	90.392
DN58573_c1_g6	11.1714	4.91368	1.75719e-08	4.02563e-06	0	47.065
DN55364_c0_g7	11.1641	4.90624	1.78891e-08	4.07992e-06	0	127.687
DN52056_c2_g5	11.1641	4.90624	1.78891e-08	4.07992e-06	0	453.887
DN61281_c1_g2	11.1568	4.89876	1.85443e-08	4.22304e-06	0	361.803
DN52546_c0_g2	11.1495	4.89123	1.88827e-08	4.28303e-06	0	179.184
DN61564_c0_g4	11.1495	4.89123	1.88827e-08	4.28303e-06	0	148.354
DN62473_c4_g5	11.1347	4.87608	1.99433e-08	4.50799e-06	0	239.021
DN61365_c0_g17	11.1347	4.87608	1.99433e-08	4.50799e-06	0	436.459
DN50784_c0_g2	11.1272	4.86844	2.03127e-08	4.57116e-06	0	79.403
DN62031_c3_g11	11.1272	4.86844	2.03127e-08	4.57116e-06	0	290.216
DN54009_c0_g6	11.1272	4.86844	2.03127e-08	4.57116e-06	0	366.328
DN60483_c0_g10	11.1197	4.86076	2.10762e-08	4.72209e-06	0	147.908
DN41296_c0_g2	11.1122	4.85304	2.14709e-08	4.78243e-06	0	176.338
DN60284_c0_g2	11.1122	4.85304	2.14709e-08	4.78243e-06	0	101.04
DN59394_c0_g4	11.1122	4.85304	2.14709e-08	4.78243e-06	0	40.272
DN57648_c0_g6	11.1122	4.85304	2.14709e-08	4.78243e-06	0	270.677
DN51200_c0_g1	11.1046	4.84528	2.18745e-08	4.86523e-06	0	21.27
DN53533_c0_g10	11.097	4.83747	2.27093e-08	5.01436e-06	0	114.678
DN58273_c0_g7	11.097	4.83747	2.27093e-08	5.01436e-06	0	219.731
DN60760_c2_g10	11.097	4.83747	2.27093e-08	5.01436e-06	0	238.536
DN52056_c2_g1	11.097	4.83747	2.27093e-08	5.01436e-06	0	434.702
DN60122_c0_g6	11.097	4.83747	2.27093e-08	5.01436e-06	0	66.892
DN60422_c2_g10	11.0894	4.82963	2.31411e-08	5.08028e-06	0	176.627
DN57877_c0_g1	11.0817	4.82174	2.35827e-08	5.1476e-06	0	140.538
DN58387_c0_g7	11.0817	4.82174	2.35827e-08	5.1476e-06	0	199.471
DN50542_c0_g1	11.0817	4.82174	2.35827e-08	5.1476e-06	0	142.754
DN54453_c1_g8	11.0817	4.82174	2.35827e-08	5.1476e-06	0	438.046
DN50318_c0_g2	11.0739	4.81381	2.44967e-08	5.30913e-06	0	149.455
DN54364_c0_g2	11.0739	4.81381	2.44967e-08	5.30913e-06	0	75.311
DN52056_c3_g3	11.0739	4.81381	2.44967e-08	5.30913e-06	0	145.43
DN61450_c3_g3	11.0739	4.81381	2.44967e-08	5.30913e-06	0	372.15
DN59754_c2_g18	11.0662	4.80584	2.49696e-08	5.40395e-06	0	293.98
DN60011_c0_g13	11.0505	4.78976	2.64555e-08	5.70127e-06	0	387.939
DN54931_c0_g3	11.0505	4.78976	2.64555e-08	5.70127e-06	0	366.511
DN51234_c5_g1	11.0505	4.78976	2.64555e-08	5.70127e-06	0	173.912
DN60924_c0_g9	11.0426	4.78165	2.69742e-08	5.7723e-06	0	54.198
DN62019_c2_g4	11.0426	4.78165	2.69742e-08	5.7723e-06	0	67.535
DN56194_c0_g17	11.0426	4.78165	2.69742e-08	5.7723e-06	0	143.03
DN62133_c2_g11	11.0426	4.78165	2.69742e-08	5.7723e-06	0	106.823
DN62473_c4_g11	11.0346	4.7735	2.80488e-08	5.99384e-06	0	191.379
DN60712_c1_g9	11.0267	4.7653	2.86053e-08	6.10422e-06	0	89.539
DN61435_c0_g9	11.0105	4.74877	3.03562e-08	6.44181e-06	0	65.411
DN60483_c0_g16	11.0024	4.74043	3.09682e-08	6.54438e-06	0	115.609
DN61811_c0_g10	11.0024	4.74043	3.09682e-08	6.54438e-06	0	138.978
DN63089_c2_g9	11.0024	4.74043	3.09682e-08	6.54438e-06	0	139.358
DN58350_c2_g2	10.9942	4.73204	3.22373e-08	6.80314e-06	0	20.654
DN60760_c2_g11	10.986	4.72361	3.28952e-08	6.90379e-06	0	101.499
DN62031_c2_g2	10.986	4.72361	3.28952e-08	6.90379e-06	0	305.336
DN62362_c1_g5	10.986	4.72361	3.28952e-08	6.90379e-06	0	112.121
DN60668_c0_g10	10.9778	4.71512	3.35693e-08	7.0163e-06	0	260.986
DN60760_c2_g1	10.9778	4.71512	3.35693e-08	7.0163e-06	0	361.41
DN45775_c0_g2	10.9695	4.70659	3.49679e-08	7.27871e-06	0	12.904
DN13187_c0_g1	10.9695	4.70659	3.49679e-08	7.27871e-06	0	170.424
DN55912_c0_g5	10.9611	4.69801	3.56933e-08	7.4095e-06	0	251.007
DN61063_c0_g8	10.9527	4.68937	3.71992e-08	7.63896e-06	0	37.584
DN54500_c4_g15	10.9527	4.68937	3.71992e-08	7.63896e-06	0	355.902
DN63328_c3_g8	10.9527	4.68937	3.71992e-08	7.63896e-06	0	330.882
DN58697_c0_g5	10.9527	4.68937	3.71992e-08	7.63896e-06	0	146.138
DN60255_c0_g6	10.9527	4.68937	3.71992e-08	7.63896e-06	0	37.57
DN48511_c0_g1	10.9442	4.68069	3.79807e-08	7.76808e-06	0	114.678
DN52624_c0_g1	10.9442	4.68069	3.79807e-08	7.76808e-06	0	16.13
DN61450_c3_g1	10.9442	4.68069	3.79807e-08	7.76808e-06	0	237.841
DN63134_c1_g11	10.9272	4.66316	4.04463e-08	8.22823e-06	0	54.369
DN53094_c0_g1	10.9186	4.65431	4.13105e-08	8.3817e-06	0	302.307
DN47442_c0_g2	10.9186	4.65431	4.13105e-08	8.3817e-06	0	33.925
DN59213_c0_g1	10.9099	4.64542	4.2197e-08	8.52754e-06	0	223.219
DN53280_c0_g1	10.9099	4.64542	4.2197e-08	8.52754e-06	0	66.381
DN49018_c0_g5	10.9099	4.64542	4.2197e-08	8.52754e-06	0	229.54
DN59960_c0_g2	10.9012	4.63646	4.40395e-08	8.85298e-06	0	45.675
DN55618_c0_g4	10.9012	4.63646	4.40395e-08	8.85298e-06	0	62.447
DN43825_c0_g3	10.9012	4.63646	4.40395e-08	8.85298e-06	0	337.071
DN59920_c0_g15	10.8924	4.62746	4.49969e-08	9.03353e-06	0	101.971
DN49649_c0_g1	10.8836	4.61839	4.69876e-08	9.42081e-06	0	47.642
DN49822_c0_g1	10.8747	4.60927	4.80226e-08	9.59051e-06	0	47.996
DN53196_c0_g1	10.8747	4.60927	4.80226e-08	9.59051e-06	0	29.178
DN52433_c0_g1	10.8568	4.59086	5.12958e-08	1.01776e-05	0	23.421
DN55895_c0_g12	10.8568	4.59086	5.12958e-08	1.01776e-05	0	258.298
DN57487_c0_g5	10.8568	4.59086	5.12958e-08	1.01776e-05	0	48.363
DN57262_c0_g15	10.8568	4.59086	5.12958e-08	1.01776e-05	0	43.786
DN63328_c3_g11	10.8478	4.58157	5.2446e-08	1.03519e-05	0	191.707
DN61281_c1_g16	10.8478	4.58157	5.2446e-08	1.03519e-05	0	82.799
DN53988_c0_g4	10.8478	4.58157	5.2446e-08	1.03519e-05	0	213.961
DN62362_c1_g13	10.8387	4.57221	5.36272e-08	1.05714e-05	0	237.67
DN46835_c0_g1	10.8295	4.5628	5.60868e-08	1.09153e-05	0	270.022
DN54596_c0_g5	10.8295	4.5628	5.60868e-08	1.09153e-05	0	106.404
DN59839_c0_g2	10.8295	4.5628	5.60868e-08	1.09153e-05	0	116.842
DN62353_c6_g5	10.8295	4.5628	5.60868e-08	1.09153e-05	0	353.122
DN62043_c2_g6	10.8295	4.5628	5.60868e-08	1.09153e-05	0	189.334
DN52372_c0_g2	10.8295	4.5628	5.60868e-08	1.09153e-05	0	225.803
DN51196_c0_g5	10.8295	4.5628	5.60868e-08	1.09153e-05	0	243.808
DN60199_c0_g10	10.8203	4.55333	5.73674e-08	1.11361e-05	0	106.325
DN58438_c0_g4	10.811	4.54379	6.00353e-08	1.16244e-05	0	28.719
DN45585_c0_g1	10.8017	4.53419	6.1425e-08	1.18334e-05	0	64.361
DN44741_c2_g1	10.8017	4.53419	6.1425e-08	1.18334e-05	0	46.606
DN57262_c0_g2	10.8017	4.53419	6.1425e-08	1.18334e-05	0	134.48
DN63134_c1_g4	10.7923	4.52453	6.28535e-08	1.20781e-05	0	176.404
DN63214_c2_g12	10.7923	4.52453	6.28535e-08	1.20781e-05	0	71.495
DN54887_c0_g1	10.7829	4.5148	6.58319e-08	1.26028e-05	0	31.892
DN61052_c0_g25	10.7733	4.50501	6.73846e-08	1.28517e-05	0	327.472
DN61894_c3_g11	10.7638	4.49515	6.89813e-08	1.31398e-05	0	76.124
DN54572_c0_g2	10.7541	4.48523	7.23133e-08	1.37402e-05	0	53.844
DN49625_c0_g2	10.7248	4.45504	7.95757e-08	1.50079e-05	0	63.535
DN57262_c0_g1	10.7149	4.44484	8.15261e-08	1.52813e-05	0	144.144
DN62473_c4_g1	10.7149	4.44484	8.15261e-08	1.52813e-05	0	99.427
DN62701_c1_g6	10.7149	4.44484	8.15261e-08	1.52813e-05	0	53.49
DN61564_c0_g6	10.7149	4.44484	8.15261e-08	1.52813e-05	0	57.306
DN54950_c0_g1	10.7049	4.43457	8.56018e-08	1.59279e-05	0	32.469
DN56282_c0_g1	10.7049	4.43457	8.56018e-08	1.59279e-05	0	268.632
DN62484_c0_g2	10.7049	4.43457	8.56018e-08	1.59279e-05	0	99.86
DN58795_c0_g13	10.7049	4.43457	8.56018e-08	1.59279e-05	0	225.816
DN60760_c2_g25	10.6949	4.42422	8.77312e-08	1.62252e-05	0	93.841
DN57877_c0_g19	10.6949	4.42422	8.77312e-08	1.62252e-05	0	117.248
DN43179_c0_g6	10.6949	4.42422	8.77312e-08	1.62252e-05	0	145.548
DN62133_c2_g7	10.6847	4.4138	8.99245e-08	1.65306e-05	0	57.149
DN55364_c0_g13	10.6847	4.4138	8.99245e-08	1.65306e-05	0	171.63
DN45144_c0_g1	10.6847	4.4138	8.99245e-08	1.65306e-05	0	110.941
DN45827_c0_g1	10.6745	4.40331	9.45118e-08	1.72906e-05	0	58.736
DN63134_c1_g15	10.6745	4.40331	9.45118e-08	1.72906e-05	0	90.116
DN44047_c0_g2	10.6643	4.39274	9.69106e-08	1.76238e-05	0	35.971
DN60216_c0_g6	10.6643	4.39274	9.69106e-08	1.76238e-05	0	12.143
DN58867_c0_g12	10.6643	4.39274	9.69106e-08	1.76238e-05	0	167.028
DN57158_c0_g1	10.6643	4.39274	9.69106e-08	1.76238e-05	0	32.076
DN55891_c0_g2	10.6539	4.38209	1.01931e-07	1.84488e-05	0	124.959
DN60237_c0_g10	10.6539	4.38209	1.01931e-07	1.84488e-05	0	149.888
DN50166_c0_g3	10.6435	4.37137	1.04558e-07	1.88349e-05	0	147.751
DN62043_c2_g8	10.6435	4.37137	1.04558e-07	1.88349e-05	0	74.983
DN55891_c0_g7	10.6435	4.37137	1.04558e-07	1.88349e-05	0	85.382
DN47457_c0_g1	10.6331	4.36057	1.07267e-07	1.92547e-05	0	34.318
DN58321_c0_g1	10.6331	4.36057	1.07267e-07	1.92547e-05	0	231.887
DN61019_c0_g2	10.6225	4.34969	1.12941e-07	2.00842e-05	0	55.733
DN58563_c0_g3	10.6225	4.34969	1.12941e-07	2.00842e-05	0	34.371
DN43765_c0_g3	10.6225	4.34969	1.12941e-07	2.00842e-05	0	77.96
DN55880_c1_g3	10.6118	4.33872	1.15914e-07	2.04933e-05	0	53.818
DN48097_c0_g2	10.6118	4.33872	1.15914e-07	2.04933e-05	0	9.52
DN58795_c0_g9	10.6118	4.33872	1.15914e-07	2.04933e-05	0	275.805
DN60760_c2_g22	10.6118	4.33872	1.15914e-07	2.04933e-05	0	172.889
DN58441_c0_g2	10.6011	4.32767	1.1898e-07	2.08903e-05	0	39.183
DN60483_c0_g9	10.6011	4.32767	1.1898e-07	2.08903e-05	0	68.584
DN59920_c0_g16	10.6011	4.32767	1.1898e-07	2.08903e-05	0	155.501
DN58795_c0_g15	10.5903	4.31654	1.2541e-07	2.18683e-05	0	186.986
DN57648_c0_g15	10.5903	4.31654	1.2541e-07	2.18683e-05	0	149.823
DN62043_c2_g13	10.5903	4.31654	1.2541e-07	2.18683e-05	0	205.516
DN57449_c1_g6	10.5903	4.31654	1.2541e-07	2.18683e-05	0	154.622
DN59069_c1_g5	10.5794	4.30533	1.28782e-07	2.23539e-05	0	43.301
DN55504_c0_g1	10.5794	4.30533	1.28782e-07	2.23539e-05	0	15.736
DN44934_c0_g1	10.5794	4.30533	1.28782e-07	2.23539e-05	0	23.067
DN62180_c0_g10	10.5685	4.29403	1.35856e-07	2.33167e-05	0	33.636
DN54009_c0_g1	10.5685	4.29403	1.35856e-07	2.33167e-05	0	156.13
DN60284_c0_g1	10.5685	4.29403	1.35856e-07	2.33167e-05	0	53.294
DN57877_c0_g15	10.5574	4.28264	1.39568e-07	2.38198e-05	0	184.364
DN52269_c0_g7	10.5574	4.28264	1.39568e-07	2.38198e-05	0	79.232
DN63319_c2_g10	10.5574	4.28264	1.39568e-07	2.38198e-05	0	98.312
DN61521_c1_g2	10.5574	4.28264	1.39568e-07	2.38198e-05	0	87.533
DN59185_c0_g2	10.5574	4.28264	1.39568e-07	2.38198e-05	0	23.919
DN57877_c0_g7	10.5463	4.27116	1.43403e-07	2.44196e-05	0	169.06
DN49718_c0_g1	10.5351	4.25959	1.51457e-07	2.56196e-05	0	50.579
DN58795_c0_g14	10.5351	4.25959	1.51457e-07	2.56196e-05	0	260.619
DN52271_c0_g3	10.5351	4.25959	1.51457e-07	2.56196e-05	0	168.168
DN60668_c0_g15	10.5351	4.25959	1.51457e-07	2.56196e-05	0	170.844
DN57877_c0_g2	10.5238	4.24793	1.55688e-07	2.61901e-05	0	80.858
DN43398_c0_g2	10.5238	4.24793	1.55688e-07	2.61901e-05	0	182.777
DN53798_c2_g3	10.5238	4.24793	1.55688e-07	2.61901e-05	0	61.044
DN59920_c0_g3	10.5238	4.24793	1.55688e-07	2.61901e-05	0	82.878
DN53533_c0_g6	10.5238	4.24793	1.55688e-07	2.61901e-05	0	201.923
DN62019_c2_g3	10.5124	4.23617	1.60061e-07	2.6837e-05	0	243.48
DN62133_c2_g1	10.5009	4.22433	1.69258e-07	2.81624e-05	0	31.25
DN59069_c0_g2	10.5009	4.22433	1.69258e-07	2.81624e-05	0	33.086
DN52740_c0_g3	10.5009	4.22433	1.69258e-07	2.81624e-05	0	92.162
DN6547_c0_g1	10.5009	4.22433	1.69258e-07	2.81624e-05	0	62.971
DN57809_c0_g11	10.5009	4.22433	1.69258e-07	2.81624e-05	0	88.123
DN52755_c0_g1	10.4893	4.21238	1.74094e-07	2.881e-05	0	31.984
DN62043_c1_g1	10.4893	4.21238	1.74094e-07	2.881e-05	0	110.81
DN60284_c0_g10	10.4893	4.21238	1.74094e-07	2.881e-05	0	136.67
DN51579_c0_g1	10.4776	4.20034	1.84273e-07	3.01672e-05	0	71.076
DN51280_c0_g1	10.4776	4.20034	1.84273e-07	3.01672e-05	0	12.432
DN39546_c0_g4	10.4776	4.20034	1.84273e-07	3.01672e-05	0	233.854
DN55619_c0_g5	10.4776	4.20034	1.84273e-07	3.01672e-05	0	63.063
DN24574_c0_g1	10.4776	4.20034	1.84273e-07	3.01672e-05	0	166.11
DN24574_c0_g2	10.4776	4.20034	1.84273e-07	3.01672e-05	0	165.205
DN60479_c0_g4	10.4776	4.20034	1.84273e-07	3.01672e-05	0	25.886
DN59754_c2_g6	10.4776	4.20034	1.84273e-07	3.01672e-05	0	137.325
DN55880_c1_g1	10.4659	4.1882	1.8963e-07	3.08785e-05	0	25.139
DN42386_c0_g1	10.4659	4.1882	1.8963e-07	3.08785e-05	0	49.189
DN59754_c2_g9	10.4659	4.1882	1.8963e-07	3.08785e-05	0	223.678
DN51712_c0_g1	10.4659	4.1882	1.8963e-07	3.08785e-05	0	50.736
DN61365_c0_g12	10.454	4.17595	1.95175e-07	3.15458e-05	0	167.578
DN55619_c0_g18	10.454	4.17595	1.95175e-07	3.15458e-05	0	272.159
DN59754_c2_g7	10.454	4.17595	1.95175e-07	3.15458e-05	0	76.544
DN56349_c0_g1	10.454	4.17595	1.95175e-07	3.15458e-05	0	72.007
DN53454_c0_g3	10.454	4.17595	1.95175e-07	3.15458e-05	0	36.639
DN53210_c0_g3	10.442	4.16361	2.0686e-07	3.32582e-05	0	17.087
DN41549_c0_g1	10.442	4.16361	2.0686e-07	3.32582e-05	0	33.138
DN52056_c3_g11	10.442	4.16361	2.0686e-07	3.32582e-05	0	199.484
DN59754_c2_g14	10.43	4.15116	2.13016e-07	3.40685e-05	0	251.649
DN47458_c0_g2	10.43	4.15116	2.13016e-07	3.40685e-05	0	27.158
DN57250_c0_g2	10.43	4.15116	2.13016e-07	3.40685e-05	0	29.86
DN53533_c0_g11	10.4178	4.1386	2.19394e-07	3.50151e-05	0	151.318
DN48823_c0_g1	10.4055	4.12594	2.32851e-07	3.69694e-05	0	47.091
DN57877_c0_g4	10.4055	4.12594	2.32851e-07	3.69694e-05	0	130.27
DN57476_c0_g9	10.4055	4.12594	2.32851e-07	3.69694e-05	0	55.444
DN53583_c0_g2	10.3932	4.11316	2.3995e-07	3.78994e-05	0	127.031
DN52271_c0_g1	10.3932	4.11316	2.3995e-07	3.78994e-05	0	56.297
DN57446_c0_g4	10.3932	4.11316	2.3995e-07	3.78994e-05	0	62.565
DN59513_c0_g1	10.3932	4.11316	2.3995e-07	3.78994e-05	0	36.626
DN59920_c0_g18	10.3807	4.10028	2.54943e-07	3.99368e-05	0	97.172
DN53094_c0_g10	10.3807	4.10028	2.54943e-07	3.99368e-05	0	101.276
DN59213_c0_g4	10.3681	4.08728	2.62861e-07	4.08001e-05	0	120.225
DN55619_c0_g12	10.3681	4.08728	2.62861e-07	4.08001e-05	0	98.47
DN45407_c0_g1	10.3681	4.08728	2.62861e-07	4.08001e-05	0	62.893
DN63600_c4_g3	10.3681	4.08728	2.62861e-07	4.08001e-05	0	106.063
DN54582_c0_g1	10.3681	4.08728	2.62861e-07	4.08001e-05	0	54.644
DN56194_c0_g16	10.3681	4.08728	2.62861e-07	4.08001e-05	0	171.145
DN53582_c0_g1	10.3681	4.08728	2.62861e-07	4.08001e-05	0	60.834
DN60199_c0_g4	10.3681	4.08728	2.62861e-07	4.08001e-05	0	76.452
DN60434_c0_g9	10.3554	4.07416	2.71075e-07	4.19897e-05	0	48.717
DN38435_c0_g3	10.3554	4.07416	2.71075e-07	4.19897e-05	0	162.674
DN55364_c0_g6	10.3426	4.06093	2.88447e-07	4.43207e-05	0	178.266
DN62260_c2_g3	10.3426	4.06093	2.88447e-07	4.43207e-05	0	37.662
DN55320_c0_g5	10.3426	4.06093	2.88447e-07	4.43207e-05	0	43.209
DN51884_c1_g3	10.3426	4.06093	2.88447e-07	4.43207e-05	0	43.537
DN54070_c0_g4	10.3426	4.06093	2.88447e-07	4.43207e-05	0	34.135
DN63260_c2_g1	10.3426	4.06093	2.88447e-07	4.43207e-05	0	25.362
DN53533_c0_g5	10.3426	4.06093	2.88447e-07	4.43207e-05	0	43.524
DN56828_c0_g4	10.3296	4.04758	2.97634e-07	4.53214e-05	0	74.131
DN62484_c0_g1	10.3296	4.04758	2.97634e-07	4.53214e-05	0	64.138
DN54596_c0_g1	10.3296	4.04758	2.97634e-07	4.53214e-05	0	124.854
DN53583_c0_g18	10.3296	4.04758	2.97634e-07	4.53214e-05	0	35.577
DN51857_c0_g1	10.3166	4.0341	3.07173e-07	4.65418e-05	0	64.689
DN63328_c3_g3	10.3166	4.0341	3.07173e-07	4.65418e-05	0	234.169
DN43040_c0_g2	10.3166	4.0341	3.07173e-07	4.65418e-05	0	41.872
DN57206_c0_g5	10.3166	4.0341	3.07173e-07	4.65418e-05	0	67.469
DN63089_c2_g6	10.3034	4.02051	3.27377e-07	4.94556e-05	0	143.318
DN61534_c1_g8	10.2901	4.00678	3.38075e-07	5.05711e-05	0	41.544
DN54571_c0_g2	10.2901	4.00678	3.38075e-07	5.05711e-05	0	47.996
DN45445_c0_g1	10.2901	4.00678	3.38075e-07	5.05711e-05	0	42.344
DN60473_c1_g3	10.2901	4.00678	3.38075e-07	5.05711e-05	0	11.291
DN41978_c0_g1	10.2901	4.00678	3.38075e-07	5.05711e-05	0	54.264
DN56993_c0_g2	10.2901	4.00678	3.38075e-07	5.05711e-05	0	17.035
DN42658_c0_g1	10.2901	4.00678	3.38075e-07	5.05711e-05	0	32.797
DN63134_c1_g1	10.2767	3.99293	3.60759e-07	5.34403e-05	0	235.349
DN63134_c1_g5	10.2767	3.99293	3.60759e-07	5.34403e-05	0	50.671
DN55880_c1_g2	10.2767	3.99293	3.60759e-07	5.34403e-05	0	25.283
DN53531_c0_g3	10.2632	3.97894	3.72784e-07	5.49549e-05	0	13.743
DN47203_c1_g8	10.2632	3.97894	3.72784e-07	5.49549e-05	0	81.92
DN63260_c2_g4	10.2632	3.97894	3.72784e-07	5.49549e-05	0	22.293
DN49335_c0_g4	10.2632	3.97894	3.72784e-07	5.49549e-05	0	32.023
DN51704_c0_g3	10.2495	3.96483	3.85294e-07	5.64175e-05	0	27.119
DN62897_c2_g11	10.2495	3.96483	3.85294e-07	5.64175e-05	0	85.068
DN43825_c0_g7	10.2495	3.96483	3.85294e-07	5.64175e-05	0	129.628
DN58092_c0_g7	10.2495	3.96483	3.85294e-07	5.64175e-05	0	47.025
DN39546_c0_g5	10.2357	3.95057	4.11859e-07	5.99048e-05	0	187.865
DN54571_c0_g4	10.2357	3.95057	4.11859e-07	5.99048e-05	0	48.061
DN58387_c0_g9	10.2357	3.95057	4.11859e-07	5.99048e-05	0	204.336
DN58196_c0_g3	10.2357	3.95057	4.11859e-07	5.99048e-05	0	43.327
DN56194_c0_g11	10.2357	3.95057	4.11859e-07	5.99048e-05	0	50.723
DN48453_c0_g1	10.2357	3.95057	4.11859e-07	5.99048e-05	0	41.662
DN54841_c0_g8	10.2218	3.93618	4.25963e-07	6.14897e-05	0	99.532
DN56419_c0_g4	10.2218	3.93618	4.25963e-07	6.14897e-05	0	82.707
DN62043_c2_g20	10.2218	3.93618	4.25963e-07	6.14897e-05	0	116.462
DN61085_c0_g8	10.2218	3.93618	4.25963e-07	6.14897e-05	0	159.33
DN57525_c0_g1	10.2218	3.93618	4.25963e-07	6.14897e-05	0	195.72
DN49347_c0_g1	10.2078	3.92165	4.55952e-07	6.51384e-05	0	49.818
DN54841_c0_g5	10.2078	3.92165	4.55952e-07	6.51384e-05	0	52.835
DN56741_c0_g8	10.2078	3.92165	4.55952e-07	6.51384e-05	0	37.334
DN60205_c0_g10	10.2078	3.92165	4.55952e-07	6.51384e-05	0	81.816
DN42134_c0_g2	10.2078	3.92165	4.55952e-07	6.51384e-05	0	56.034
DN59213_c0_g7	10.2078	3.92165	4.55952e-07	6.51384e-05	0	82.93
DN52503_c0_g2	10.2078	3.92165	4.55952e-07	6.51384e-05	0	10.386
DN52040_c0_g2	10.2078	3.92165	4.55952e-07	6.51384e-05	0	27.893
DN39083_c0_g4	10.2078	3.92165	4.55952e-07	6.51384e-05	0	110.049
DN61894_c3_g16	10.1936	3.90697	4.71895e-07	6.70394e-05	0	62.657
DN61774_c0_g6	10.1936	3.90697	4.71895e-07	6.70394e-05	0	36.652
DN61894_c3_g5	10.1936	3.90697	4.71895e-07	6.70394e-05	0	102.286
DN61365_c0_g3	10.1936	3.90697	4.71895e-07	6.70394e-05	0	139.083
DN59288_c0_g1	10.1936	3.90697	4.71895e-07	6.70394e-05	0	10.294
DN55364_c0_g8	10.1792	3.89215	4.88511e-07	6.91424e-05	0	159.173
DN52914_c0_g5	10.1792	3.89215	4.88511e-07	6.91424e-05	0	42.685
DN60011_c0_g26	10.1792	3.89215	4.88511e-07	6.91424e-05	0	23.958
DN60483_c0_g15	10.1792	3.89215	4.88511e-07	6.91424e-05	0	143.961
DN46213_c0_g1	10.1647	3.87717	5.23899e-07	7.33348e-05	0	15.985
DN50166_c0_g8	10.1647	3.87717	5.23899e-07	7.33348e-05	0	151.331
DN59784_c1_g1	10.1647	3.87717	5.23899e-07	7.33348e-05	0	35.669
DN52049_c0_g2	10.1501	3.86205	5.42745e-07	7.5695e-05	0	34.738
DN45164_c0_g1	10.1353	3.84677	5.62409e-07	7.78682e-05	0	178.187
DN62043_c2_g1	10.1353	3.84677	5.62409e-07	7.78682e-05	0	68.518
DN54989_c0_g1	10.1353	3.84677	5.62409e-07	7.78682e-05	0	15.644
DN50908_c0_g1	10.1353	3.84677	5.62409e-07	7.78682e-05	0	34.672
DN60733_c0_g5	10.1353	3.84677	5.62409e-07	7.78682e-05	0	184.429
DN56453_c0_g1	10.1353	3.84677	5.62409e-07	7.78682e-05	0	87.048
DN56194_c0_g3	10.1204	3.83132	6.04367e-07	8.30743e-05	0	116.842
DN60491_c0_g4	10.1204	3.83132	6.04367e-07	8.30743e-05	0	85.894
DN63328_c3_g4	10.1204	3.83132	6.04367e-07	8.30743e-05	0	83.245
DN61534_c1_g7	10.1204	3.83132	6.04367e-07	8.30743e-05	0	36.233
DN57877_c0_g3	10.1204	3.83132	6.04367e-07	8.30743e-05	0	214.813
DN49657_c0_g2	10.1204	3.83132	6.04367e-07	8.30743e-05	0	33.204
DN52546_c0_g4	10.1053	3.81572	6.2675e-07	8.54582e-05	0	34.594
DN57158_c0_g6	10.1053	3.81572	6.2675e-07	8.54582e-05	0	19.29
DN49657_c0_g4	10.1053	3.81572	6.2675e-07	8.54582e-05	0	116.331
DN58370_c0_g4	10.1053	3.81572	6.2675e-07	8.54582e-05	0	45.058
DN48355_c0_g1	10.1053	3.81572	6.2675e-07	8.54582e-05	0	23.736
DN51704_c0_g2	10.1053	3.81572	6.2675e-07	8.54582e-05	0	24.47
DN52509_c1_g8	10.1053	3.81572	6.2675e-07	8.54582e-05	0	72.82
DN60422_c2_g2	10.1053	3.81572	6.2675e-07	8.54582e-05	0	117.288
DN60422_c2_g22	10.09	3.79995	6.74578e-07	9.16519e-05	0	137.207
DN51048_c0_g1	10.09	3.79995	6.74578e-07	9.16519e-05	0	69.777
DN55248_c0_g2	10.09	3.79995	6.74578e-07	9.16519e-05	0	43.708
DN55891_c0_g6	10.0746	3.78401	7.0013e-07	9.44507e-05	0	64.519
DN51048_c0_g3	10.0746	3.78401	7.0013e-07	9.44507e-05	0	66.827
DN59754_c2_g15	10.0746	3.78401	7.0013e-07	9.44507e-05	0	91.507
DN47383_c0_g1	10.0746	3.78401	7.0013e-07	9.44507e-05	0	23.814
DN59932_c0_g2	10.0746	3.78401	7.0013e-07	9.44507e-05	0	27.145
DN57494_c0_g2	10.0746	3.78401	7.0013e-07	9.44507e-05	0	35.498
DN62581_c0_g5	10.059	3.7679	7.26853e-07	9.71963e-05	0	29.807
DN58438_c0_g7	10.059	3.7679	7.26853e-07	9.71963e-05	0	61.726
DN55912_c0_g9	10.059	3.7679	7.26853e-07	9.71963e-05	0	74.983
DN59407_c1_g3	10.059	3.7679	7.26853e-07	9.71963e-05	0	79.77
DN54947_c0_g1	10.059	3.7679	7.26853e-07	9.71963e-05	0	48.848
DN57494_c0_g7	10.0433	3.75161	7.84065e-07	0.000104298	0	20.156
DN28764_c0_g1	10.0433	3.75161	7.84065e-07	0.000104298	0	4.721
DN51393_c0_g1	10.0433	3.75161	7.84065e-07	0.000104298	0	17.323
DN47203_c1_g4	10.0273	3.73515	8.14692e-07	0.000107529	0	91.821
DN36378_c0_g1	10.0273	3.73515	8.14692e-07	0.000107529	0	76.544
DN63328_c3_g5	10.0273	3.73515	8.14692e-07	0.000107529	0	80.281
DN58273_c0_g11	10.0273	3.73515	8.14692e-07	0.000107529	0	61.594
DN54289_c0_g3	10.0273	3.73515	8.14692e-07	0.000107529	0	61.319
DN63319_c2_g8	10.0112	3.7185	8.46767e-07	0.000110804	0	26.463
DN61894_c3_g20	10.0112	3.7185	8.46767e-07	0.000110804	0	48.363
DN62031_c3_g16	10.0112	3.7185	8.46767e-07	0.000110804	0	158.373
DN58867_c0_g4	10.0112	3.7185	8.46767e-07	0.000110804	0	81.698
DN36746_c0_g1	10.0112	3.7185	8.46767e-07	0.000110804	0	126.389
DN57525_c0_g7	10.0112	3.7185	8.46767e-07	0.000110804	0	116.711
DN50471_c0_g1	10.0112	3.7185	8.46767e-07	0.000110804	0	33.007
DN59213_c0_g11	10.0112	3.7185	8.46767e-07	0.000110804	0	103.427
DN61267_c0_g3	10.0112	3.7185	8.46767e-07	0.000110804	0	27.643
DN60237_c0_g2	10.0112	3.7185	8.46767e-07	0.000110804	0	61.175
DN52509_c1_g17	9.99496	3.70166	9.15583e-07	0.000118087	0	104.791
DN59407_c1_g4	9.99496	3.70166	9.15583e-07	0.000118087	0	14.254
DN62501_c1_g11	9.99496	3.70166	9.15583e-07	0.000118087	0	36.246
DN45960_c0_g1	9.99496	3.70166	9.15583e-07	0.000118087	0	26.293
DN57297_c0_g19	9.99496	3.70166	9.15583e-07	0.000118087	0	121.537
DN45892_c0_g2	9.99496	3.70166	9.15583e-07	0.000118087	0	31.997
DN58031_c1_g7	9.99496	3.70166	9.15583e-07	0.000118087	0	69.83
DN62473_c4_g6	9.99496	3.70166	9.15583e-07	0.000118087	0	161.664
DN38799_c0_g2	9.97848	3.68462	9.52502e-07	0.000122538	0	65.948
DN63089_c2_g23	9.96182	3.66739	1.03185e-06	0.000130978	0	71.849
DN49521_c0_g2	9.96182	3.66739	1.03185e-06	0.000130978	0	24.077
DN46249_c0_g2	9.96182	3.66739	1.03185e-06	0.000130978	0	37.282
DN60924_c0_g10	9.96182	3.66739	1.03185e-06	0.000130978	0	15.317
DN60199_c0_g16	9.96182	3.66739	1.03185e-06	0.000130978	0	120.907
DN62133_c2_g6	9.96182	3.66739	1.03185e-06	0.000130978	0	24.667
DN48525_c0_g1	9.96182	3.66739	1.03185e-06	0.000130978	0	10.596
DN61093_c0_g4	9.96182	3.66739	1.03185e-06	0.000130978	0	15.5
DN60122_c0_g7	9.96182	3.66739	1.03185e-06	0.000130978	0	22.398
DN63089_c2_g25	9.94496	3.64996	1.07448e-06	0.000135265	0	151.016
DN57494_c0_g1	9.94496	3.64996	1.07448e-06	0.000135265	0	40.796
DN62897_c2_g5	9.94496	3.64996	1.07448e-06	0.000135265	0	50.658
DN61986_c0_g7	9.94496	3.64996	1.07448e-06	0.000135265	0	16.602
DN61198_c0_g18	9.94496	3.64996	1.07448e-06	0.000135265	0	31.079
DN61450_c3_g9	9.94496	3.64996	1.07448e-06	0.000135265	0	94.405
DN54596_c0_g8	9.94496	3.64996	1.07448e-06	0.000135265	0	126.376
DN58438_c0_g5	9.92791	3.63233	1.11925e-06	0.000139863	0	20.274
DN61572_c0_g2	9.92791	3.63233	1.11925e-06	0.000139863	0	43.353
DN59213_c0_g14	9.92791	3.63233	1.11925e-06	0.000139863	0	100.109
DN49065_c0_g1	9.91065	3.61448	1.2157e-06	0.000150926	0	50.107
DN52509_c1_g6	9.91065	3.61448	1.2157e-06	0.000150926	0	71.889
DN45045_c0_g1	9.91065	3.61448	1.2157e-06	0.000150926	0	28.325
DN52369_c0_g2	9.89318	3.59642	1.26765e-06	0.000156358	0	50.881
DN52861_c0_g6	9.89318	3.59642	1.26765e-06	0.000156358	0	27.237
DN57449_c1_g1	9.89318	3.59642	1.26765e-06	0.000156358	0	150.636
DN57613_c0_g7	9.89318	3.59642	1.26765e-06	0.000156358	0	192.088
DN60668_c0_g11	9.89318	3.59642	1.26765e-06	0.000156358	0	72.334
DN57877_c0_g6	9.89318	3.59642	1.26765e-06	0.000156358	0	51.864
DN60199_c0_g5	9.8755	3.57814	1.32229e-06	0.000162441	0	28.483
DN61063_c0_g6	9.8755	3.57814	1.32229e-06	0.000162441	0	58.224
DN57070_c0_g10	9.8755	3.57814	1.32229e-06	0.000162441	0	108.253
DN59213_c0_g13	9.8755	3.57814	1.32229e-06	0.000162441	0	101.211
DN61052_c0_g6	9.8755	3.57814	1.32229e-06	0.000162441	0	108.777
DN60064_c1_g3	9.85759	3.55963	1.4403e-06	0.000175245	0	33.361
DN60668_c0_g14	9.85759	3.55963	1.4403e-06	0.000175245	0	34.423
DN52244_c0_g4	9.85759	3.55963	1.4403e-06	0.000175245	0	187.393
DN58697_c0_g15	9.85759	3.55963	1.4403e-06	0.000175245	0	124.159
DN55074_c0_g1	9.85759	3.55963	1.4403e-06	0.000175245	0	17.454
DN55895_c0_g1	9.83947	3.54089	1.50403e-06	0.000182272	0	123.884
DN53280_c0_g5	9.83947	3.54089	1.50403e-06	0.000182272	0	24.994
DN61572_c0_g10	9.83947	3.54089	1.50403e-06	0.000182272	0	42.685
DN52029_c0_g1	9.82111	3.52191	1.64195e-06	0.000196643	0	18.411
DN52763_c0_g1	9.82111	3.52191	1.64195e-06	0.000196643	0	12.038
DN62270_c0_g15	9.82111	3.52191	1.64195e-06	0.000196643	0	102.247
DN63298_c1_g13	9.82111	3.52191	1.64195e-06	0.000196643	0	32.561
DN61052_c0_g26	9.82111	3.52191	1.64195e-06	0.000196643	0	106.39
DN59407_c1_g2	9.82111	3.52191	1.64195e-06	0.000196643	0	22.031
DN54571_c0_g1	9.82111	3.52191	1.64195e-06	0.000196643	0	19.487
DN57331_c0_g1	9.80251	3.50269	1.71658e-06	0.000203347	0	89.697
DN20203_c0_g1	9.80251	3.50269	1.71658e-06	0.000203347	0	74.406
DN46465_c0_g2	9.80251	3.50269	1.71658e-06	0.000203347	0	13.586
DN63600_c5_g6	9.80251	3.50269	1.71658e-06	0.000203347	0	138.637
DN53583_c0_g14	9.80251	3.50269	1.71658e-06	0.000203347	0	71.875
DN48890_c0_g2	9.80251	3.50269	1.71658e-06	0.000203347	0	173.191
DN61564_c0_g2	9.80251	3.50269	1.71658e-06	0.000203347	0	90.72
DN50922_c0_g1	9.80251	3.50269	1.71658e-06	0.000203347	0	33.072
DN55530_c1_g10	9.78367	3.48322	1.79533e-06	0.000211036	0	19.382
DN43825_c0_g2	9.78367	3.48322	1.79533e-06	0.000211036	0	87.546
DN61534_c1_g5	9.78367	3.48322	1.79533e-06	0.000211036	0	29.138
DN61052_c0_g4	9.78367	3.48322	1.79533e-06	0.000211036	0	77.882
DN59069_c1_g1	9.78367	3.48322	1.79533e-06	0.000211036	0	29.624
DN61894_c3_g2	9.78367	3.48322	1.79533e-06	0.000211036	0	23.5
DN43825_c0_g1	9.76459	3.46349	1.96622e-06	0.000227101	0	80.412
DN53094_c0_g2	9.76459	3.46349	1.96622e-06	0.000227101	0	57.385
DN61435_c0_g4	9.76459	3.46349	1.96622e-06	0.000227101	0	15.422
DN55912_c0_g10	9.76459	3.46349	1.96622e-06	0.000227101	0	23.88
DN54596_c0_g9	9.76459	3.46349	1.96622e-06	0.000227101	0	39.262
DN63319_c2_g11	9.76459	3.46349	1.96622e-06	0.000227101	0	33.872
DN57777_c0_g3	9.76459	3.46349	1.96622e-06	0.000227101	0	10.832
DN54009_c0_g5	9.76459	3.46349	1.96622e-06	0.000227101	0	165.9
DN52167_c0_g1	9.76459	3.46349	1.96622e-06	0.000227101	0	21.48
DN52366_c0_g1	9.74524	3.4435	2.05897e-06	0.000236381	0	27.014
DN57840_c1_g1	9.74524	3.4435	2.05897e-06	0.000236381	0	14.202
DN54453_c1_g1	9.72564	3.42324	2.15701e-06	0.000246156	0	90.615
DN53280_c0_g6	9.72564	3.42324	2.15701e-06	0.000246156	0	33.125
DN62501_c1_g3	9.72564	3.42324	2.15701e-06	0.000246156	0	25.729
DN47004_c0_g1	9.72564	3.42324	2.15701e-06	0.000246156	0	34.108
DN49101_c0_g1	9.72564	3.42324	2.15701e-06	0.000246156	0	10.622
DN47458_c0_g1	9.70576	3.40271	2.37046e-06	0.000266527	0	15.54
DN61534_c0_g2	9.70576	3.40271	2.37046e-06	0.000266527	0	18.503
DN60733_c0_g22	9.70576	3.40271	2.37046e-06	0.000266527	0	38.501
DN59754_c2_g17	9.70576	3.40271	2.37046e-06	0.000266527	0	81.816
DN50839_c0_g4	9.70576	3.40271	2.37046e-06	0.000266527	0	78.616
DN48583_c0_g2	9.70576	3.40271	2.37046e-06	0.000266527	0	28.758
DN56837_c1_g3	9.70576	3.40271	2.37046e-06	0.000266527	0	82.511
DN62031_c3_g7	9.70576	3.40271	2.37046e-06	0.000266527	0	136.893
DN46198_c0_g1	9.70576	3.40271	2.37046e-06	0.000266527	0	5.691
DN58441_c0_g4	9.70576	3.40271	2.37046e-06	0.000266527	0	21.296
DN57840_c0_g2	9.68561	3.38189	2.48666e-06	0.000277547	0	31.053
DN61894_c3_g7	9.68561	3.38189	2.48666e-06	0.000277547	0	72.125
DN56824_c0_g2	9.68561	3.38189	2.48666e-06	0.000277547	0	21.467
DN58273_c0_g6	9.68561	3.38189	2.48666e-06	0.000277547	0	70.302
DN63368_c1_g7	9.68561	3.38189	2.48666e-06	0.000277547	0	54.552
DN50614_c0_g1	9.66517	3.36078	2.74025e-06	0.000302751	0	86.812
DN59407_c0_g2	9.66517	3.36078	2.74025e-06	0.000302751	0	27.237
DN60483_c0_g17	9.66517	3.36078	2.74025e-06	0.000302751	0	89.631
DN57648_c0_g1	9.66517	3.36078	2.74025e-06	0.000302751	0	88.871
DN62897_c2_g10	9.66517	3.36078	2.74025e-06	0.000302751	0	133.077
DN58373_c0_g1	9.66517	3.36078	2.74025e-06	0.000302751	0	80.648
DN38435_c0_g1	9.64444	3.33937	2.87864e-06	0.000315528	0	70
DN39469_c0_g4	9.64444	3.33937	2.87864e-06	0.000315528	0	43.563
DN63260_c2_g5	9.64444	3.33937	2.87864e-06	0.000315528	0	29.492
DN43427_c0_g2	9.64444	3.33937	2.87864e-06	0.000315528	0	129.483
DN53280_c0_g7	9.64444	3.33937	2.87864e-06	0.000315528	0	35.748
DN56194_c0_g6	9.64444	3.33937	2.87864e-06	0.000315528	0	35.682
DN60422_c2_g24	9.64444	3.33937	2.87864e-06	0.000315528	0	90.221
DN59213_c0_g18	9.64444	3.33937	2.87864e-06	0.000315528	0	46.684
DN59839_c1_g2	9.64444	3.33937	2.87864e-06	0.000315528	0	19.815
DN52056_c2_g4	9.6234	3.31766	3.02551e-06	0.000328324	0	73.41
DN45234_c0_g1	9.6234	3.31766	3.02551e-06	0.000328324	0	9.298
DN60180_c0_g8	9.6234	3.31766	3.02551e-06	0.000328324	0	47.484
DN57809_c0_g5	9.6234	3.31766	3.02551e-06	0.000328324	0	28.207
DN47442_c0_g1	9.6234	3.31766	3.02551e-06	0.000328324	0	65.712
DN62133_c2_g9	9.6234	3.31766	3.02551e-06	0.000328324	0	56.624
DN36603_c0_g2	9.6234	3.31766	3.02551e-06	0.000328324	0	106.626
DN56419_c0_g2	9.6234	3.31766	3.02551e-06	0.000328324	0	127.071
DN54931_c0_g5	9.6234	3.31766	3.02551e-06	0.000328324	0	78.262
DN59213_c0_g15	9.6234	3.31766	3.02551e-06	0.000328324	0	144.236
DN61052_c0_g14	9.60206	3.29562	3.34717e-06	0.000360156	0	38.882
DN53964_c0_g1	9.60206	3.29562	3.34717e-06	0.000360156	0	26.24
DN63328_c3_g1	9.60206	3.29562	3.34717e-06	0.000360156	0	123.084
DN52277_c0_g2	9.60206	3.29562	3.34717e-06	0.000360156	0	23.775
DN52896_c0_g2	9.60206	3.29562	3.34717e-06	0.000360156	0	24.155
DN62924_c0_g14	9.60206	3.29562	3.34717e-06	0.000360156	0	29.125
DN62624_c0_g18	9.58039	3.27326	3.52334e-06	0.000375405	0	90.051
DN60473_c1_g2	9.58039	3.27326	3.52334e-06	0.000375405	0	26.057
DN61281_c1_g22	9.58039	3.27326	3.52334e-06	0.000375405	0	104.83
DN55619_c0_g16	9.58039	3.27326	3.52334e-06	0.000375405	0	59.09
DN59920_c0_g12	9.58039	3.27326	3.52334e-06	0.000375405	0	106.613
DN52085_c0_g1	9.58039	3.27326	3.52334e-06	0.000375405	0	21.414
DN44212_c0_g1	9.58039	3.27326	3.52334e-06	0.000375405	0	7.789
DN53305_c0_g5	9.58039	3.27326	3.52334e-06	0.000375405	0	23.736
DN57613_c0_g11	9.55839	3.25057	3.71075e-06	0.000391275	0	135.293
DN63084_c1_g2	9.55839	3.25057	3.71075e-06	0.000391275	0	23.696
DN61816_c0_g5	9.55839	3.25057	3.71075e-06	0.000391275	0	31.079
DN56351_c0_g4	9.55839	3.25057	3.71075e-06	0.000391275	0	22.713
DN56824_c0_g5	9.55839	3.25057	3.71075e-06	0.000391275	0	27.657
DN59213_c0_g2	9.55839	3.25057	3.71075e-06	0.000391275	0	73.423
DN61198_c0_g9	9.55839	3.25057	3.71075e-06	0.000391275	0	64.243
DN55098_c0_g1	9.55839	3.25057	3.71075e-06	0.000391275	0	121.458
DN69659_c0_g1	9.55839	3.25057	3.71075e-06	0.000391275	0	19.631
DN60120_c3_g2	9.55839	3.25057	3.71075e-06	0.000391275	0	26.634
DN60760_c2_g17	9.53605	3.22753	4.12276e-06	0.000428501	0	68.033
DN57206_c0_g12	9.53605	3.22753	4.12276e-06	0.000428501	0	111.872
DN60668_c0_g8	9.53605	3.22753	4.12276e-06	0.000428501	0	47.799
DN61564_c0_g1	9.53605	3.22753	4.12276e-06	0.000428501	0	74.97
DN56899_c0_g1	9.53605	3.22753	4.12276e-06	0.000428501	0	68.256
DN51822_c1_g5	9.53605	3.22753	4.12276e-06	0.000428501	0	19.303
DN58638_c1_g3	9.53605	3.22753	4.12276e-06	0.000428501	0	130.742
DN54393_c1_g1	9.53605	3.22753	4.12276e-06	0.000428501	0	19.513
DN56194_c0_g14	9.53605	3.22753	4.12276e-06	0.000428501	0	33.256
DN41296_c0_g4	9.53605	3.22753	4.12276e-06	0.000428501	0	58.88
DN49837_c0_g2	9.53605	3.22753	4.12276e-06	0.000428501	0	37.413
DN51748_c0_g2	9.51336	3.20413	4.34929e-06	0.000447171	0	71.482
DN46931_c0_g5	9.51336	3.20413	4.34929e-06	0.000447171	0	71.377
DN50236_c0_g3	9.51336	3.20413	4.34929e-06	0.000447171	0	29.702
DN52621_c0_g3	9.51336	3.20413	4.34929e-06	0.000447171	0	24.05
DN55619_c0_g6	9.51336	3.20413	4.34929e-06	0.000447171	0	50.304
DN58550_c0_g6	9.51336	3.20413	4.34929e-06	0.000447171	0	43.065
DN50166_c0_g10	9.51336	3.20413	4.34929e-06	0.000447171	0	13.402
DN61326_c0_g4	9.51336	3.20413	4.34929e-06	0.000447171	0	24.037
DN50615_c0_g1	9.51336	3.20413	4.34929e-06	0.000447171	0	25.86
DN44920_c0_g1	9.49031	3.18037	4.84883e-06	0.000494532	0	21.506
DN59511_c0_g12	9.49031	3.18037	4.84883e-06	0.000494532	0	30.187
DN63085_c3_g17	9.49031	3.18037	4.84883e-06	0.000494532	0	72.793
DN61281_c1_g6	9.49031	3.18037	4.84883e-06	0.000494532	0	103.663
DN54087_c0_g3	9.49031	3.18037	4.84883e-06	0.000494532	0	57.621
DN50999_c0_g2	9.49031	3.18037	4.84883e-06	0.000494532	0	15.395
DN46139_c0_g1	9.49031	3.18037	4.84883e-06	0.000494532	0	28.194
DN56824_c0_g6	9.49031	3.18037	4.84883e-06	0.000494532	0	79.626
DN56349_c0_g10	9.49031	3.18037	4.84883e-06	0.000494532	0	43.288
DN53094_c0_g17	9.46689	3.15623	5.12433e-06	0.000519505	0	113.904
DN54569_c0_g1	9.46689	3.15623	5.12433e-06	0.000519505	0	17.323
DN61326_c0_g7	9.46689	3.15623	5.12433e-06	0.000519505	0	11.907
DN50953_c0_g1	9.46689	3.15623	5.12433e-06	0.000519505	0	10.32
DN42835_c0_g1	9.46689	3.15623	5.12433e-06	0.000519505	0	8.734
DN41599_c0_g1	9.46689	3.15623	5.12433e-06	0.000519505	0	90.707
DN61085_c0_g12	9.46689	3.15623	5.12433e-06	0.000519505	0	36.403
DN54500_c4_g26	9.44307	3.13171	5.41884e-06	0.000546457	0	127.503
DN48511_c0_g2	9.44307	3.13171	5.41884e-06	0.000546457	0	73.685
DN50842_c0_g4	9.44307	3.13171	5.41884e-06	0.000546457	0	67.64
DN57449_c1_g7	9.44307	3.13171	5.41884e-06	0.000546457	0	54.225
DN59516_c0_g1	9.44307	3.13171	5.41884e-06	0.000546457	0	40.403
DN47554_c0_g1	9.44307	3.13171	5.41884e-06	0.000546457	0	17.402
DN54841_c0_g2	9.44307	3.13171	5.41884e-06	0.000546457	0	58.539
DN44839_c1_g1	9.41886	3.10678	6.07117e-06	0.000606231	0	5.127
DN54805_c0_g5	9.41886	3.10678	6.07117e-06	0.000606231	0	11.697
DN55281_c0_g5	9.41886	3.10678	6.07117e-06	0.000606231	0	21.06
DN33475_c0_g1	9.41886	3.10678	6.07117e-06	0.000606231	0	127.569
DN52509_c1_g14	9.41886	3.10678	6.07117e-06	0.000606231	0	65.306
DN54728_c0_g2	9.39424	3.08144	6.43255e-06	0.000636485	0	37.125
DN61052_c0_g21	9.39424	3.08144	6.43255e-06	0.000636485	0	74.262
DN62362_c1_g9	9.39424	3.08144	6.43255e-06	0.000636485	0	60.375
DN59754_c2_g2	9.39424	3.08144	6.43255e-06	0.000636485	0	36.311
DN55340_c0_g1	9.39424	3.08144	6.43255e-06	0.000636485	0	20.287
DN60733_c0_g21	9.39424	3.08144	6.43255e-06	0.000636485	0	49.438
DN62897_c1_g1	9.39424	3.08144	6.43255e-06	0.000636485	0	71.613
DN49545_c0_g1	9.39424	3.08144	6.43255e-06	0.000636485	0	14.386
DN43556_c0_g1	9.36918	3.05566	6.82005e-06	0.000667468	0	12.943
DN46931_c0_g9	9.36918	3.05566	6.82005e-06	0.000667468	0	60.821
DN55619_c0_g8	9.36918	3.05566	6.82005e-06	0.000667468	0	81.147
DN55530_c1_g4	9.36918	3.05566	6.82005e-06	0.000667468	0	19.461
DN22545_c0_g1	9.36918	3.05566	6.82005e-06	0.000667468	0	20.169
DN44144_c0_g4	9.36918	3.05566	6.82005e-06	0.000667468	0	18.477
DN50318_c0_g1	9.36918	3.05566	6.82005e-06	0.000667468	0	106.548
DN54947_c0_g5	9.34369	3.02945	7.68257e-06	0.000742829	0	29.663
DN57449_c1_g4	9.34369	3.02945	7.68257e-06	0.000742829	0	68.977
DN52785_c0_g7	9.34369	3.02945	7.68257e-06	0.000742829	0	65.502
DN60011_c0_g27	9.34369	3.02945	7.68257e-06	0.000742829	0	74.616
DN59069_c0_g1	9.34369	3.02945	7.68257e-06	0.000742829	0	15.212
DN57206_c0_g6	9.34369	3.02945	7.68257e-06	0.000742829	0	118.783
DN52126_c0_g1	9.34369	3.02945	7.68257e-06	0.000742829	0	21.283
DN56741_c0_g3	9.34369	3.02945	7.68257e-06	0.000742829	0	38.934
DN44290_c0_g1	9.34369	3.02945	7.68257e-06	0.000742829	0	11.632
DN61281_c1_g11	9.34369	3.02945	7.68257e-06	0.000742829	0	21.008
DN59715_c0_g1	9.34369	3.02945	7.68257e-06	0.000742829	0	14.386
DN53094_c0_g9	9.34369	3.02945	7.68257e-06	0.000742829	0	101.696
DN43883_c0_g1	9.34369	3.02945	7.68257e-06	0.000742829	0	11.54
DN54572_c0_g7	9.31773	3.00278	8.16273e-06	0.000778403	0	19.329
DN57877_c0_g14	9.31773	3.00278	8.16273e-06	0.000778403	0	86.156
DN52056_c3_g5	9.31773	3.00278	8.16273e-06	0.000778403	0	106.338
DN60205_c0_g4	9.31773	3.00278	8.16273e-06	0.000778403	0	65.555
DN60067_c1_g6	9.31773	3.00278	8.16273e-06	0.000778403	0	43.917
DN19717_c0_g1	9.31773	3.00278	8.16273e-06	0.000778403	0	46.107
DN49543_c0_g1	9.31773	3.00278	8.16273e-06	0.000778403	0	8.17
DN54649_c0_g12	9.31773	3.00278	8.16273e-06	0.000778403	0	23.316
DN51520_c0_g2	9.31773	3.00278	8.16273e-06	0.000778403	0	16.969
DN43494_c0_g1	9.31773	3.00278	8.16273e-06	0.000778403	0	37.636
DN57648_c0_g16	9.31773	3.00278	8.16273e-06	0.000778403	0	69.266
DN48849_c0_g1	9.31773	3.00278	8.16273e-06	0.000778403	0	28.234
DN60120_c4_g5	9.31773	3.00278	8.16273e-06	0.000778403	0	11.933
DN61326_c0_g2	9.2913	2.97564	9.23573e-06	0.000868779	0	31.643
DN58387_c0_g12	9.2913	2.97564	9.23573e-06	0.000868779	0	61.686
DN51529_c0_g6	9.26438	2.94801	9.83545e-06	0.000910676	0	27.788
DN50290_c0_g1	9.26438	2.94801	9.83545e-06	0.000910676	0	11.448
DN61052_c0_g11	9.26438	2.94801	9.83545e-06	0.000910676	0	50.75
DN51171_c1_g3	9.26438	2.94801	9.83545e-06	0.000910676	0	18.267
DN56939_c0_g2	9.26438	2.94801	9.83545e-06	0.000910676	0	17.244
DN39469_c0_g1	9.26438	2.94801	9.83545e-06	0.000910676	0	33.387
DN45872_c0_g1	9.26438	2.94801	9.83545e-06	0.000910676	0	37.282
DN46051_c0_g1	9.26438	2.94801	9.83545e-06	0.000910676	0	8.498
DN50765_c0_g3	9.26438	2.94801	9.83545e-06	0.000910676	0	30.804
DN63328_c2_g5	9.26438	2.94801	9.83545e-06	0.000910676	0	41.098
DN57487_c0_g3	9.26438	2.94801	9.83545e-06	0.000910676	0	25.729
DN55618_c0_g1	9.26438	2.94801	9.83545e-06	0.000910676	0	27.893
DN51829_c0_g1	9.26438	2.94801	9.83545e-06	0.000910676	0	15.474
DN45344_c1_g1	9.26438	2.94801	9.83545e-06	0.000910676	0	29.951
DN57877_c0_g17	9.26438	2.94801	9.83545e-06	0.000910676	0	119.137
DN61679_c1_g13	9.26438	2.94801	9.83545e-06	0.000910676	0	18.11
DN42124_c0_g1	9.26438	2.94801	9.83545e-06	0.000910676	0	21.192
DN25857_c0_g1	9.23694	2.91987	1.04825e-05	0.000957146	0	25.48
DN61085_c0_g11	9.23694	2.91987	1.04825e-05	0.000957146	0	21.283
DN61281_c1_g20	9.23694	2.91987	1.04825e-05	0.000957146	0	63.929
DN61814_c0_g3	9.23694	2.91987	1.04825e-05	0.000957146	0	9.796
DN59213_c0_g8	9.23694	2.91987	1.04825e-05	0.000957146	0	34.869
DN52546_c0_g5	9.23694	2.91987	1.04825e-05	0.000957146	0	56.677
DN58795_c0_g8	9.23694	2.91987	1.04825e-05	0.000957146	0	77.082
DN39789_c0_g1	9.23694	2.91987	1.04825e-05	0.000957146	0	16.667
DN60120_c2_g3	9.23694	2.91987	1.04825e-05	0.000957146	0	39.262
DN61301_c2_g2	9.23694	2.91987	1.04825e-05	0.000957146	0	94.169
DN59743_c0_g1	9.23694	2.91987	1.04825e-05	0.000957146	0	29.82
DN46511_c0_g1	9.23694	2.91987	1.04825e-05	0.000957146	0	4.091
DN59882_c0_g10	9.23694	2.91987	1.04825e-05	0.000957146	0	25.952
DN55023_c0_g7	9.23694	2.91987	1.04825e-05	0.000957146	0	24.614
DN55448_c0_g4	9.23694	2.91987	1.04825e-05	0.000957146	0	27.053
DN56708_c0_g1	9.23694	2.91987	1.04825e-05	0.000957146	0	10.307
DN63085_c3_g20	9.23694	2.91987	1.04825e-05	0.000957146	0	27.525
DN60733_c0_g13	9.23694	2.91987	1.04825e-05	0.000957146	0	76.465
