# Supplementary material for: RNA-Seq analysis of gene expression for floral development in crested wheatgrass (Agropyron cristatum L.)
Source: PLoS One. 2017 May 22;12(5):e0177417. doi: 10.1371/journal.pone.0177417 (PMC5439701; doi:10.1371/journal.pone.0177417)
Supplement: S10 File — (XLSX) [file pone.0177417.s010.xlsx]

## Sheet: Sheet1
S10 File. A list of 14 statistically enriched pathways identified in differentially expressed genes using KOBAS database in excel file.
					VS vs BS			BS vs AS
Pathway		Pathway ID		Background number	Nt	P-Value	Corrected P-Value	Nt	P-Value	Corrected P-Value
Steroid biosynthesis		ko00100		18	17	3.7e-05	0.006
Ribosome		ko03010		123				18	9.4e-17	6.02e-15
Lysosome		ko04142		39				17	6.14e-12	1.96e-10
Amino sugar and nucleotide sugar metabolism		ko00520		34				5	1.58e-05	0.00017
Oxidative phosphorylation		ko001905		110				5	0.0026	0.023
Cutin, suberine and wax biosynthesis		ko00073		11				9	1.44e-08	1.12e-06
Fatty acid biosynthesis		ko000619		15				9	9.83e-08	2.67e-06
Fatty acid metabolism		ko01212		28				11	1.04e-07	2.67e-06
Biosynthesis of unsaturated fatty acids		ko01040		12				8	2.91e-07	4.92e-06
Steroid biosynthesis		ko00100		18				9	3.2e-07	4.92e-06
Phenylpropanoid biosynthesis		ko00940		23				9	1.62e-06	2.08e-05
Cyanoamino acid metabolism		ko00460		11				7	2.1e-06	2.31e-05
Starch and sucrose metabolism		ko00500		33				14	1.86e-05	0.00018
Biotin metabolism		ko00780		7				5	4.52e-05	0.00039
